# Supplementary material for: Pre‐treatment with D942, a furancarboxylic acid derivative, increases desiccation tolerance in an anhydrobiotic tardigrade Hypsibius exemplaris
Source: FEBS Open Bio. 2020 Jul 22;10(9):1774–81. doi: 10.1002/2211-5463.12926 (PMC7459401; doi:10.1002/2211-5463.12926)
Supplement: Supplementary file 2 — Table S1. Proteome of tardigrades treated with D942. [file FEB4-10-1774-s002.xlsx]

## Sheet: evidence_SMC_MQproDT(RelativePr
		タンパク質の相対発現量（各測定値/全測定値の平均値）						ave
		0h-1		0h-2		0h-3		0h-1	0h-2	0h-3									ave			ave	sd		t.test											ave	sd		t.test
Analyte#	Protein ID	#1	#10	#2	#11	#3	#12	0h-1	0h-2	0h-3	0h_ave	0h_sd	#4	#13	#5	#14	#6	#15	D24h-1	D24h-2	D24h-3	DMSO_24h	DMSO_24h	D24h/0h	0h vs DMSO_24h	significant	#7	#16	#8	#17	#9	#18	Aa24h-1	Aa24h-2	Aa24h-3	AMPKactivator_24h	AMPKactivator_24h	Aa24h/0h	0h vs AMPKactivator_24h	significance	DMSO vs Aa		time-series-WP
1	BV898_00006.p01	---	---	1.234	0.981	0.964	---	#DIV/0!	1.1075	0.964	#DIV/0!	#DIV/0!	0.886	1.152	0.898	0.54	---	---	1.019	0.719	#DIV/0!	#DIV/0!	#DIV/0!	#DIV/0!	#DIV/0!	#DIV/0!	1.226	---	---	---	---	1.119	1.226	#DIV/0!	1.119	#DIV/0!	#DIV/0!	#DIV/0!	#DIV/0!	#DIV/0!	#DIV/0!	Tensin-1
2	BV898_00012.p01	1.283	1.21	1.225	1.183	1.223	1.194	1.2465	1.204	1.2085	1.21967	0.023347	0.844	0.833	1.294	1.043	0.447	0.508	0.8385	1.1685	0.4775	0.828167	0.345616	0.679011	0.121898		1.171	1.22	0.66	0.546	0.706	0.744	1.1955	0.603	0.725	0.841167	0.312866	0.689669	0.104879		0.963793	Ras-related protein Rap-1b
3	BV898_00014.p01	1.264	1.289	1.293	1.569	1.35	1.508	1.2765	1.431	1.429	1.37883	0.0886289	0.847	0.717	0.808	0.889	0.956	0.792	0.782	0.8485	0.874	0.834833	0.0474982	0.605464	0.000722504	Significant	1.114	0.956	0.995	0.899	0.814	0.829	1.035	0.947	0.8215	0.9345	0.107297	0.677747	0.00522433	Significant	0.21521	Fatty acid synthase
4	BV898_00018.p01	1.15	1.062	1.225	1.224	1.196	1.325	1.106	1.2245	1.2605	1.197	0.0808378	0.789	0.809	0.768	0.857	0.918	0.832	0.799	0.8125	0.875	0.828833	0.0405473	0.692426	0.00213311	Significant	1.071	1.198	0.942	0.892	0.877	0.865	1.1345	0.917	0.871	0.974167	0.140745	0.81384	0.0761596		0.160809	hypothetical protein
5	BV898_00022.p01	1.187	1.445	1.229	1.672	1.198	1.206	1.316	1.4505	1.202	1.32283	0.124391	0.763	1.029	1.065	1.265	0.652	0.559	0.896	1.165	0.6055	0.888833	0.279819	0.671916	0.070083		1.234	1.221	0.426	0.67	0.505	0.631	1.2275	0.548	0.568	0.781167	0.386665	0.590525	0.082051		0.715927	hypothetical protein
6	BV898_00034.p01	1.359	0.936	0.997	1	---	1.129	1.1475	0.9985	1.129	1.09167	0.0812132	0.794	---	---	0.84	1.096	1.028	0.794	0.84	1.062	0.898667	0.143309	0.823206	0.112288		0.981	0.804	1.184	1.09	0.915	0.847	0.8925	1.137	0.881	0.970167	0.144596	0.888702	0.273276		0.575828	Speract receptor
7	BV898_00036.p01	1.134	0.99	1.168	1.059	1.066	1.085	1.062	1.1135	1.0755	1.08367	0.0267036	1.058	0.913	0.921	0.943	0.828	0.908	0.9855	0.932	0.868	0.9285	0.0588281	0.856813	0.0141454	Significant	0.955	0.896	0.916	1.018	1.041	1.101	0.9255	0.967	1.071	0.987833	0.0749539	0.911566	0.105294		0.341483	hypothetical protein
8	BV898_00037.p01	1.303	1.309	1.172	1.443	1.301	1.213	1.306	1.3075	1.257	1.29017	0.028733	1.036	1.114	0.945	1.018	0.501	0.649	1.075	0.9815	0.575	0.877167	0.265827	0.679886	0.0554932		1.171	0.855	0.695	0.656	0.673	0.894	1.013	0.6755	0.7835	0.824	0.172356	0.638677	0.00987479	Significant	0.785753	Titin
9	BV898_00049.p01	---	---	---	---	---	0.29	#DIV/0!	#DIV/0!	0.29	#DIV/0!	#DIV/0!	0.672	0.544	1.19	1.901	---	---	0.608	1.5455	#DIV/0!	#DIV/0!	#DIV/0!	#DIV/0!	#DIV/0!	#DIV/0!	1.102	1.301	---	---	---	---	1.2015	#DIV/0!	#DIV/0!	#DIV/0!	#DIV/0!	#DIV/0!	#DIV/0!	#DIV/0!	#DIV/0!	hypothetical protein
10	BV898_00053.p01	0.926	0.964	0.995	0.859	0.955	0.887	0.945	0.927	0.921	0.931	0.01249	1.21	1.03	1.214	1.076	1.061	0.954	1.12	1.145	1.0075	1.09083	0.0732433	1.17168	0.0203688	Significant	0.986	0.992	1.038	0.849	1.035	0.807	0.989	0.9435	0.921	0.951167	0.0346422	1.02166	0.39657		0.0405096	2,3-bisphosphoglycerate-independent phosphoglycerate mutase
11	BV898_00054.p01	0.966	0.996	0.937	0.792	0.994	1.027	0.981	0.8645	1.0105	0.952	0.0771994	1.139	0.928	1.183	1.151	0.903	0.824	1.0335	1.167	0.8635	1.02133	0.152115	1.07283	0.520263		1.171	1.172	0.888	0.955	0.938	1.037	1.1715	0.9215	0.9875	1.02683	0.129558	1.07861	0.438558		0.96426	hypothetical protein
12	BV898_00059.p01	0.954	0.905	1.118	1.244	1.127	0.942	0.9295	1.181	1.0345	1.04833	0.126319	0.986	0.91	0.871	1.008	1.104	0.93	0.948	0.9395	1.017	0.968167	0.0425039	0.923529	0.356318		0.739	0.898	1.107	1.313	1.121	0.974	0.8185	1.21	1.0475	1.02533	0.196689	0.97806	0.872953		0.648463	Cytosolic purine 5'-nucleotidase
13	BV898_00067.p01	1.064	1.237	1.224	1.222	1.013	0.962	1.1505	1.223	0.9875	1.12033	0.120613	0.906	0.964	0.811	0.838	0.969	0.856	0.935	0.8245	0.9125	0.890667	0.0583959	0.795001	0.0412065	Significant	0.855	0.938	1.057	1.115	0.972	1.099	0.8965	1.086	1.0355	1.006	0.0981338	0.897947	0.271788		0.155138	Ornithine aminotransferase, mitochondrial
14	BV898_00068.p01	1.206	1.314	1.053	0.91	1.486	1.335	1.26	0.9815	1.4105	1.21733	0.217659	1	1.063	1.305	1.658	0.459	0.479	1.0315	1.4815	0.469	0.994	0.507291	0.816539	0.522078		1.485	1.323	0.408	0.41	0.388	0.573	1.404	0.409	0.4805	0.7645	0.554976	0.628012	0.258617		0.625007	putative Myosin regulatory light chain sqh
15	BV898_00070.p01	1.093	1.339	1.305	1.158	1.258	1.265	1.216	1.2315	1.2615	1.23633	0.0231319	0.899	0.823	1.327	1.189	0.326	0.448	0.861	1.258	0.387	0.835333	0.436067	0.675654	0.186923		1.353	1.22	0.618	0.567	0.768	0.549	1.2865	0.5925	0.6585	0.845833	0.383053	0.684147	0.152768		0.976505	Signal peptidase complex catalytic subunit SEC11A
16	BV898_00076.p01	0.897	0.974	0.982	1.012	1.145	0.939	0.9355	0.997	1.042	0.9915	0.0534626	1.173	1.02	0.945	1.03	1.047	0.989	1.0965	0.9875	1.018	1.034	0.0562339	1.04286	0.39649		0.994	0.826	1.016	0.953	0.91	1.148	0.91	0.9845	1.029	0.9745	0.0601269	0.982854	0.732924		0.278841	Protein alan shepard
17	BV898_00084.p01	1.002	1.014	1.268	1.236	0.966	1.014	1.008	1.252	0.99	1.08333	0.146347	1.193	1.002	0.616	1.084	1.014	1.078	1.0975	0.85	1.046	0.997833	0.130591	0.921077	0.492256		0.921	1.13	0.795	0.727	0.937	---	1.0255	0.761	0.937	0.907833	0.134641	0.838	0.201094		0.452659	Coiled-coil and C2 domain-containing protein 1-like
18	BV898_00087.p01	1.14	1.235	1.116	1.105	1.054	0.873	1.1875	1.1105	0.9635	1.08717	0.113808	0.893	0.972	1.292	1.156	0.535	0.844	0.9325	1.224	0.6895	0.948667	0.267616	0.872605	0.455781		0.938	1.012	0.7	0.599	0.857	0.926	0.975	0.6495	0.8915	0.838667	0.169059	0.771424	0.102263		0.579697	Protein hu-li tai shao
19	BV898_00088.p01	0.997	1.037	1.066	1.184	1.196	1.185	1.017	1.125	1.1905	1.11083	0.0876133	1.204	0.934	1.286	1.029	0.6	0.674	1.069	1.1575	0.637	0.9545	0.278501	0.859265	0.406186		1.006	0.934	0.565	0.803	0.691	0.806	0.97	0.684	0.7485	0.800833	0.15001	0.72093	0.0365465	Significant	0.44749	Eukaryotic peptide chain release factor subunit 1
20	BV898_00093.p01	1.019	1.008	1.083	1.018	0.921	0.989	1.0135	1.0505	0.955	1.00633	0.0481517	1.11	0.837	0.852	0.916	0.833	1.029	0.9735	0.884	0.931	0.9295	0.0447689	0.92365	0.112972		0.922	0.902	1.018	1.244	1.311	1.154	0.912	1.131	1.2325	1.09183	0.1638	1.08496	0.434666		0.173103	putative Profilin-1A
21	BV898_00099.p01	0.631	0.359	0.735	0.982	0.716	0.85	0.495	0.8585	0.783	0.712167	0.191823	1.17	1.123	1.099	0.864	1.269	1.371	1.1465	0.9815	1.32	1.14933	0.169268	1.61385	0.0415632	Significant	0.819	0.996	1.148	0.956	1.251	1.11	0.9075	1.052	1.1805	1.04667	0.136578	1.46969	0.0696608		0.459493	putative Apolipoprotein B-100
22	BV898_00100.p01	0.978	0.861	1.114	1.069	0.888	0.914	0.9195	1.0915	0.901	0.970667	0.105053	1.285	1.065	1.028	0.958	1.249	1.147	1.175	0.993	1.198	1.122	0.112308	1.15591	0.163497		0.857	0.97	0.96	0.987	0.923	1.172	0.9135	0.9735	1.0475	0.978167	0.0671218	1.00773	0.922025		0.129625	Ectonucleoside triphosphate diphosphohydrolase 2
23	BV898_00103.p01	0.979	1.059	1.228	1.153	1.071	1.166	1.019	1.1905	1.1185	1.10933	0.0861167	0.839	0.843	1.237	1.303	0.679	0.577	0.841	1.27	0.628	0.913	0.327	0.823017	0.371483		1.033	1.271	1.001	0.579	0.971	0.935	1.152	0.79	0.953	0.965	0.181298	0.869892	0.280913		0.821486	Ras-related protein Rab-3
24	BV898_00106.p01	0.79	0.676	0.911	0.745	0.649	0.885	0.733	0.828	0.767	0.776	0.0481352	1.092	1.09	1.027	0.928	1.153	1.188	1.091	0.9775	1.1705	1.07967	0.0969979	1.39132	0.00829577	Significant	1.079	1.042	1.01	1.043	0.971	1.211	1.0605	1.0265	1.091	1.05933	0.0322658	1.36512	0.00106554	Significant	0.747805	hypothetical protein
25	BV898_00110.p01	0.991	1.094	0.894	1.26	1.03	1.127	1.0425	1.077	1.0785	1.066	0.0203654	0.594	0.857	1.064	1.094	---	0.702	0.7255	1.079	0.702	0.8355	0.211204	0.783771	0.13304		0.982	1.349	0.69	0.869	0.956	0.965	1.1655	0.7795	0.9605	0.9685	0.193124	0.908537	0.433582		0.46598	putative Zinc finger protein 681
26	BV898_00114.p01	0.894	1.098	1.441	1.049	1.054	1.043	0.996	1.245	1.0485	1.0965	0.131256	0.871	0.748	1.061	1.076	---	0.98	0.8095	1.0685	0.98	0.952667	0.131646	0.868825	0.251269		1.575	---	---	---	0.736	0.639	1.575	#DIV/0!	0.6875	#DIV/0!	#DIV/0!	#DIV/0!	#DIV/0!	#DIV/0!	#DIV/0!	putative Malectin
27	BV898_00130.p01	1.148	1.225	1.045	1.155	1.156	1.21	1.1865	1.1	1.183	1.1565	0.0489617	0.878	0.756	1.168	1.458	0.43	0.534	0.817	1.313	0.482	0.870667	0.418091	0.752846	0.304771		1.224	1.365	0.456	0.595	0.507	0.645	1.2945	0.5255	0.576	0.798667	0.430146	0.690589	0.225508		0.845466	Long-chain-fatty-acid--CoA ligase 1
28	BV898_00151.p01	1.423	1.446	1.175	1.017	1.129	0.874	1.4345	1.096	1.0015	1.17733	0.22767	0.87	0.888	1.159	1.458	0.649	0.662	0.879	1.3085	0.6555	0.947667	0.331871	0.804926	0.378904		1.107	1.08	0.671	0.822	0.66	0.737	1.0935	0.7465	0.6985	0.846167	0.215537	0.718715	0.141295		0.679831	putative Angiopoietin-related protein 6
29	BV898_00156.p01	0.883	0.759	0.911	---	---	---	0.821	0.911	#DIV/0!	#DIV/0!	#DIV/0!	1.059	0.904	0.99	1.243	---	1.551	0.9815	1.1165	1.551	1.21633	0.297586	#DIV/0!	#DIV/0!	#DIV/0!	0.73	1.549	---	0.726	---	0.695	1.1395	0.726	0.695	0.8535	0.248168	#DIV/0!	#DIV/0!	#DIV/0!	0.180153	putative Acidic mammalian chitinase
30	BV898_00159.p01	0.747	0.778	0.995	1.03	1.087	0.887	0.7625	1.0125	0.987	0.920667	0.137568	1.118	0.906	1.002	0.936	1.078	0.753	1.012	0.969	0.9155	0.9655	0.0483451	1.0487	0.622557		1.13	1.2	1.191	1.04	0.843	1.28	1.165	1.1155	1.0615	1.114	0.0517663	1.20999	0.0849551		0.0221339	putative Peptidyl-prolyl cis-trans isomerase NIMA-interacting 1
31	BV898_00169.p01	1.236	1.227	1.264	1.094	1.078	1.263	1.2315	1.179	1.1705	1.19367	0.0330391	0.767	1.112	1.154	1.197	0.416	0.503	0.9395	1.1755	0.4595	0.858167	0.364863	0.718933	0.187886		1.432	1.455	0.79	0.663	0.694	0.657	1.4435	0.7265	0.6755	0.9485	0.42944	0.79461	0.379992		0.795037	hypothetical protein
32	BV898_00176.p01	0.985	0.912	1.026	0.995	1.18	1.118	0.9485	1.0105	1.149	1.036	0.102654	0.765	0.716	1.187	1.193	1.053	1.094	0.7405	1.19	1.0735	1.00133	0.233278	0.966538	0.825319		0.83	0.959	1.064	0.901	0.813	0.983	0.8945	0.9825	0.898	0.925	0.0498272	0.892857	0.167294		0.608927	Phosphoacetylglucosamine mutase
33	BV898_00184.p01	1.171	1.083	1.126	1.28	1.115	1.173	1.127	1.203	1.144	1.158	0.0398873	0.863	0.991	1.165	1.114	1.023	0.948	0.927	1.1395	0.9855	1.01733	0.109768	0.878526	0.105289		0.903	0.804	0.837	0.794	0.804	0.806	0.8535	0.8155	0.805	0.824667	0.0255163	0.712147	0.000259699	Significant	0.0415064	hypothetical protein
34	BV898_00195.p01	1.506	1.256	0.904	1.096	1.058	0.988	1.381	1	1.023	1.13467	0.213641	1.081	0.836	0.818	0.841	0.669	0.686	0.9585	0.8295	0.6775	0.821833	0.140657	0.724295	0.101531		1.208	1.399	0.964	0.691	0.808	0.911	1.3035	0.8275	0.8595	0.996833	0.266063	0.878525	0.522698		0.370839	hypothetical protein
35	BV898_00208.p01	1.648	1.195	1.015	1.088	1.122	1.087	1.4215	1.0515	1.1045	1.1925	0.200082	0.658	0.995	1.16	1.539	---	---	0.8265	1.3495	#DIV/0!	#DIV/0!	#DIV/0!	#DIV/0!	#DIV/0!	#DIV/0!	1.139	1.225	0.558	0.399	0.707	0.463	1.182	0.4785	0.585	0.7485	0.37918	0.627673	0.147308		#DIV/0!	putative Proline synthase co-transcribed bacterial-like protein
36	BV898_00214.p01	0.838	0.85	1.17	0.985	0.885	0.863	0.844	1.0775	0.874	0.931833	0.12704	1.092	0.974	1.21	0.994	1.219	0.997	1.033	1.102	1.108	1.081	0.0416773	1.16008	0.125469		0.828	0.935	0.863	0.976	0.987	1.335	0.8815	0.9195	1.161	0.987333	0.151595	1.05956	0.652378		0.360422	Unconventional myosin-Vb
37	BV898_00219.p01	1.061	1.057	1.174	1.238	1.03	1.175	1.059	1.206	1.1025	1.1225	0.0755132	0.768	1.014	0.684	0.917	1.014	1.017	0.891	0.8005	1.0155	0.902333	0.107947	0.80386	0.0443536	Significant	0.91	0.788	1.006	1.073	0.948	1.057	0.849	1.0395	1.0025	0.963667	0.101013	0.8585	0.0946023		0.512142	putative Ubiquilin-4
38	BV898_00233.p01	0.851	0.935	0.876	0.52	0.935	0.948	0.893	0.698	0.9415	0.844167	0.128886	1.089	0.942	1.035	1.021	0.986	1.142	1.0155	1.028	1.064	1.03583	0.025181	1.22705	0.0648064		1.002	0.949	1.079	1.069	1.079	1.033	0.9755	1.074	1.056	1.03517	0.0524508	1.22626	0.0762004		0.985117	Arginine kinase
39	BV898_00235.p01	1.021	1.27	0.781	0.931	1.041	---	1.1455	0.856	1.041	1.01417	0.146603	0.837	0.973	1.155	1.241	---	---	0.905	1.198	#DIV/0!	#DIV/0!	#DIV/0!	#DIV/0!	#DIV/0!	#DIV/0!	1.226	1.356	---	0.462	0.629	---	1.291	0.462	0.629	0.794	0.438439	0.782909	0.455792		#DIV/0!	putative Zinc finger protein 726
40	BV898_00236.p01	1.19	1.078	1.192	0.859	1.256	1.07	1.134	1.0255	1.163	1.1075	0.0724793	0.927	0.91	1.263	1.164	---	---	0.9185	1.2135	#DIV/0!	#DIV/0!	#DIV/0!	#DIV/0!	#DIV/0!	#DIV/0!	1.246	1.305	0.464	0.476	0.6	---	1.2755	0.47	0.6	0.781833	0.432441	0.705944	0.267697		#DIV/0!	hypothetical protein
41	BV898_00237.p01	1.068	1.091	1.223	1.131	1.285	---	1.0795	1.177	1.285	1.1805	0.102795	0.77	---	0.938	0.813	0.971	0.855	0.77	0.8755	0.913	0.852833	0.0741457	0.722434	0.0110087	Significant	0.855	---	1.068	0.886	0.943	1.103	0.855	0.977	1.023	0.951667	0.0868178	0.806156	0.0421484	Significant	0.208154	2-oxoisovalerate dehydrogenase subunit beta, mitochondrial
42	BV898_00245.p01	---	---	---	1.038	---	---	#DIV/0!	1.038	#DIV/0!	#DIV/0!	#DIV/0!	---	---	---	---	1.145	0.866	#DIV/0!	#DIV/0!	1.0055	#DIV/0!	#DIV/0!	#DIV/0!	#DIV/0!	#DIV/0!	---	---	0.901	0.917	1.132	---	#DIV/0!	0.909	1.132	#DIV/0!	#DIV/0!	#DIV/0!	#DIV/0!	#DIV/0!	#DIV/0!	CTP synthase 2
43	BV898_00248.p01	1.39	1.505	1.558	1.209	1.27	0.922	1.4475	1.3835	1.096	1.309	0.187218	0.59	0.677	1.129	0.955	---	---	0.6335	1.042	#DIV/0!	#DIV/0!	#DIV/0!	#DIV/0!	#DIV/0!	#DIV/0!	0.848	1.133	---	0.333	0.844	0.666	0.9905	0.333	0.755	0.692833	0.333129	0.529284	0.04917	Significant	#DIV/0!	hypothetical protein
44	BV898_00258.p01	0.605	0.635	1.016	0.61	0.687	0.949	0.62	0.813	0.818	0.750333	0.1129	1.355	1.427	1.274	1.716	1.499	1.428	1.391	1.495	1.4635	1.44983	0.0533299	1.93225	0.00063144	Significant	0.738	0.823	0.632	0.698	0.947	0.962	0.7805	0.665	0.9545	0.8	0.145732	1.06619	0.665035		0.00191846	hypothetical protein
45	BV898_00260.p01	1.256	1.207	0.971	0.914	1.256	1.289	1.2315	0.9425	1.2725	1.14883	0.179862	1.061	0.937	1.176	1.186	0.368	0.31	0.999	1.181	0.339	0.839667	0.443036	0.730886	0.32545		1.103	1.5	0.44	0.394	0.447	0.351	1.3015	0.417	0.399	0.705833	0.515941	0.614391	0.232914		0.750358	Sarcalumenin
46	BV898_00267.p01	0.967	1.113	1.497	1.454	1.244	1.214	1.04	1.4755	1.229	1.24817	0.218382	0.663	0.719	0.677	0.803	0.649	0.594	0.691	0.74	0.6215	0.684167	0.0595448	0.548137	0.0124897	Significant	0.856	0.843	0.831	0.624	0.618	0.495	0.8495	0.7275	0.5565	0.711167	0.147181	0.569769	0.0241902	Significant	0.782993	Inosine-5'-monophosphate dehydrogenase 1b
47	BV898_00281.p01	1.103	1.132	1.32	1.388	1.101	1.152	1.1175	1.354	1.1265	1.19933	0.134021	0.699	0.687	0.743	0.875	0.713	0.916	0.693	0.809	0.8145	0.772167	0.0686155	0.64383	0.00796355	Significant	1.069	1.145	1.129	1.132	0.881	0.815	1.107	1.1305	0.848	1.0285	0.156759	0.85756	0.224691		0.0603905	Quinone oxidoreductase
48	BV898_00283.p01	0.875	1.019	0.858	0.917	1.258	1.131	0.947	0.8875	1.1945	1.00967	0.162811	0.785	0.833	1.146	1.031	0.44	0.323	0.809	1.0885	0.3815	0.759667	0.356072	0.752394	0.330785		1.16	1.355	0.508	0.6	0.563	0.55	1.2575	0.554	0.5565	0.789333	0.405446	0.781776	0.431713		0.928716	Adseverin
49	BV898_00289.p01	1.028	1.023	0.957	1	0.93	0.97	1.0255	0.9785	0.95	0.984667	0.0381259	0.921	0.895	0.999	0.999	1.334	1.019	0.908	0.999	1.1765	1.02783	0.136552	1.04384	0.625838		1.084	1.064	0.846	1.026	1.055	0.953	1.074	0.936	1.004	1.00467	0.0690024	1.02031	0.683058		0.806069	Actin-interacting protein 1
50	BV898_00296.p01	0.797	0.785	1.019	1.069	0.724	1.079	0.791	1.044	0.9015	0.912167	0.126837	1.049	1.199	0.834	0.844	1.065	1.067	1.124	0.839	1.066	1.00967	0.15062	1.10689	0.439449		0.833	0.93	1.194	1.125	1.234	1.152	0.8815	1.1595	1.193	1.078	0.170996	1.1818	0.248608		0.630899	hypothetical protein
51	BV898_00301.p01	1.001	0.97	0.96	1.03	0.868	1.157	0.9855	0.995	1.0125	0.997667	0.0136961	1.008	1.091	0.98	1.16	0.967	1.051	1.0495	1.07	1.009	1.04283	0.0310416	1.04527	0.0824176		1.032	0.79	0.904	1.192	0.938	0.904	0.911	1.048	0.921	0.96	0.0763741	0.962245	0.447779		0.156786	hypothetical protein
52	BV898_00305.p01	1.183	0.993	0.847	0.873	1.034	0.869	1.088	0.86	0.9515	0.9665	0.114738	1.143	1.069	1.008	1.175	1.176	0.93	1.106	1.0915	1.053	1.0835	0.0273907	1.12106	0.16094		0.851	0.781	1.017	1.159	1.106	1.041	0.816	1.088	1.0735	0.9925	0.153025	1.0269	0.825421		0.367979	hypothetical protein
53	BV898_00331.p01	0.87	1.03	0.923	1.275	1.121	1.013	0.95	1.099	1.067	1.03867	0.0784368	0.975	0.854	0.873	0.91	1.142	1.1	0.9145	0.8915	1.121	0.975667	0.126387	0.939345	0.503879		1.023	0.976	0.935	1.013	0.847	0.919	0.9995	0.974	0.883	0.952167	0.061242	0.91672	0.206641		0.786356	putative aminopeptidase W07G4.4
54	BV898_00332.p01	0.895	0.886	1.033	0.844	0.961	1.071	0.8905	0.9385	1.016	0.948333	0.0633252	1.176	0.95	0.879	0.966	0.87	1.149	1.063	0.9225	1.0095	0.998333	0.0709125	1.05272	0.413869		0.919	0.917	1.092	1.178	1.129	1.12	0.918	1.135	1.1245	1.05917	0.122367	1.11687	0.235965		0.497657	putative hexokinase HKDC1
55	BV898_00335.p01	0.776	1.038	0.93	1.035	0.983	1.194	0.907	0.9825	1.0885	0.992667	0.0911761	0.847	0.773	0.79	0.848	1.095	1.015	0.81	0.819	1.055	0.894667	0.138926	0.901276	0.364781		1.036	0.996	1.286	1.207	1.107	1.08	1.016	1.2465	1.0935	1.11867	0.117293	1.12693	0.21576		0.0997712	hypothetical protein
56	BV898_00358.p01	0.668	0.631	---	0.738	0.883	0.991	0.6495	0.738	0.937	0.774833	0.147247	1.072	1.136	1.154	0.988	0.908	1.167	1.104	1.071	1.0375	1.07083	0.0332503	1.38202	0.0273703	Significant	1.046	0.872	1.034	0.921	1.188	1.334	0.959	0.9775	1.261	1.06583	0.169272	1.37556	0.0879788		0.962368	hypothetical protein
57	BV898_00380.p01	---	0.926	0.478	1.007	---	1.381	0.926	0.7425	1.381	1.0165	0.32873	---	0.935	---	0.936	0.749	0.963	0.935	0.936	0.856	0.909	0.0459021	0.894245	0.604756		1.052	1.144	1.038	0.904	1.461	1.025	1.098	0.971	1.243	1.104	0.136099	1.08608	0.692053		0.0783865	Ubiquitin-conjugating enzyme E2 R2
58	BV898_00382.p01	0.362	0.876	---	0.995	---	1.13	0.619	0.995	1.13	0.914667	0.264802	1.206	1.012	---	1.263	0.581	0.696	1.109	1.263	0.6385	1.0035	0.325343	1.09712	0.732354		1.203	1.482	1.016	0.774	0.796	0.647	1.3425	0.895	0.7215	0.986333	0.320416	1.07835	0.780099		0.951207	putative Reticulon-4
59	BV898_00396.p01	1.5	1.436	1.236	1.075	1.298	1.21	1.468	1.1555	1.254	1.2925	0.159768	0.816	0.71	1.392	0.752	0.228	0.224	0.763	1.072	0.226	0.687	0.42809	0.531528	0.0833769		1.38	1.532	0.245	0.308	0.353	0.404	1.456	0.2765	0.3785	0.703667	0.653533	0.544423	0.204121		0.972295	Annexin A3
60	BV898_00397.p01	1.357	1.692	0.795	1.275	1.377	1.12	1.5245	1.035	1.2485	1.26933	0.245414	1.011	1.105	1.064	0.771	---	0.341	1.058	0.9175	0.341	0.772167	0.379952	0.608325	0.129671		1.292	1.325	0.523	0.484	0.541	0.584	1.3085	0.5035	0.5625	0.7915	0.448706	0.623556	0.180918		0.957314	Annexin A4
61	BV898_00406.p01	0.452	0.511	---	---	---	---	0.4815	#DIV/0!	#DIV/0!	#DIV/0!	#DIV/0!	0.992	1.022	1.035	0.878	1.267	1.313	1.007	0.9565	1.29	1.0845	0.179751	#DIV/0!	#DIV/0!	#DIV/0!	0.918	1.034	1.215	1.172	0.982	0.966	0.976	1.1935	0.974	1.04783	0.126155	#DIV/0!	#DIV/0!	#DIV/0!	0.7868	hypothetical protein
62	BV898_00410.p01	1.207	1.396	1.106	1.328	1.246	1.586	1.3015	1.217	1.416	1.3115	0.0998762	1.011	1.091	1.309	1.495	0.294	0.379	1.051	1.402	0.3365	0.929833	0.542986	0.708985	0.297265		1.184	1.445	0.391	0.477	0.504	0.551	1.3145	0.434	0.5275	0.758667	0.483631	0.578472	0.124524		0.704358	hypothetical protein
63	BV898_00424.p01	1.272	---	0.828	---	1.095	---	1.272	0.828	1.095	1.065	0.223515	0.975	---	---	---	1.212	0.874	0.975	#DIV/0!	1.043	#DIV/0!	#DIV/0!	#DIV/0!	#DIV/0!	#DIV/0!	---	---	0.996	0.781	0.914	1.052	#DIV/0!	0.8885	0.983	#DIV/0!	#DIV/0!	#DIV/0!	#DIV/0!	#DIV/0!	#DIV/0!	putative Protein prune-like protein
64	BV898_00433.p01	0.869	1.146	0.883	0.985	1.091	1.086	1.0075	0.934	1.0885	1.01	0.0772803	0.786	1.384	0.853	1.197	0.923	1.013	1.085	1.025	0.968	1.026	0.0585064	1.01584	0.789144		0.894	0.924	0.839	1.051	0.956	1.062	0.909	0.945	1.009	0.954333	0.0506491	0.944884	0.355633		0.183964	Quinone oxidoreductase
65	BV898_00444.p01	1.543	1.04	0.964	0.882	0.96	1.113	1.2915	0.923	1.0365	1.08367	0.188724	1.009	1.009	1.103	1.112	1.104	1.147	1.009	1.1075	1.1255	1.08067	0.0627143	0.997232	0.980407		0.814	0.901	0.725	0.763	1.076	1.004	0.8575	0.744	1.04	0.8805	0.149334	0.812519	0.217501		0.0990287	Protein SEC13-like protein
66	BV898_00483.p01	0.83	0.892	0.901	0.98	0.927	1.02	0.861	0.9405	0.9735	0.925	0.0578295	0.857	0.985	0.762	1.016	1.019	0.98	0.921	0.889	0.9995	0.9365	0.0568573	1.01243	0.818072		1.109	1.123	1.204	1.21	1.242	1.1	1.116	1.207	1.171	1.16467	0.0458294	1.2591	0.00490964	Significant	0.00564854	putative Pyrimidodiazepine synthase
67	BV898_00505.p01	1.129	0.892	1.047	0.945	1.083	1.064	1.0105	0.996	1.0735	1.02667	0.0412017	0.945	0.837	1.022	0.908	0.98	0.983	0.891	0.965	0.9815	0.945833	0.0481984	0.921266	0.0918288		0.957	1.014	0.991	0.928	0.852	1.264	0.9855	0.9595	1.058	1.001	0.0510465	0.975	0.535146		0.245138	Pyruvate kinase
68	BV898_00509.p01	1.396	0.729	0.82	0.999	1.109	0.775	1.0625	0.9095	0.942	0.971333	0.0806076	1.305	0.685	1.026	0.978	0.988	0.927	0.995	1.002	0.9575	0.984833	0.0239287	1.0139	0.794729		1.055	1.306	1.211	0.968	1.516	1.091	1.1805	1.0895	1.3035	1.19117	0.107398	1.22632	0.0470807	Significant	0.0314357	Phosphoglucomutase-1	* down
69	BV898_00528.p01	0.791	0.884	1.001	1.014	0.673	1.075	0.8375	1.0075	0.874	0.906333	0.0894935	0.815	1.013	1.31	1.013	1.056	1.348	0.914	1.1615	1.202	1.0925	0.155906	1.20541	0.147311		1.027	1.016	1.094	1.046	1.003	0.958	1.0215	1.07	0.9805	1.024	0.0448023	1.12983	0.111401		0.505073	putative Glutathione S-transferase omega-1
70	BV898_00533.p01	1.32	0.969	1.13	1.016	0.828	0.971	1.1445	1.073	0.8995	1.039	0.125989	0.964	1.004	0.933	1.019	1.776	1.202	0.984	0.976	1.489	1.14967	0.293899	1.10651	0.581179		1.322	1.274	1.382	0.889	1.341	1.024	1.298	1.1355	1.1825	1.20533	0.0836217	1.16009	0.129456		0.768129	hypothetical protein
71	BV898_00546.p01	1.431	0.95	0.925	1.086	0.796	0.832	1.1905	1.0055	0.814	1.00333	0.188259	0.852	1.085	1.094	1.485	1.035	0.882	0.9685	1.2895	0.9585	1.07217	0.188283	1.0686	0.677495		0.848	0.742	1.088	1.109	0.906	0.917	0.795	1.0985	0.9115	0.935	0.153109	0.931894	0.651255		0.383015	Methylcrotonoyl-CoA carboxylase beta chain, mitochondrial
72	BV898_00547.p01	1.004	0.8	1.119	0.99	0.771	0.847	0.902	1.0545	0.809	0.921833	0.123946	1.189	0.934	1.145	1.166	0.82	1.23	1.0615	1.1555	1.025	1.08067	0.0673282	1.1723	0.122901		0.782	1.051	0.988	0.973	1.044	1.114	0.9165	0.9805	1.079	0.992	0.0818581	1.07612	0.459186		0.220934	putative Phosphatidylethanolamine-binding protein-like protein F40A3.3
73	BV898_00548.p01	0.847	0.882	0.91	1.022	0.969	0.964	0.8645	0.966	0.9665	0.932333	0.0587459	1.22	0.905	0.971	0.756	1.022	1.081	1.0625	0.8635	1.0515	0.9925	0.111853	1.06453	0.455808		0.936	0.96	1.139	1.142	1.143	1.123	0.948	1.1405	1.133	1.07383	0.109039	1.15177	0.118969		0.418136	putative Phosphatidylethanolamine-binding protein-like protein F40A3.3
74	BV898_00560.p01	0.874	0.965	1.108	1.091	0.971	0.82	0.9195	1.0995	0.8955	0.9715	0.111499	0.829	0.865	1.026	1.097	0.986	1.089	0.847	1.0615	1.0375	0.982	0.117528	1.01081	0.916025		0.958	1.088	1.043	1	0.97	0.893	1.023	1.0215	0.9315	0.992	0.0523999	1.0211	0.787503		0.899428	putative inositol monophosphatase 3
75	BV898_00565.p01	0.877	0.902	0.854	1.261	1.224	1.424	0.8895	1.0575	1.324	1.09033	0.219103	0.559	0.883	0.716	1.021	0.799	0.919	0.721	0.8685	0.859	0.816167	0.0825535	0.748548	0.112449		1.029	0.947	1.167	1.009	1.166	1.125	0.988	1.088	1.1455	1.07383	0.0797	0.984867	0.908353		0.0177009	Thioredoxin-like protein 1
76	BV898_00571.p01	1.288	1.28	1.131	1.118	1.149	1.096	1.284	1.1245	1.1225	1.177	0.0926701	0.995	0.811	1.254	1.49	0.274	0.342	0.903	1.372	0.308	0.861	0.533242	0.731521	0.369095		1.24	1.273	0.373	0.442	0.545	0.481	1.2565	0.4075	0.513	0.725667	0.462732	0.616539	0.172963		0.756552	Cytochrome P450 2U1
77	BV898_00576.p01	1.087	1.127	1.162	0.972	1.048	1.047	1.107	1.067	1.0475	1.07383	0.0303329	0.772	0.748	0.502	0.758	0.892	0.923	0.76	0.63	0.9075	0.765833	0.138842	0.713177	0.0198822	Significant	1.023	0.952	1.105	0.931	1.007	0.987	0.9875	1.018	0.997	1.00083	0.0156072	0.932019	0.0207165	Significant	0.0435353	putative Serine hydrolase-like protein
78	BV898_00586.p01	0.936	1.001	1.351	1.002	1.093	1.002	0.9685	1.1765	1.0475	1.06417	0.104997	1.002	0.891	1.094	1.011	1.21	0.953	0.9465	1.0525	1.0815	1.02683	0.0710657	0.964918	0.636892		0.837	0.852	1.058	1.141	0.914	0.955	0.8445	1.0995	0.9345	0.9595	0.129325	0.901644	0.33765		0.473552	hypothetical protein
79	BV898_00587.p01	1.073	0.963	1.031	1.036	1.123	1.111	1.018	1.0335	1.117	1.05617	0.0532502	1.036	0.964	0.893	1.068	1.216	0.786	1	0.9805	1.001	0.993833	0.0115578	0.940982	0.118617		0.675	0.933	1.087	0.897	1.287	0.821	0.804	0.992	1.054	0.95	0.130184	0.899479	0.261173		0.592466	hypothetical protein
80	BV898_00589.p01	1.175	1.19	0.963	0.855	0.815	1.242	1.1825	0.909	1.0285	1.04	0.137112	0.923	0.806	0.631	1.182	---	---	0.8645	0.9065	#DIV/0!	#DIV/0!	#DIV/0!	#DIV/0!	#DIV/0!	#DIV/0!	1.108	0.985	---	0.377	0.713	0.631	1.0465	0.377	0.672	0.6985	0.335536	0.671635	0.178047		#DIV/0!	Juvenile hormone epoxide hydrolase 2
81	BV898_00590.p01	1.575	1.17	1.13	1.019	1.835	1.266	1.3725	1.0745	1.5505	1.3325	0.240508	0.708	0.897	0.837	0.761	0.797	0.662	0.8025	0.799	0.7295	0.777	0.0411734	0.583114	0.016915	Significant	1.245	1.18	0.77	0.662	0.82	0.763	1.2125	0.716	0.7915	0.906667	0.267536	0.680425	0.109663		0.453352	putative UDP-glucose glucosyltransferase
82	BV898_00591.p01	0.893	0.867	0.999	1.031	1.08	0.961	0.88	1.015	1.0205	0.971833	0.0795775	1.129	1.101	0.859	0.947	0.985	1.068	1.115	0.903	1.0265	1.01483	0.10648	1.04425	0.605184		0.846	0.889	0.982	0.992	0.942	1.109	0.8675	0.987	1.0255	0.96	0.0823878	0.987824	0.866686		0.519454	Cytochrome P450 2U1
83	BV898_00600.p01	0.925	0.9	0.782	0.815	0.703	0.948	0.9125	0.7985	0.8255	0.8455	0.0595735	1.082	1.125	1.056	1.315	1.118	1.16	1.1035	1.1855	1.139	1.14267	0.0411228	1.35147	0.0020672	Significant	0.954	0.851	0.985	1.069	0.918	1.494	0.9025	1.027	1.206	1.04517	0.152563	1.23615	0.102312		0.345381	Insulin-degrading enzyme
84	BV898_00617.p01	0.684	---	0.857	---	0.567	0.921	0.684	0.857	0.744	0.761667	0.0878427	0.905	0.815	0.943	---	0.857	0.671	0.86	0.943	0.764	0.855667	0.0895786	1.12341	0.264165		1.305	1.253	1.33	1.324	1.302	1.265	1.279	1.327	1.2835	1.2965	0.0265094	1.70219	0.000541602	Significant	0.00122013	12-oxophytodienoate reductase 1
85	BV898_00619.p01	0.824	0.73	1.124	1.102	0.978	1.242	0.777	1.113	1.11	1	0.193129	1.07	1.086	0.94	1.017	1.141	1.18	1.078	0.9785	1.1605	1.07233	0.0911322	1.07233	0.588935		0.917	1.072	1.173	1.142	1.074	1.122	0.9945	1.1575	1.098	1.08333	0.0824838	1.08333	0.52967		0.884326	putative Apolipoprotein D
86	BV898_00633.p01	---	---	---	---	---	---	#DIV/0!	#DIV/0!	#DIV/0!	#DIV/0!	#DIV/0!	---	---	---	---	---	---	#DIV/0!	#DIV/0!	#DIV/0!	#DIV/0!	#DIV/0!	#DIV/0!	#DIV/0!	#DIV/0!	---	---	---	---	---	---	#DIV/0!	#DIV/0!	#DIV/0!	#DIV/0!	#DIV/0!	#DIV/0!	#DIV/0!	#DIV/0!	#DIV/0!	putative 40S ribosomal protein S17
87	BV898_00635.p01	1.071	0.92	1.126	0.854	0.959	0.907	0.9955	0.99	0.933	0.972833	0.0346061	1.147	0.981	1.074	0.948	1.114	0.898	1.064	1.011	1.006	1.027	0.0321403	1.05568	0.117925		1.172	0.829	1.156	0.959	1.036	1.011	1.0005	1.0575	1.0235	1.02717	0.0286764	1.05585	0.104367		0.994974	putative 60S ribosomal protein L35
88	BV898_00659.p01	1.649	1.141	1.363	1.358	1.179	1.034	1.395	1.3605	1.1065	1.28733	0.157553	0.896	0.949	1.396	1.507	0.184	0.386	0.9225	1.4515	0.285	0.886333	0.58409	0.688503	0.314926		1.243	0.925	0.539	0.496	0.408	0.456	1.084	0.5175	0.432	0.677833	0.354339	0.526541	0.0528596		0.625044	putative Monocarboxylate transporter 12
89	BV898_00661.p01	0.964	1.032	1.309	0.977	0.929	0.986	0.998	1.143	0.9575	1.03283	0.0975325	1.31	1.008	1.354	1.245	0.695	---	1.159	1.2995	0.695	1.05117	0.316348	1.01775	0.928196		1.126	1.137	0.747	0.491	0.821	0.87	1.1315	0.619	0.8455	0.865333	0.256825	0.837825	0.350507		0.473765	Allene oxide synthase-lipoxygenase protein
90	BV898_00662.p01	1.257	1.095	0.941	1.037	1.164	1.043	1.176	0.989	1.1035	1.0895	0.0942828	1.121	1.083	1.229	1.336	0.643	0.725	1.102	1.2825	0.684	1.02283	0.307003	0.93881	0.737364		1.041	1.142	0.564	0.699	0.911	0.909	1.0915	0.6315	0.91	0.877667	0.231698	0.805568	0.216333		0.548967	Allene oxide synthase-lipoxygenase protein
91	BV898_00691.p01	0.93	0.883	1.23	1.075	1.14	0.887	0.9065	1.1525	1.0135	1.02417	0.123346	0.953	1.076	1.067	0.94	1.081	1.056	1.0145	1.0035	1.0685	1.02883	0.0347898	1.00456	0.952737		0.961	0.996	0.941	0.925	0.855	1.019	0.9785	0.933	0.937	0.9495	0.0251942	0.927095	0.362352		0.0329336	T-complex protein 1 subunit delta
92	BV898_00696.p01	1.241	1.246	1.344	1.022	1.252	1.025	1.2435	1.183	1.1385	1.18833	0.0527028	0.754	0.712	0.867	1.129	0.265	0.183	0.733	0.998	0.224	0.651667	0.393358	0.548387	0.0791922		1.684	1.796	0.38	0.359	0.471	0.513	1.74	0.3695	0.492	0.867167	0.758373	0.729734	0.504885		0.68473	hypothetical protein
93	BV898_00701.p01	1.262	1.128	1.633	1.253	1.268	1.038	1.195	1.443	1.153	1.26367	0.156721	0.828	0.733	1.138	1.194	0.248	0.287	0.7805	1.166	0.2675	0.738	0.450755	0.584015	0.129062		1.68	1.221	0.39	0.331	0.512	0.477	1.4505	0.3605	0.4945	0.7685	0.594417	0.608151	0.235441		0.946944	Protein l(2)37Cc
94	BV898_00704.p01	0.941	1.084	1.603	1.25	1.305	1.051	1.0125	1.4265	1.178	1.20567	0.208382	0.802	0.856	0.848	0.794	0.813	0.794	0.829	0.821	0.8035	0.817833	0.0130416	0.678325	0.0323623	Significant	0.983	0.947	1.041	0.944	0.94	0.835	0.965	0.9925	0.8875	0.948333	0.054448	0.786563	0.107297		0.0156407	Isocitrate dehydrogenase [NAD] subunit beta, mitochondrial	*
95	BV898_00706.p01	1.122	0.949	0.779	0.778	1.07	0.907	1.0355	0.7785	0.9885	0.934167	0.136844	1.145	1.063	1.227	1.117	1.019	1.118	1.104	1.172	1.0685	1.11483	0.0525936	1.1934	0.0997022		0.907	0.949	0.939	0.815	0.976	1.206	0.928	0.877	1.091	0.965333	0.111778	1.03336	0.775214		0.104107	Signal transducer and activator of transcription 5B
96	BV898_00723.p01	1.162	0.733	0.94	0.957	0.859	0.738	0.9475	0.9485	0.7985	0.898167	0.0863153	0.962	0.96	1.01	0.88	0.974	1.008	0.961	0.945	0.991	0.965667	0.0233524	1.07515	0.261135		1.047	1.064	1.089	1.251	0.962	0.828	1.0555	1.17	0.895	1.04017	0.13814	1.1581	0.205574		0.40915	Hydroxysteroid dehydrogenase-like protein 2
97	BV898_00724.p01	1.083	1.013	0.912	0.817	1.056	0.865	1.048	0.8645	0.9605	0.957667	0.0917828	0.967	0.895	0.938	0.957	0.863	0.928	0.931	0.9475	0.8955	0.924667	0.0265722	0.965541	0.58194		1.089	1.034	1.089	1.118	1.186	1.192	1.0615	1.1035	1.189	1.118	0.064975	1.16742	0.0689831		0.00883858	putative Muscle LIM protein 1	*
98	BV898_00738.p01	0.784	0.942	0.994	0.814	1.064	0.903	0.863	0.904	0.9835	0.916833	0.0612665	1.004	1.064	0.908	0.965	1.002	1.139	1.034	0.9365	1.0705	1.01367	0.0692754	1.10562	0.143948		0.974	0.996	1.099	1.047	1.215	1.067	0.985	1.073	1.141	1.06633	0.0782134	1.16306	0.059652		0.431897	putative Small ubiquitin-related modifier
99	BV898_00783.p01	---	---	---	---	---	---	#DIV/0!	#DIV/0!	#DIV/0!	#DIV/0!	#DIV/0!	---	---	---	---	---	---	#DIV/0!	#DIV/0!	#DIV/0!	#DIV/0!	#DIV/0!	#DIV/0!	#DIV/0!	#DIV/0!	---	---	---	---	---	---	#DIV/0!	#DIV/0!	#DIV/0!	#DIV/0!	#DIV/0!	#DIV/0!	#DIV/0!	#DIV/0!	#DIV/0!	hypothetical protein
100	BV898_00805.p01	1.091	1.114	1.13	1.193	1.005	0.976	1.1025	1.1615	0.9905	1.08483	0.0868581	0.747	0.711	0.777	0.692	0.244	---	0.729	0.7345	0.244	0.569167	0.281616	0.524658	0.0387547	Significant	1.275	0.737	0.445	0.419	0.455	0.364	1.006	0.432	0.4095	0.615833	0.338081	0.567676	0.0804993		0.863186	Calcium-binding mitochondrial carrier protein Aralar1
101	BV898_00824.p01	1.082	1.046	1.06	0.869	1.205	0.866	1.064	0.9645	1.0355	1.02133	0.0512404	0.594	0.572	1.062	1.032	0.91	0.872	0.583	1.047	0.891	0.840333	0.236113	0.822781	0.264212		0.874	0.847	0.91	0.824	0.791	0.724	0.8605	0.867	0.7575	0.828333	0.0614295	0.811031	0.0139313	Significant	0.936202	60S ribosomal protein L6
102	BV898_00825.p01	1.023	1.119	0.951	1.123	0.863	1.059	1.071	1.037	0.961	1.023	0.0563205	1.214	1.097	1.046	0.929	1.112	1.047	1.1555	0.9875	1.0795	1.07417	0.0841269	1.05002	0.430782		1.017	1.06	1.061	0.876	1.036	1.045	1.0385	0.9685	1.0405	1.01583	0.0410041	0.992994	0.867242		0.341076	Polyadenylate-binding protein 1-B
103	BV898_00828.p01	1.246	1.152	1.27	1.473	1.196	1.148	1.199	1.3715	1.172	1.2475	0.108232	0.814	0.713	0.861	0.782	0.206	---	0.7635	0.8215	0.206	0.597	0.339855	0.478557	0.0342199	Significant	1.064	1.174	0.491	---	0.63	---	1.119	0.491	0.63	0.746667	0.329855	0.59853	0.0668541		0.613244	putative S-crystallin 3
104	BV898_00830.p01	0.614	0.873	0.603	0.625	0.892	0.808	0.7435	0.614	0.85	0.735833	0.118187	0.881	0.903	0.941	1.024	1.328	1.085	0.892	0.9825	1.2065	1.027	0.161904	1.3957	0.0656432		0.847	1.072	1.486	1.085	1.16	0.913	0.9595	1.2855	1.0365	1.09383	0.170395	1.48652	0.040331	Significant	0.64818	60S acidic ribosomal protein P0
105	BV898_00833.p01	0.926	1.031	0.843	0.8	0.927	0.819	0.9785	0.8215	0.873	0.891	0.0800328	0.997	0.978	0.984	1.036	1.293	1.067	0.9875	1.01	1.18	1.05917	0.105248	1.18874	0.0923505		0.887	0.824	1.402	1.126	1.116	0.967	0.8555	1.264	1.0415	1.05367	0.204522	1.18257	0.268829		0.968949	Cullin-associated NEDD8-dissociated protein 1
106	BV898_00836.p01	1.212	1.191	1.268	1.138	1.079	1.228	1.2015	1.203	1.1535	1.186	0.0281558	1.012	1	1.381	1.619	0.421	0.379	1.006	1.5	0.4	0.968667	0.550949	0.816751	0.532483		1.283	1.457	0.574	0.555	0.636	0.569	1.37	0.5645	0.6025	0.845667	0.454483	0.713041	0.265154		0.780335	putative Barrier-to-autointegration factor B
107	BV898_00851.p01	1.069	1.213	1.239	1.567	1.275	1.279	1.141	1.403	1.277	1.27367	0.131032	0.964	0.884	0.957	1.042	0.588	0.56	0.924	0.9995	0.574	0.8325	0.227028	0.653625	0.0434569	Significant	1.062	1.298	0.69	0.563	0.603	0.7	1.18	0.6265	0.6515	0.819333	0.312597	0.643287	0.0809876		0.95576	NADPH--cytochrome P450 reductase
108	BV898_00862.p01	0.845	0.968	0.957	0.967	0.988	0.818	0.9065	0.962	0.903	0.923833	0.0330996	1.122	1.098	0.957	1.483	1.102	1.041	1.11	1.22	1.0715	1.13383	0.0770654	1.22731	0.0122849	Significant	1.107	1.056	1.086	1.276	1.056	1.232	1.0815	1.181	1.144	1.1355	0.0502916	1.22912	0.0036776	Significant	0.976478	Elongation factor 2
109	BV898_00870.p01	0.976	0.793	0.908	1.037	1.105	1.004	0.8845	0.9725	1.0545	0.9705	0.0850176	1.084	0.827	0.929	0.922	1.324	1.077	0.9555	0.9255	1.2005	1.02717	0.150859	1.05839	0.601145		0.865	0.853	1.132	1.006	0.986	1.069	0.859	1.069	1.0275	0.985167	0.111216	1.01511	0.864826		0.717685	Phosphomannomutase
110	BV898_00874.p01	1.073	1.135	0.873	0.814	0.791	0.958	1.104	0.8435	0.8745	0.940667	0.142298	1.022	1.006	0.877	1.129	1.228	1.171	1.014	1.003	1.1995	1.07217	0.110411	1.13979	0.274679		1.026	0.851	1.081	1.031	1.03	1.159	0.9385	1.056	1.0945	1.02967	0.0812655	1.09461	0.400115		0.619779	Urocanate hydratase
111	BV898_00909.p01	1.119	1.134	0.832	1.037	0.809	0.963	1.1265	0.9345	0.886	0.982333	0.127185	1.081	1.313	0.999	1.029	1.047	0.883	1.197	1.014	0.965	1.05867	0.12228	1.07771	0.4953		1.124	1.265	1.008	1.025	0.907	0.698	1.1945	1.0165	0.8025	1.0045	0.196275	1.02257	0.877566		0.705722	Cytosol aminopeptidase
112	BV898_00916.p01	0.877	0.999	1.175	1.127	1.14	1.065	0.938	1.151	1.1025	1.06383	0.11164	---	0.962	---	1.028	0.8	---	0.962	1.028	0.8	0.93	0.11732	0.874197	0.225583		---	---	0.917	---	0.782	---	#DIV/0!	0.917	0.782	#DIV/0!	#DIV/0!	#DIV/0!	#DIV/0!	#DIV/0!	#DIV/0!	Huntingtin-interacting protein 1
113	BV898_00932.p01	1.115	1.085	1.051	0.897	0.912	0.998	1.1	0.974	0.955	1.00967	0.0788057	0.994	1.146	0.921	1.094	1.041	1.162	1.07	1.0075	1.1015	1.05967	0.0478444	1.04952	0.400727		0.989	0.867	0.904	1.007	1.127	0.871	0.928	0.9555	0.999	0.960833	0.0357992	0.951634	0.383804		0.0457091	Leucine--tRNA ligase, cytoplasmic
114	BV898_00939.p01	0.551	1.521	0.712	0.265	1.087	1.421	1.036	0.4885	1.254	0.926167	0.394392	0.949	1.07	1.49	1.629	0.506	0.671	1.0095	1.5595	0.5885	1.0525	0.486926	1.1364	0.744544		1.444	1.554	0.97	0.669	0.616	0.876	1.499	0.8195	0.746	1.0215	0.415157	1.10293	0.787397		0.937159	hypothetical protein
115	BV898_00941.p01	1.25	1.225	1.158	1.165	1.246	0.782	1.2375	1.1615	1.014	1.13767	0.11364	1.033	1.117	0.853	1.08	1.06	1.053	1.075	0.9665	1.0565	1.03267	0.0580438	0.907706	0.227225		0.625	1.116	1.459	0.765	1.034	1.123	0.8705	1.112	1.0785	1.02033	0.130836	0.896865	0.305986		0.888583	T-complex protein 1 subunit theta
116	BV898_00951.p01	1.219	1.124	1.228	1.176	1.276	1.086	1.1715	1.202	1.181	1.18483	0.0156072	0.888	0.843	0.93	0.895	0.843	0.699	0.8655	0.9125	0.771	0.849667	0.0720665	0.717119	0.00140697	Significant	1.079	0.976	0.891	0.922	0.946	0.828	1.0275	0.9065	0.887	0.940333	0.0761156	0.793642	0.00550528	Significant	0.208447	Coronin-6
117	BV898_00972.p01	0.861	0.932	0.99	1.16	1.039	1.179	0.8965	1.075	1.109	1.02683	0.114145	1.146	1.119	0.972	1.019	0.946	1.125	1.1325	0.9955	1.0355	1.0545	0.0704486	1.02694	0.738953		0.849	0.904	1.029	0.942	0.883	0.96	0.8765	0.9855	0.9215	0.927833	0.0547753	0.903587	0.247072		0.0698017	Pre-mRNA-processing factor 19
118	BV898_00978.p01	1.143	1.116	---	1.009	0.854	1.088	1.1295	1.009	0.971	1.0365	0.0827511	0.801	0.992	0.925	0.948	1.091	0.972	0.8965	0.9365	1.0315	0.954833	0.0693421	0.921209	0.260308		0.89	0.927	1.286	0.97	1.006	1.1	0.9085	1.128	1.053	1.02983	0.111569	0.993568	0.937744		0.378692	Mitogen-activated protein kinase 14
119	BV898_00983.p01	1.173	1.127	1.184	1.053	1.292	1.098	1.15	1.1185	1.195	1.1545	0.038448	0.828	1.089	1.066	1.164	1.086	1.026	0.9585	1.115	1.056	1.04317	0.0790353	0.903566	0.0932723		0.975	0.981	0.733	0.739	0.938	0.811	0.978	0.736	0.8745	0.862833	0.121421	0.747365	0.0165876	Significant	0.0973325	Fumarate hydratase, mitochondrial
120	BV898_00989.p01	1.082	0.902	0.928	1.209	1.025	1.237	0.992	1.0685	1.131	1.06383	0.0696174	---	0.851	0.97	1.099	1.013	1.027	0.851	1.0345	1.02	0.9685	0.102016	0.910387	0.252208		1.135	0.858	0.824	0.858	1.044	0.937	0.9965	0.841	0.9905	0.942667	0.088097	0.886104	0.134976		0.756586	U5 small nuclear ribonucleoprotein 40 kDa protein
121	BV898_01022.p01	1.219	1.014	0.986	1.345	0.978	1.221	1.1165	1.1655	1.0995	1.12717	0.0342685	0.836	1.047	1.303	1.117	0.324	0.458	0.9415	1.21	0.391	0.8475	0.417513	0.751885	0.311914		1.054	1.184	0.565	0.479	0.766	0.681	1.119	0.522	0.7235	0.788167	0.303708	0.699246	0.127106		0.851931	Coiled-coil domain-containing protein 47
122	BV898_01024.p01	0.982	1.12	0.881	1.156	0.992	1.09	1.051	1.0185	1.041	1.03683	0.0166458	0.839	0.849	1.193	1.267	0.343	0.325	0.844	1.23	0.334	0.802667	0.449428	0.774152	0.418137		1.298	1.333	0.439	0.483	0.502	0.491	1.3155	0.461	0.4965	0.757667	0.483424	0.730751	0.37406		0.911694	putative tricarboxylate transport protein, mitochondrial
123	BV898_01040.p01	1.096	1.061	1.11	0.875	0.939	0.96	1.0785	0.9925	0.9495	1.00683	0.0656836	1.129	1.047	1.41	1.034	1.029	1.067	1.088	1.222	1.048	1.11933	0.0911336	1.11174	0.157839		0.979	0.927	0.781	0.775	0.86	0.923	0.953	0.778	0.8915	0.874167	0.0887783	0.868234	0.105936		0.0288991	hypothetical protein
124	BV898_01048.p01	0.635	1.048	0.767	0.997	1.09	0.966	0.8415	0.882	1.028	0.917167	0.0980973	1.16	0.996	1.033	1.223	1.267	1.039	1.078	1.128	1.153	1.11967	0.0381881	1.22079	0.029055	Significant	0.854	0.954	0.925	0.907	0.99	0.958	0.904	0.916	0.974	0.931333	0.0374344	1.01545	0.826694		0.003654	T-complex protein 1 subunit zeta
125	BV898_01052.p01	1.552	1.195	1.132	---	2.092	1.305	1.3735	1.132	1.6985	1.40133	0.284274	0.79	0.517	1.379	0.576	0.351	---	0.6535	0.9775	0.351	0.660667	0.313311	0.471456	0.0386894	Significant	0.862	1.06	0.614	0.761	---	0.814	0.961	0.6875	0.814	0.820833	0.136878	0.585752	0.0333194	Significant	0.462665	Sterile alpha and TIR motif-containing protein 1
126	BV898_01053.p01	0.7	1.029	0.823	1.398	0.913	1.173	0.8645	1.1105	1.043	1.006	0.127105	0.907	0.974	1.294	1.63	---	---	0.9405	1.462	#DIV/0!	#DIV/0!	#DIV/0!	#DIV/0!	#DIV/0!	#DIV/0!	1.298	1.704	0.498	0.528	0.497	0.634	1.501	0.513	0.5655	0.859833	0.555887	0.854705	0.680022		#DIV/0!	AFG3-like protein 2
127	BV898_01068.p01	---	---	---	---	---	---	#DIV/0!	#DIV/0!	#DIV/0!	#DIV/0!	#DIV/0!	---	---	---	---	---	---	#DIV/0!	#DIV/0!	#DIV/0!	#DIV/0!	#DIV/0!	#DIV/0!	#DIV/0!	#DIV/0!	---	---	---	---	---	---	#DIV/0!	#DIV/0!	#DIV/0!	#DIV/0!	#DIV/0!	#DIV/0!	#DIV/0!	#DIV/0!	#DIV/0!	hypothetical protein
128	BV898_01071.p01	1.006	1.318	1.198	1.202	1.139	1.16	1.162	1.2	1.1495	1.1705	0.0263011	0.577	---	0.658	---	1.074	0.838	0.577	0.658	0.956	0.730333	0.199585	0.62395	0.0193166	Significant	1.149	0.961	0.853	0.973	1.126	0.767	1.055	0.913	0.9465	0.9715	0.0742277	0.829987	0.0119038	Significant	0.121327	hypothetical protein
129	BV898_01073.p01	0.859	1.133	0.802	1.136	0.899	1.254	0.996	0.969	1.0765	1.01383	0.0559248	1.009	1.507	0.894	1.194	0.805	0.793	1.258	1.044	0.799	1.03367	0.229674	1.01956	0.891484		0.999	0.996	0.929	1.08	0.939	0.796	0.9975	1.0045	0.8675	0.9565	0.0771557	0.943449	0.356203		0.610559	Dynein heavy chain, cytoplasmic
130	BV898_01076.p01	0.959	0.961	1.053	0.96	0.907	0.793	0.96	1.0065	0.85	0.938833	0.0803684	0.92	0.903	0.809	0.849	1.036	1.119	0.9115	0.829	1.0775	0.939333	0.126567	1.00053	0.995668		1.012	1.126	1.045	1.172	1.069	1.143	1.069	1.1085	1.106	1.0945	0.022119	1.16581	0.0318374	Significant	0.104625	hypothetical protein
131	BV898_01078.p01	0.899	0.694	1.241	0.971	0.778	0.648	0.7965	1.106	0.713	0.871833	0.207047	1.1	1.139	1.955	1.291	0.662	0.55	1.1195	1.623	0.606	1.11617	0.508508	1.28025	0.483834		1.128	1.236	1.104	0.44	0.925	1.09	1.182	0.772	1.0075	0.987167	0.205755	1.13229	0.531339		0.704634	hypothetical protein
132	BV898_01079.p01	0.649	0.506	0.603	0.572	0.93	0.563	0.5775	0.5875	0.7465	0.637167	0.0948174	1.383	1.643	2.047	1.516	0.52	0.695	1.513	1.7815	0.6075	1.30067	0.615129	2.04133	0.138559		0.621	0.671	0.977	0.764	1.374	1.713	0.646	0.8705	1.5435	1.02	0.467054	1.60084	0.236509		0.563236	hypothetical protein
133	BV898_01080.p01	0.492	1.115	0.619	1.269	0.493	1.272	0.8035	0.944	0.8825	0.876667	0.0704314	0.974	1.13	0.536	1.215	0.966	0.729	1.052	0.8755	0.8475	0.925	0.110873	1.05513	0.558557		1.093	1.11	1.296	1.252	1.264	1.229	1.1015	1.274	1.2465	1.20733	0.09268	1.37719	0.00792852	Significant	0.0276824	hypothetical protein
134	BV898_01090.p01	0.826	1.063	0.841	0.999	0.922	0.928	0.9445	0.92	0.925	0.929833	0.0129454	0.976	1.089	0.981	0.802	1.074	0.983	1.0325	0.8915	1.0285	0.984167	0.0802766	1.05843	0.311535		0.963	0.966	1.116	0.978	1.13	0.911	0.9645	1.047	1.0205	1.01067	0.0421199	1.08693	0.0336206	Significant	0.639274	hypothetical protein
135	BV898_01091.p01	1.216	1.179	0.983	0.823	1.111	0.989	1.1975	0.903	1.05	1.05017	0.14725	0.792	0.823	1.309	1.334	0.318	0.297	0.8075	1.3215	0.3075	0.812167	0.507016	0.773369	0.478553		1.812	1.425	0.435	0.394	0.461	0.563	1.6185	0.4145	0.512	0.848333	0.668763	0.807808	0.636579		0.944083	hypothetical protein
136	BV898_01097.p01	1.023	1.053	0.906	1.047	0.877	0.812	1.038	0.9765	0.8445	0.953	0.0988673	0.705	---	1.14	1.172	---	---	0.705	1.156	#DIV/0!	#DIV/0!	#DIV/0!	#DIV/0!	#DIV/0!	#DIV/0!	1.067	1.315	---	---	---	---	1.191	#DIV/0!	#DIV/0!	#DIV/0!	#DIV/0!	#DIV/0!	#DIV/0!	#DIV/0!	#DIV/0!	putative Very-long-chain 3-oxoacyl-CoA reductase
137	BV898_01102.p01	0.857	0.899	0.699	0.934	0.975	0.669	0.878	0.8165	0.822	0.838833	0.0340306	1.172	0.866	0.99	1.094	1.364	1.042	1.019	1.042	1.203	1.088	0.100255	1.29704	0.0151444	Significant	0.886	0.908	0.982	1.082	1.051	0.889	0.897	1.032	0.97	0.966333	0.0675747	1.152	0.0432951	Significant	0.156289	Isocitrate dehydrogenase [NADP] cytoplasmic
138	BV898_01139.p01	0.373	0.573	0.198	0.27	0.264	0.426	0.473	0.234	0.345	0.350667	0.119601	1.003	1.125	1.112	1.392	1.392	1.672	1.064	1.252	1.532	1.28267	0.235502	3.65779	0.00362855	Significant	1.119	0.863	1.12	1.23	1.01	0.771	0.991	1.175	0.8905	1.01883	0.144278	2.90542	0.00349253	Significant	0.173349	hypothetical protein
139	BV898_01149.p01	1.15	0.97	1.026	0.897	0.766	1.045	1.06	0.9615	0.9055	0.975667	0.0782182	0.933	0.913	0.752	0.847	0.918	1.021	0.923	0.7995	0.9695	0.897333	0.0878583	0.919713	0.312972		1.093	1.063	1.029	1.389	1.009	1.18	1.078	1.209	1.0945	1.12717	0.0713483	1.15528	0.0683178		0.0245106	hypothetical protein
140	BV898_01164.p01	1.193	1.483	1.315	1.509	1.215	1.158	1.338	1.412	1.1865	1.31217	0.114948	0.997	0.679	0.987	1.422	0.356	0.419	0.838	1.2045	0.3875	0.81	0.409219	0.6173	0.110157		1.232	1.017	0.565	0.652	0.9	0.625	1.1245	0.6085	0.7625	0.831833	0.264895	0.633939	0.044961	Significant	0.94189	Saccharopine dehydrogenase-like oxidoreductase
141	BV898_01169.p01	1.153	1.192	1.269	1.067	1.2	1.261	1.1725	1.168	1.2305	1.19033	0.034858	0.978	0.897	1.263	1.251	0.26	0.407	0.9375	1.257	0.3335	0.842667	0.468997	0.707925	0.2696		1.058	1.247	0.709	0.47	0.553	0.574	1.1525	0.5895	0.5635	0.7685	0.332808	0.645617	0.0943823		0.834186	Dolichyl-diphosphooligosaccharide--protein glycosyltransferase subunit STT3A
142	BV898_01170.p01	1.067	1.213	0.975	1.36	1.226	1.254	1.14	1.1675	1.24	1.1825	0.0516599	0.984	1.159	1.049	1.176	0.667	1.117	1.0715	1.1125	0.892	1.02533	0.117276	0.867089	0.100859		0.933	0.795	0.952	0.976	1.079	1.177	0.864	0.964	1.128	0.985333	0.133287	0.833263	0.0752493		0.716247	putative Testis-expressed sequence 2 protein
143	BV898_01188.p01	1.131	---	---	---	0.91	---	1.131	#DIV/0!	0.91	#DIV/0!	#DIV/0!	---	---	---	---	---	---	#DIV/0!	#DIV/0!	#DIV/0!	#DIV/0!	#DIV/0!	#DIV/0!	#DIV/0!	#DIV/0!	0.959	---	---	---	---	---	0.959	#DIV/0!	#DIV/0!	#DIV/0!	#DIV/0!	#DIV/0!	#DIV/0!	#DIV/0!	#DIV/0!	Angiotensin-converting enzyme
144	BV898_01204.p01	---	---	---	---	---	---	#DIV/0!	#DIV/0!	#DIV/0!	#DIV/0!	#DIV/0!	---	---	---	1	---	---	#DIV/0!	1	#DIV/0!	#DIV/0!	#DIV/0!	#DIV/0!	#DIV/0!	#DIV/0!	---	---	---	---	---	---	#DIV/0!	#DIV/0!	#DIV/0!	#DIV/0!	#DIV/0!	#DIV/0!	#DIV/0!	#DIV/0!	#DIV/0!	Synapsin
145	BV898_01218.p01	1.306	1.277	1.283	1.091	0.961	1.292	1.2915	1.187	1.1265	1.20167	0.0834721	1.065	1.099	1.29	1.329	0.372	0.579	1.082	1.3095	0.4755	0.955667	0.431114	0.795284	0.386836		1.2	1.163	0.636	0.553	0.671	0.814	1.1815	0.5945	0.7425	0.8395	0.305285	0.698613	0.118528		0.722653	hypothetical protein
146	BV898_01220.p01	1.098	0.988	1.101	1.087	0.937	1.087	1.043	1.094	1.012	1.04967	0.0414045	0.827	0.886	0.641	0.871	0.85	0.834	0.8565	0.756	0.842	0.818167	0.0543239	0.779454	0.00420548	Significant	1.041	0.908	1.25	1.205	1.132	1.078	0.9745	1.2275	1.105	1.10233	0.126521	1.05017	0.530842		0.0232793	putative Superoxide dismutase (Cu-Zn)
147	BV898_01230.p01	1.119	1.26	1.302	1.229	---	1.038	1.1895	1.2655	1.038	1.16433	0.115819	0.949	0.827	1.014	1.439	0.75	0.824	0.888	1.2265	0.787	0.967167	0.230197	0.830661	0.25572		0.84	1.19	0.853	0.865	0.629	0.872	1.015	0.859	0.7505	0.874833	0.132959	0.75136	0.0466924	Significant	0.579876	Ras-related protein Rab-11A
148	BV898_01239.p01	0.939	0.952	0.653	1.353	1.077	1.211	0.9455	1.003	1.144	1.03083	0.102135	1.377	1.01	1.112	1.107	0.978	0.992	1.1935	1.1095	0.985	1.096	0.104904	1.06322	0.483763		0.77	1.125	0.979	0.835	0.858	0.853	0.9475	0.907	0.8555	0.903333	0.0461095	0.876314	0.120076		0.0435821	hypothetical protein
149	BV898_01245.p01	0.872	1.038	1.041	1.173	1.022	1.08	0.955	1.107	1.051	1.03767	0.0768722	1.028	1.031	0.873	0.953	0.923	1.046	1.0295	0.913	0.9845	0.975667	0.0587502	0.940251	0.32926		0.924	1.025	0.984	1.12	1.105	1.111	0.9745	1.052	1.108	1.04483	0.0670379	1.00691	0.909006		0.250124	Trans-1,2-dihydrobenzene-1,2-diol dehydrogenase
150	BV898_01246.p01	1.291	1.404	1.125	1.071	1.231	1.156	1.3475	1.098	1.1935	1.213	0.125888	1.055	0.958	1.373	1.568	0.48	0.479	1.0065	1.4705	0.4795	0.9855	0.495834	0.812448	0.484111		1.328	1.632	0.444	0.377	0.535	0.582	1.48	0.4105	0.5585	0.816333	0.579496	0.672987	0.311089		0.720393	Protein transport protein Sec61 subunit alpha isoform B
151	BV898_01247.p01	0.918	1.084	1.037	0.959	1.215	1.131	1.001	0.998	1.173	1.05733	0.100182	1.299	1.079	1.069	1.062	0.818	0.716	1.189	1.0655	0.767	1.00717	0.216963	0.952554	0.73456		0.935	1.005	0.865	0.931	0.975	0.94	0.97	0.898	0.9575	0.941833	0.0384719	0.890763	0.135745		0.634629	RuvB-like 1
152	BV898_01248.p01	---	---	---	---	---	---	#DIV/0!	#DIV/0!	#DIV/0!	#DIV/0!	#DIV/0!	---	---	---	---	---	---	#DIV/0!	#DIV/0!	#DIV/0!	#DIV/0!	#DIV/0!	#DIV/0!	#DIV/0!	#DIV/0!	---	---	---	---	---	---	#DIV/0!	#DIV/0!	#DIV/0!	#DIV/0!	#DIV/0!	#DIV/0!	#DIV/0!	#DIV/0!	#DIV/0!	Ubiquitin-60S ribosomal protein L40
153	BV898_01249.p01	0.884	0.895	0.944	1.507	1.089	0.806	0.8895	1.2255	0.9475	1.02083	0.179603	0.974	0.938	0.94	1.026	1.043	0.8	0.956	0.983	0.9215	0.9535	0.0308261	0.934041	0.556998		0.889	0.917	0.865	1.117	1.148	1.18	0.903	0.991	1.164	1.01933	0.132787	0.998531	0.991276		0.449947	TOM1-like protein 2
154	BV898_01270.p01	0.841	0.873	1.105	1.049	0.912	0.96	0.857	1.077	0.936	0.956667	0.111447	0.837	1.049	0.823	1.116	0.867	1.255	0.943	0.9695	1.061	0.991167	0.0619119	1.03606	0.663678		1.225	0.839	1.153	0.964	1.132	---	1.032	1.0585	1.132	1.07417	0.0518081	1.12282	0.173074		0.149549	Adapter molecule Crk
155	BV898_01276.p01	1.466	1.245	1.282	1.498	1.171	1.617	1.3555	1.39	1.394	1.37983	0.021168	0.667	1.054	1.071	1.705	0.589	0.548	0.8605	1.388	0.5685	0.939	0.415351	0.680517	0.140259		1.081	1.049	0.629	0.538	0.977	0.697	1.065	0.5835	0.837	0.8285	0.240863	0.600435	0.016826	Significant	0.710537	putative Pancreatic triacylglycerol lipase
156	BV898_01277.p01	1.095	1.095	1.13	1.261	1.221	1.307	1.095	1.1955	1.264	1.18483	0.0850034	0.845	0.856	0.967	1.1	0.54	0.495	0.8505	1.0335	0.5175	0.8005	0.261608	0.675622	0.07276		1.279	1.303	0.615	0.501	0.43	0.575	1.291	0.558	0.5025	0.783833	0.440095	0.661556	0.196179		0.95774	Laminin subunit beta-1
157	BV898_01279.p01	---	1.064	0.985	---	---	---	1.064	0.985	#DIV/0!	#DIV/0!	#DIV/0!	0.952	---	---	---	---	---	0.952	#DIV/0!	#DIV/0!	#DIV/0!	#DIV/0!	#DIV/0!	#DIV/0!	#DIV/0!	---	---	---	---	---	---	#DIV/0!	#DIV/0!	#DIV/0!	#DIV/0!	#DIV/0!	#DIV/0!	#DIV/0!	#DIV/0!	#DIV/0!	DNA-directed RNA polymerase II subunit RPB2
158	BV898_01282.p01	0.875	0.92	0.892	0.862	0.95	1.191	0.8975	0.877	1.0705	0.948333	0.106295	1.126	1.055	1.015	0.821	1.058	1.207	1.0905	0.918	1.1325	1.047	0.113674	1.10404	0.333821		0.924	0.889	1.087	1.093	1.123	0.944	0.9065	1.09	1.0335	1.01	0.0939801	1.06503	0.493449		0.686335	Ubiquitin-fold modifier-conjugating enzyme 1
159	BV898_01299.p01	1.009	0.999	1.019	0.859	1.18	0.887	1.004	0.939	1.0335	0.992167	0.0483486	1.258	1.083	1.109	0.807	0.805	1.056	1.1705	0.958	0.9305	1.01967	0.131347	1.02772	0.750741		0.951	0.72	0.821	0.785	0.97	1.026	0.8355	0.803	0.998	0.878833	0.104473	0.885772	0.163357		0.219766	Delta(3,5)-Delta(2,4)-dienoyl-CoA isomerase, mitochondrial
160	BV898_01301.p01	1.003	1.086	0.953	1.003	1.101	1.074	1.0445	0.978	1.0875	1.03667	0.0551687	1.01	1.123	1.04	1.156	0.756	0.802	1.0665	1.098	0.779	0.981167	0.175788	0.946463	0.6294		1.049	1.147	0.813	0.877	0.941	1.059	1.098	0.845	1	0.981	0.127566	0.946302	0.526031		0.999003	hypothetical protein
161	BV898_01311.p01	1.138	1.006	1.11	1.161	1.222	0.906	1.072	1.1355	1.064	1.0905	0.0391759	1.084	---	1.057	0.639	1.04	0.865	1.084	0.848	0.9525	0.9615	0.118257	0.881706	0.147342		0.784	---	0.879	1.033	0.956	1.12	0.784	0.956	1.038	0.926	0.12963	0.849152	0.103189		0.743696	Serine/threonine-protein phosphatase 6 regulatory subunit 1
162	BV898_01322.p01	1.008	1.107	1.014	0.931	0.971	1.061	1.0575	0.9725	1.016	1.01533	0.0425039	0.962	0.858	1.013	1.008	0.971	1.071	0.91	1.0105	1.021	0.9805	0.0612801	0.965693	0.463889		0.883	0.977	1.248	1.107	0.974	0.839	0.93	1.1775	0.9065	1.00467	0.150139	0.989494	0.911457		0.809049	SAHS
163	BV898_01326.p01	1.158	1.012	1.174	1.528	0.878	0.866	1.085	1.351	0.872	1.10267	0.239988	0.702	---	1.236	1.67	---	0.43	0.702	1.453	0.43	0.861667	0.529861	0.781439	0.512667		1.631	1.451	0.516	0.795	0.611	0.342	1.541	0.6555	0.4765	0.891	0.569987	0.808041	0.585205		0.951079	hypothetical protein
164	BV898_01331.p01	---	0.508	---	---	0.714	0.694	0.508	#DIV/0!	0.704	#DIV/0!	#DIV/0!	1.249	1.215	2.172	2.122	---	0.48	1.232	2.147	0.48	1.28633	0.834827	#DIV/0!	#DIV/0!	#DIV/0!	0.54	0.596	0.449	0.397	0.439	0.448	0.568	0.423	0.4435	0.478167	0.0784703	#DIV/0!	#DIV/0!	#DIV/0!	0.170365	hypothetical protein
165	BV898_01335.p01	1.228	0.95	0.869	0.835	1.107	1.104	1.089	0.852	1.1055	1.0155	0.141835	0.917	0.918	0.873	1.01	1.04	1.069	0.9175	0.9415	1.0545	0.971167	0.0731596	0.956343	0.655546		0.954	0.875	0.898	0.817	0.951	1.078	0.9145	0.8575	1.0145	0.928833	0.0794754	0.914656	0.408113		0.534517	putative Eukaryotic translation initiation factor 4E
166	BV898_01343.p01	---	---	---	---	---	---	#DIV/0!	#DIV/0!	#DIV/0!	#DIV/0!	#DIV/0!	---	---	---	---	---	---	#DIV/0!	#DIV/0!	#DIV/0!	#DIV/0!	#DIV/0!	#DIV/0!	#DIV/0!	#DIV/0!	---	---	---	---	---	---	#DIV/0!	#DIV/0!	#DIV/0!	#DIV/0!	#DIV/0!	#DIV/0!	#DIV/0!	#DIV/0!	#DIV/0!	hypothetical protein
167	BV898_01348.p01	---	---	---	---	---	---	#DIV/0!	#DIV/0!	#DIV/0!	#DIV/0!	#DIV/0!	---	---	---	---	---	---	#DIV/0!	#DIV/0!	#DIV/0!	#DIV/0!	#DIV/0!	#DIV/0!	#DIV/0!	#DIV/0!	---	---	---	---	---	---	#DIV/0!	#DIV/0!	#DIV/0!	#DIV/0!	#DIV/0!	#DIV/0!	#DIV/0!	#DIV/0!	#DIV/0!	Ankyrin repeat domain-containing protein 17
168	BV898_01356.p01	1.537	1.703	1.527	1.758	1.412	1.968	1.62	1.6425	1.69	1.65083	0.0357363	0.483	0.68	0.878	0.836	0.292	0.321	0.5815	0.857	0.3065	0.581667	0.27525	0.352347	0.00262277	Significant	1.23	1.389	0.47	0.456	0.59	0.469	1.3095	0.463	0.5295	0.767333	0.470706	0.464816	0.0316238	Significant	0.587052	hypothetical protein
169	BV898_01362.p01	1.038	1.023	0.88	1.243	1.1	0.825	1.0305	1.0615	0.9625	1.01817	0.0506392	0.844	0.969	1.111	1.414	1.1	1.134	0.9065	1.2625	1.117	1.09533	0.178986	1.07579	0.512161		0.752	0.824	0.937	0.963	1.024	1.121	0.788	0.95	1.0725	0.936833	0.142706	0.920118	0.404867		0.296603	Protein transport protein Sec24C
170	BV898_01413.p01	0.986	0.88	1.045	0.986	0.967	1.951	0.933	1.0155	1.459	1.13583	0.282894	0.971	0.623	1.121	1.039	1.027	1.041	0.797	1.08	1.034	0.970333	0.151863	0.854292	0.422429		0.852	0.411	0.998	0.789	0.684	0.313	0.6315	0.8935	0.4985	0.6745	0.20098	0.593837	0.0827003		0.11169	Beta carbonic anhydrase 1
171	BV898_01427.p01	1.006	0.948	1.043	0.918	0.993	1.03	0.977	0.9805	1.0115	0.989667	0.018989	0.903	0.881	0.879	0.881	1.023	1.175	0.892	0.88	1.099	0.957	0.123122	0.966992	0.673254		0.871	0.925	1.076	1.047	0.997	0.988	0.898	1.0615	0.9925	0.984	0.0820808	0.994274	0.912871		0.767778	Adenosylhomocysteinase
172	BV898_01433.p01	1.877	1.163	1.384	0.925	1.22	0.948	1.52	1.1545	1.084	1.25283	0.234043	0.816	0.726	1.172	0.992	0.475	0.546	0.771	1.082	0.5105	0.787833	0.286122	0.628841	0.0948692		1.149	1.5	0.571	0.762	0.716	1.096	1.3245	0.6665	0.906	0.965667	0.333033	0.770786	0.288814		0.521641	hypothetical protein
173	BV898_01434.p01	0.971	1.127	0.968	1.107	1.052	1.026	1.049	1.0375	1.039	1.04183	0.00625167	1.006	1.089	1.047	0.98	0.916	0.932	1.0475	1.0135	0.924	0.995	0.0637946	0.955047	0.274392		1.016	0.964	0.918	0.977	1.094	0.872	0.99	0.9475	0.983	0.9735	0.0227871	0.93441	0.0074432	Significant	0.611763	hypothetical protein
174	BV898_01435.p01	1.375	1.116	1.158	1.155	1.247	1.26	1.2455	1.1565	1.2535	1.2185	0.0538424	0.764	0.762	1.109	1.228	0.349	---	0.763	1.1685	0.349	0.760167	0.409757	0.623854	0.127144		0.899	1.11	0.494	0.341	0.667	0.617	1.0045	0.4175	0.642	0.688	0.296191	0.564629	0.0379462	Significant	0.816906	Dolichol-phosphate mannosyltransferase subunit 1
175	BV898_01446.p01	0.839	0.983	0.978	1.002	1.017	1.001	0.911	0.99	1.009	0.97	0.0519711	1.062	0.972	1.133	1.091	0.942	0.957	1.017	1.112	0.9495	1.02617	0.0816369	1.0579	0.371655		1.147	1.097	0.875	0.888	0.97	1.085	1.122	0.8815	1.0275	1.01033	0.121166	1.04158	0.624246		0.860244	Thioredoxin reductase 1, cytoplasmic
176	BV898_01455.p01	1.384	1.21	1.3	1.216	1.616	1.412	1.297	1.258	1.514	1.35633	0.137929	0.734	0.715	0.987	1.225	0.79	0.997	0.7245	1.106	0.8935	0.908	0.191163	0.669452	0.0300964	Significant	0.736	0.81	0.594	0.936	0.963	0.683	0.773	0.765	0.823	0.787	0.0314325	0.580241	0.00222681	Significant	0.340199	hypothetical protein
177	BV898_01471.p01	0.891	1.119	1.262	1.29	0.915	0.684	1.005	1.276	0.7995	1.02683	0.238999	1.009	1.18	1.44	1.293	0.523	0.785	1.0945	1.3665	0.654	1.03833	0.359555	1.0112	0.965414		1.602	1.498	0.528	0.535	0.444	---	1.55	0.5315	0.444	0.841833	0.614849	0.819834	0.652556		0.657705	hypothetical protein
178	BV898_01481.p01	1.053	0.931	0.846	1.071	0.693	0.704	0.992	0.9585	0.6985	0.883	0.160657	1.014	0.904	0.975	1.161	0.911	1.096	0.959	1.068	1.0035	1.01017	0.054805	1.14402	0.264209		1.007	1.147	0.938	1.101	1.25	1.199	1.077	1.0195	1.2245	1.107	0.105741	1.25368	0.113857		0.231834	hypothetical protein
179	BV898_01495.p01	1.059	1.108	0.966	0.943	1.042	1.086	1.0835	0.9545	1.064	1.034	0.069536	1.053	1.07	1.084	1.133	0.819	0.979	1.0615	1.1085	0.899	1.023	0.109928	0.989362	0.890633		1.071	1.054	0.866	0.924	0.919	0.825	1.0625	0.895	0.872	0.943167	0.103984	0.912153	0.276917		0.412514	hypothetical protein
180	BV898_01496.p01	0.662	0.51	0.397	0.551	0.063	0.129	0.586	0.474	0.096	0.385333	0.256752	1.11	1.728	0.042	0.512	1.023	0.247	1.419	0.277	0.635	0.777	0.584092	2.01644	0.347598		1.362	2.639	2.092	0.449	2.293	1.307	2.0005	1.2705	1.8	1.69033	0.377154	4.38668	0.00773849	Significant	0.0852304	hypothetical protein
181	BV898_01499.p01	0.906	0.994	0.851	0.9	0.921	1.149	0.95	0.8755	1.035	0.9535	0.0798076	1.019	1.009	1.013	1.011	1.098	1.142	1.014	1.012	1.12	1.04867	0.0617846	1.09981	0.177771		1.114	1.043	1.001	1.102	1.017	0.981	1.0785	1.0515	0.999	1.043	0.0404259	1.09386	0.158167		0.900667	putative LDLR chaperone boca
182	BV898_01512.p01	0.872	0.916	0.892	0.868	0.846	1.03	0.894	0.88	0.938	0.904	0.0302655	0.974	0.948	0.983	0.983	1.063	1.169	0.961	0.983	1.116	1.02	0.083863	1.12832	0.0873038		1.065	0.927	1.262	1.007	1.128	1.055	0.996	1.1345	1.0915	1.074	0.070889	1.18805	0.0187773	Significant	0.442344	hypothetical protein
183	BV898_01518.p01	1.164	1.127	1.156	1.367	1.064	1.03	1.1455	1.2615	1.047	1.15133	0.107369	1	0.928	1.216	1.183	0.8	0.834	0.964	1.1995	0.817	0.9935	0.192949	0.862913	0.283395		0.793	1.349	0.685	1.093	0.762	0.929	1.071	0.889	0.8455	0.935167	0.119629	0.812247	0.0803209		0.679309	RuvB-like 2
184	BV898_01527.p01	1.072	0.77	0.873	1.189	1.273	1.167	0.921	1.031	1.22	1.05733	0.151229	0.986	0.903	0.608	0.825	1.135	0.954	0.9445	0.7165	1.0445	0.901833	0.168111	0.852932	0.299463		1.086	0.938	1.363	1.287	0.899	0.881	1.012	1.325	0.89	1.07567	0.22438	1.01734	0.912236		0.343336	hypothetical protein
185	BV898_01541.p01	0.909	1.009	0.977	0.938	0.95	1.002	0.959	0.9575	0.976	0.964167	0.0102754	1.235	0.879	1.057	1.155	1.111	1.361	1.057	1.106	1.236	1.133	0.0925041	1.17511	0.0347834	Significant	0.776	0.958	0.895	0.8	0.963	1.024	0.867	0.8475	0.9935	0.902667	0.0792659	0.936214	0.253479		0.0306472	Alanine--glyoxylate aminotransferase 2-like
186	BV898_01543.p01	0.992	0.99	1.079	1.09	1.052	0.916	0.991	1.0845	0.984	1.01983	0.0561122	1.003	1.059	1.021	1.079	0.994	0.892	1.031	1.05	0.943	1.008	0.0570877	0.988397	0.810543		1.045	0.921	0.912	1.233	0.879	0.827	0.983	1.0725	0.853	0.9695	0.110371	0.950646	0.520195		0.619969	DnaJ-like protein subfamily A member 1
187	BV898_01544.p01	---	---	---	---	1.017	0.698	#DIV/0!	#DIV/0!	0.8575	#DIV/0!	#DIV/0!	---	---	---	1.255	---	1.036	#DIV/0!	1.255	1.036	#DIV/0!	#DIV/0!	#DIV/0!	#DIV/0!	#DIV/0!	---	---	---	---	1.022	0.971	#DIV/0!	#DIV/0!	0.9965	#DIV/0!	#DIV/0!	#DIV/0!	#DIV/0!	#DIV/0!	#DIV/0!	Elongation factor G, mitochondrial
188	BV898_01549.p01	---	---	---	0.892	---	0.87	#DIV/0!	0.892	0.87	#DIV/0!	#DIV/0!	0.96	1.172	0.876	0.939	1.085	1.073	1.066	0.9075	1.079	1.0175	0.0954843	#DIV/0!	#DIV/0!	#DIV/0!	---	---	---	0.858	1.162	---	#DIV/0!	0.858	1.162	#DIV/0!	#DIV/0!	#DIV/0!	#DIV/0!	#DIV/0!	#DIV/0!	hypothetical protein
189	BV898_01574.p01	1.412	1.23	1.428	0.918	1.173	1.04	1.321	1.173	1.1065	1.20017	0.1098	0.936	0.922	1.218	1.046	---	---	0.929	1.132	#DIV/0!	#DIV/0!	#DIV/0!	#DIV/0!	#DIV/0!	#DIV/0!	1.126	1.219	0.572	0.602	0.728	0.594	1.1725	0.587	0.661	0.806833	0.318831	0.672268	0.113454		#DIV/0!	Transmembrane emp24 domain-containing protein 9
190	BV898_01586.p01	0.856	0.949	1.017	1.055	1.174	1	0.9025	1.036	1.087	1.0085	0.0952746	1.177	0.881	0.868	0.789	0.974	0.883	1.029	0.8285	0.9285	0.928667	0.10025	0.92084	0.373982		1.211	1.085	0.964	1.102	1.056	0.988	1.148	1.033	1.022	1.06767	0.0697878	1.05867	0.434496		0.120033	Insulin-degrading enzyme
191	BV898_01592.p01	1.017	0.878	1.014	1.326	0.976	1.024	0.9475	1.17	1	1.03917	0.116306	1.048	1	0.909	0.923	1.089	1.006	1.024	0.916	1.0475	0.995833	0.070129	0.9583	0.609939		0.912	0.833	1.19	1.156	0.996	1.139	0.8725	1.173	1.0675	1.03767	0.152455	0.998557	0.989839		0.688157	Phenylalanine--tRNA ligase alpha subunit B
192	BV898_01598.p01	1.198	1.07	1.109	1.199	1.087	1.031	1.134	1.154	1.059	1.11567	0.0500833	0.762	0.638	0.834	1.03	---	---	0.7	0.932	#DIV/0!	#DIV/0!	#DIV/0!	#DIV/0!	#DIV/0!	#DIV/0!	1.077	0.976	0.387	0.364	0.403	0.393	1.0265	0.3755	0.398	0.6	0.369531	0.537795	0.0747516		#DIV/0!	Tropomodulin
193	BV898_01618.p01	0.917	0.769	1.034	0.831	0.764	0.999	0.843	0.9325	0.8815	0.885667	0.0448952	1.238	0.964	0.892	1.158	1.087	1.245	1.101	1.025	1.166	1.09733	0.0705715	1.23899	0.0118453	Significant	0.973	0.895	1.055	1.136	1.094	0.951	0.934	1.0955	1.0225	1.01733	0.0808739	1.14866	0.0692842		0.266281	Ubiquitin-like-conjugating enzyme ATG3
194	BV898_01629.p01	---	---	---	---	---	---	#DIV/0!	#DIV/0!	#DIV/0!	#DIV/0!	#DIV/0!	---	---	---	---	---	---	#DIV/0!	#DIV/0!	#DIV/0!	#DIV/0!	#DIV/0!	#DIV/0!	#DIV/0!	#DIV/0!	---	---	---	0.891	---	1.109	#DIV/0!	0.891	1.109	#DIV/0!	#DIV/0!	#DIV/0!	#DIV/0!	#DIV/0!	#DIV/0!	Acyl-CoA synthetase short-chain family member 3, mitochondrial
195	BV898_01636.p01	1.079	1.151	1.253	1.151	1.185	1.308	1.115	1.202	1.2465	1.18783	0.0668849	0.9	0.863	1.029	1.029	1.009	0.848	0.8815	1.029	0.9285	0.946333	0.0753497	0.796689	0.0142413	Significant	0.904	0.913	0.789	0.819	0.899	0.87	0.9085	0.804	0.8845	0.865667	0.0547365	0.728778	0.00296305	Significant	0.207947	hypothetical protein
196	BV898_01640.p01	---	---	---	---	---	---	#DIV/0!	#DIV/0!	#DIV/0!	#DIV/0!	#DIV/0!	---	0.526	1.485	0.894	1.78	---	0.526	1.1895	1.78	1.16517	0.627354	#DIV/0!	#DIV/0!	#DIV/0!	1.11	---	---	0.843	0.53	0.832	1.11	0.843	0.681	0.878	0.216631	#DIV/0!	#DIV/0!	#DIV/0!	0.495277	hypothetical protein
197	BV898_01641.p01	0.853	0.939	1.103	0.945	0.852	0.839	0.896	1.024	0.8455	0.921833	0.0920113	0.84	1.047	0.826	1.099	1.091	1.022	0.9435	0.9625	1.0565	0.9875	0.0605062	1.07123	0.360038		1.171	1.033	1.157	1.172	1	1.011	1.102	1.1645	1.0055	1.09067	0.0801036	1.18315	0.0745941		0.149683	Glyoxalase domain-containing protein 4
198	BV898_01644.p01	0.872	0.913	0.891	1.071	0.903	0.94	0.8925	0.981	0.9215	0.931667	0.0451174	0.994	1.268	1.11	1.288	0.888	1.055	1.131	1.199	0.9715	1.1005	0.116776	1.18122	0.0797363		0.755	1.344	---	0.581	---	0.812	1.0495	0.581	0.812	0.814167	0.234258	0.873882	0.44168		0.131035	ER membrane protein complex subunit 1
199	BV898_01648.p01	1.054	1.26	0.993	1.921	1.085	1.48	1.157	1.457	1.2825	1.29883	0.150665	1.103	1.025	1.324	1.507	0.395	0.389	1.064	1.4155	0.392	0.957167	0.520046	0.736943	0.335806		1.181	1.39	0.391	0.435	0.635	0.435	1.2855	0.413	0.535	0.7445	0.472474	0.573207	0.124938		0.627814	hypothetical protein
200	BV898_01653.p01	0.917	1.07	0.93	0.899	0.916	0.868	0.9935	0.9145	0.892	0.933333	0.0533065	0.944	1.061	1.112	1.711	0.794	0.888	1.0025	1.4115	0.841	1.085	0.294062	1.1625	0.429033		1.13	1.22	1.02	0.986	0.98	0.908	1.175	1.003	0.944	1.04067	0.120018	1.115	0.229812		0.82085	hypothetical protein
201	BV898_01654.p01	0.969	1.08	1.246	0.971	0.974	0.903	1.0245	1.1085	0.9385	1.02383	0.085002	1.009	0.949	1.044	0.845	1.008	1.111	0.979	0.9445	1.0595	0.994333	0.0590134	0.971187	0.647349		1.043	0.939	1.067	1.049	0.981	0.936	0.991	1.058	0.9585	1.0025	0.0507371	0.979163	0.727892		0.864615	Acid ceramidase
202	BV898_01660.p01	0.991	0.913	0.99	1.167	1.095	0.979	0.952	1.0785	1.037	1.0225	0.0644845	0.95	1.099	0.875	0.992	1.208	1.05	1.0245	0.9335	1.129	1.029	0.0978277	1.00636	0.928073		0.849	0.865	1.031	0.97	1.066	0.908	0.857	1.0005	0.987	0.948167	0.0792407	0.927302	0.276095		0.328425	Dymeclin
203	BV898_01671.p01	0.432	0.717	0.518	0.661	0.654	0.779	0.5745	0.5895	0.7165	0.626833	0.078015	0.751	0.934	0.805	0.935	0.975	1.582	0.8425	0.87	1.2785	0.997	0.244174	1.59053	0.0666796		1.364	1.686	1.494	1.012	1.647	1.056	1.525	1.253	1.3515	1.3765	0.137713	2.19596	0.00120295	Significant	0.0789649	hypothetical protein
204	BV898_01678.p01	0.965	0.775	1.033	1.058	0.895	0.876	0.87	1.0455	0.8855	0.933667	0.0971601	1.017	1.057	1.091	0.91	1.063	1.237	1.037	1.0005	1.15	1.0625	0.0779439	1.13799	0.147698		0.949	0.837	1.128	0.902	1.183	1.104	0.893	1.015	1.1435	1.01717	0.125264	1.08943	0.413218		0.622767	putative Flavin-containing monooxygenase FMO GS-OX-like 3
205	BV898_01683.p01	0.997	0.817	0.858	1.073	0.742	0.861	0.907	0.9655	0.8015	0.891333	0.0831149	0.948	1.031	0.912	1.106	1.048	1.257	0.9895	1.009	1.1525	1.05033	0.0890145	1.17838	0.0865536		0.789	1.055	1.254	1.212	1.017	1.021	0.922	1.233	1.019	1.058	0.159126	1.18699	0.183116		0.945438	putative GrpE protein-like protein 1, mitochondrial
206	BV898_01687.p01	1.636	1.759	1.866	1.806	1.648	1.589	1.6975	1.836	1.6185	1.71733	0.110098	0.381	0.463	0.391	0.356	0.366	0.365	0.422	0.3735	0.3655	0.387	0.0305737	0.225349	3.56963e-05	Significant	0.88	0.917	0.881	0.891	0.936	0.869	0.8985	0.886	0.9025	0.895667	0.00860717	0.521545	0.000209075	Significant	1.00476e-05	hypothetical protein
207	BV898_01706.p01	0.645	0.934	0.65	0.939	0.564	0.9	0.7895	0.7945	0.732	0.772	0.0347311	0.956	1.192	1.161	1.135	0.924	1.313	1.074	1.148	1.1185	1.1135	0.0372525	1.44236	0.000314137	Significant	0.973	1.08	1.161	1.45	1.095	1.307	1.0265	1.3055	1.201	1.17767	0.140956	1.52547	0.00839991	Significant	0.488354	putative DNA-binding protein HEXBP
208	BV898_01719.p01	0.935	1.028	1.037	1.221	0.925	0.855	0.9815	1.129	0.89	1.00017	0.120588	---	---	---	---	---	---	#DIV/0!	#DIV/0!	#DIV/0!	#DIV/0!	#DIV/0!	#DIV/0!	#DIV/0!	#DIV/0!	---	---	---	---	---	---	#DIV/0!	#DIV/0!	#DIV/0!	#DIV/0!	#DIV/0!	#DIV/0!	#DIV/0!	#DIV/0!	#DIV/0!	putative NADH dehydrogenase [ubiquinone] 1 alpha subcomplex subunit 2
209	BV898_01753.p01	---	---	---	---	---	---	#DIV/0!	#DIV/0!	#DIV/0!	#DIV/0!	#DIV/0!	---	---	---	---	---	---	#DIV/0!	#DIV/0!	#DIV/0!	#DIV/0!	#DIV/0!	#DIV/0!	#DIV/0!	#DIV/0!	---	---	---	---	---	---	#DIV/0!	#DIV/0!	#DIV/0!	#DIV/0!	#DIV/0!	#DIV/0!	#DIV/0!	#DIV/0!	#DIV/0!	putative Histone H2B.1, embryonic
210	BV898_01754.p01	---	---	---	---	---	---	#DIV/0!	#DIV/0!	#DIV/0!	#DIV/0!	#DIV/0!	---	---	---	---	---	---	#DIV/0!	#DIV/0!	#DIV/0!	#DIV/0!	#DIV/0!	#DIV/0!	#DIV/0!	#DIV/0!	---	---	---	---	---	---	#DIV/0!	#DIV/0!	#DIV/0!	#DIV/0!	#DIV/0!	#DIV/0!	#DIV/0!	#DIV/0!	#DIV/0!	putative Histone H2A
211	BV898_01760.p01	0.828	0.775	0.921	0.936	1.092	1.221	0.8015	0.9285	1.1565	0.962167	0.179879	1.174	1.454	1.355	1.333	0.932	0.891	1.314	1.344	0.9115	1.18983	0.24151	1.23662	0.260524		0.986	0.734	0.596	0.809	0.718	0.748	0.86	0.7025	0.733	0.765167	0.0835319	0.795254	0.160465		0.04509	Long-chain-fatty-acid--CoA ligase ACSBG2
212	BV898_01769.p01	1.008	1.285	0.679	0.959	0.903	0.924	1.1465	0.819	0.9135	0.959667	0.16856	0.879	1.01	1.11	1.045	0.689	1.273	0.9445	1.0775	0.981	1.001	0.0687186	1.04307	0.714164		1.199	1.162	0.836	1.047	0.955	1.157	1.1805	0.9415	1.056	1.05933	0.119535	1.10386	0.450491		0.504317	Pyruvate dehydrogenase E1 component subunit beta, mitochondrial
213	BV898_01770.p01	1.771	1.36	1.319	1.392	1.864	1.882	1.5655	1.3555	1.873	1.598	0.260276	1.104	0.789	1.249	1.106	0.329	0.194	0.9465	1.1775	0.2615	0.795167	0.476383	0.497601	0.0625335		1.286	1.185	0.308	0.39	0.496	0.345	1.2355	0.349	0.4205	0.668333	0.49248	0.418231	0.0445293	Significant	0.764551	Phosphate carrier protein, mitochondrial
214	BV898_01780.p01	1.223	1.111	1.276	1.155	1.124	1.086	1.167	1.2155	1.105	1.1625	0.0553873	0.915	0.927	1.021	1.036	0.792	0.776	0.921	1.0285	0.784	0.911167	0.122546	0.783799	0.031763	Significant	1.091	0.838	0.956	0.954	0.831	0.976	0.9645	0.955	0.9035	0.941	0.0328215	0.809462	0.00398133	Significant	0.704639	Endoplasmin
215	BV898_01784.p01	0.899	0.99	1.208	1.044	0.994	1.094	0.9445	1.126	1.044	1.03817	0.0908905	0.957	1.057	1.181	1.132	0.945	1.055	1.007	1.1565	1	1.0545	0.0884039	1.01573	0.834372		0.865	0.995	0.923	0.967	0.943	0.796	0.93	0.945	0.8695	0.914833	0.0399698	0.881201	0.0978219		0.0672388	Alpha-aminoadipic semialdehyde synthase, mitochondrial
216	BV898_01786.p01	1.355	1.442	1.292	1.353	1.375	1.285	1.3985	1.3225	1.33	1.35033	0.0418818	0.563	0.746	1.102	0.839	0.432	0.317	0.6545	0.9705	0.3745	0.6665	0.298181	0.493582	0.0170515	Significant	1.522	1.482	0.558	0.516	0.702	0.617	1.502	0.537	0.6595	0.8995	0.525363	0.666132	0.212563		0.540664	putative B-cell receptor-associated protein 31
217	BV898_01789.p01	0.892	0.896	0.869	1.043	1.055	1.047	0.894	0.956	1.051	0.967	0.0790759	1.027	0.977	1.105	1.112	0.973	1.142	1.002	1.1085	1.0575	1.056	0.0532658	1.09204	0.181223		0.909	0.995	1.041	1.058	0.941	0.918	0.952	1.0495	0.9295	0.977	0.0637868	1.01034	0.872905		0.174996	Fidgetin-like protein 1
218	BV898_01807.p01	0.956	0.959	1.048	0.993	1.163	1.092	0.9575	1.0205	1.1275	1.03517	0.0859438	0.909	1.277	0.906	1.184	0.94	0.972	1.093	1.045	0.956	1.03133	0.069515	0.996297	0.954985		1.031	1.06	0.993	1.007	0.828	1.166	1.0455	1	0.997	1.01417	0.0271769	0.979713	0.707202		0.710708	Proteasome subunit alpha type-5
219	BV898_01813.p01	0.975	0.751	---	1.332	1.047	---	0.863	1.332	1.047	1.08067	0.236306	---	---	1.035	0.978	---	---	#DIV/0!	1.0065	#DIV/0!	#DIV/0!	#DIV/0!	#DIV/0!	#DIV/0!	#DIV/0!	0.912	1.043	0.926	---	---	---	0.9775	0.926	#DIV/0!	#DIV/0!	#DIV/0!	#DIV/0!	#DIV/0!	#DIV/0!	#DIV/0!	hypothetical protein
220	BV898_01822.p01	1.559	1.04	1.233	0.88	1.454	1.111	1.2995	1.0565	1.2825	1.21283	0.135655	0.566	0.574	0.657	0.582	0.661	0.934	0.57	0.6195	0.7975	0.662333	0.119646	0.546104	0.00620612	Significant	1.276	1.105	0.929	0.944	1.003	1.06	1.1905	0.9365	1.0315	1.05283	0.128337	0.868078	0.211967		0.0182268	putative 40S ribosomal protein S27	*
221	BV898_01825.p01	1.092	1.017	1.077	0.998	1.155	1.258	1.0545	1.0375	1.2065	1.0995	0.0930537	0.611	1.042	1.194	1.028	1.001	1.038	0.8265	1.111	1.0195	0.985667	0.145236	0.896468	0.316781		0.834	1.098	0.925	1.102	1.042	0.938	0.966	1.0135	0.99	0.989833	0.0237504	0.900258	0.119092		0.963239	Ubiquitin-conjugating enzyme E2 N
222	BV898_01826.p01	0.95	1.074	0.992	0.94	1.217	0.873	1.012	0.966	1.045	1.00767	0.0396779	1.063	0.948	1.085	1.023	1.081	1.073	1.0055	1.054	1.077	1.0455	0.0365	1.03755	0.291018		1.113	1.033	0.95	0.954	0.838	0.917	1.073	0.952	0.8775	0.9675	0.0986674	0.960139	0.548695		0.268408	Peroxiredoxin-1
223	BV898_01838.p01	1.254	1.003	1.026	0.962	0.947	0.881	1.1285	0.994	0.914	1.01217	0.108398	1.032	1.125	1.058	1.03	0.963	0.875	1.0785	1.044	0.919	1.01383	0.0839201	1.00165	0.984208		1.089	1.111	0.804	0.832	0.948	1.126	1.1	0.818	1.037	0.985	0.148017	0.97316	0.810235		0.783733	Malate dehydrogenase, mitochondrial
224	BV898_01839.p01	1.047	0.777	1.075	---	1.119	0.914	0.912	1.075	1.0165	1.00117	0.0825747	0.835	0.944	0.975	0.961	1.381	1.012	0.8895	0.968	1.1965	1.018	0.159491	1.01681	0.878909		0.79	1.162	---	1.013	1.079	0.916	0.976	1.013	0.9975	0.9955	0.0185809	0.99434	0.913271		0.82017	Cell differentiation protein RCD1-like protein
225	BV898_01843.p01	0.93	1.035	1.243	1.009	1.112	1.139	0.9825	1.126	1.1255	1.078	0.0827058	0.934	0.952	1.223	1.311	0.74	0.689	0.943	1.267	0.7145	0.974833	0.277622	0.904298	0.57071		1.175	1.303	0.625	0.808	0.708	0.598	1.239	0.7165	0.653	0.8695	0.321568	0.806586	0.337903		0.689717	Ras-related protein Rab-7a
226	BV898_01845.p01	0.398	1.117	0.927	1.132	0.722	1.474	0.7575	1.0295	1.098	0.961667	0.1801	0.813	1.274	0.736	0.967	0.749	1.147	1.0435	0.8515	0.948	0.947667	0.0960004	0.985442	0.91115		0.887	1.055	1.306	1.047	1.139	1.11	0.971	1.1765	1.1245	1.09067	0.106846	1.13414	0.3461		0.159736	putative Superoxide dismutase (Cu-Zn)
227	BV898_01846.p01	0.957	0.928	0.824	0.754	0.891	0.81	0.9425	0.789	0.8505	0.860667	0.0772534	1.064	0.946	0.926	0.931	1.089	1.128	1.005	0.9285	1.1085	1.014	0.0903369	1.17816	0.0891828		0.903	0.989	1.251	1.375	1.11	1.125	0.946	1.313	1.1175	1.1255	0.183631	1.30771	0.0827102		0.398764	Ubiquitin-conjugating enzyme E2-17 kDa
228	BV898_01855.p01	0.85	1.043	1.014	1.161	1.285	0.888	0.9465	1.0875	1.0865	1.04017	0.0811193	1.001	1.213	1.261	1.372	0.677	0.97	1.107	1.3165	0.8235	1.08233	0.247424	1.04054	0.79301		0.811	0.962	0.656	1.082	0.916	0.836	0.8865	0.869	0.876	0.877167	0.00880814	0.843294	0.0258172	Significant	0.224524	ADP-ribosylation factor-like protein 8A
229	BV898_01856.p01	1.425	1.417	0.942	1.653	1.266	0.952	1.421	1.2975	1.109	1.27583	0.157124	0.876	---	0.846	---	0.831	1.134	0.876	0.846	0.9825	0.9015	0.0717339	0.706597	0.0198824	Significant	0.885	---	0.588	0.853	0.742	0.589	0.885	0.7205	0.6655	0.757	0.114211	0.593338	0.00983464	Significant	0.137078	putative Heterogeneous nuclear ribonucleoprotein D-like
230	BV898_01860.p01	1.03	1.085	0.99	0.993	1.012	1.057	1.0575	0.9915	1.0345	1.02783	0.0335012	1.075	0.921	0.89	0.956	0.979	1.004	0.998	0.923	0.9915	0.970833	0.0415522	0.944544	0.138041		0.864	0.863	1.053	0.804	1.3	0.944	0.8635	0.9285	1.122	0.971333	0.134468	0.94503	0.519038		0.995385	putative 26S proteasome non-ATPase regulatory subunit 3
231	BV898_01870.p01	0.804	1.12	0.856	1.243	0.984	1.293	0.962	1.0495	1.1385	1.05	0.0882511	0.99	---	0.942	1.088	---	---	0.99	1.015	#DIV/0!	#DIV/0!	#DIV/0!	#DIV/0!	#DIV/0!	#DIV/0!	---	---	0.983	0.839	0.875	---	#DIV/0!	0.911	0.875	#DIV/0!	#DIV/0!	#DIV/0!	#DIV/0!	#DIV/0!	#DIV/0!	cAMP-dependent protein kinase type II regulatory subunit
232	BV898_01874.p01	---	---	---	---	---	---	#DIV/0!	#DIV/0!	#DIV/0!	#DIV/0!	#DIV/0!	0.891	0.566	---	0.637	---	---	0.7285	0.637	#DIV/0!	#DIV/0!	#DIV/0!	#DIV/0!	#DIV/0!	#DIV/0!	1.115	1.791	---	---	---	---	1.453	#DIV/0!	#DIV/0!	#DIV/0!	#DIV/0!	#DIV/0!	#DIV/0!	#DIV/0!	#DIV/0!	putative NADH dehydrogenase [ubiquinone] 1 beta subcomplex subunit 10
233	BV898_01885.p01	0.938	0.84	0.973	0.879	0.889	0.952	0.889	0.926	0.9205	0.911833	0.0199646	1.044	1.155	0.992	1.039	0.989	1.11	1.0995	1.0155	1.0495	1.05483	0.0422532	1.15683	0.00608703	Significant	0.897	0.959	1.164	1.002	1.108	1.111	0.928	1.083	1.1095	1.04017	0.0980387	1.14074	0.0904442		0.823607	40S ribosomal protein S6
234	BV898_01892.p01	0.99	1.017	1.104	1.116	1.094	1.045	1.0035	1.11	1.0695	1.061	0.0537564	1.006	0.949	1.094	0.953	0.765	0.65	0.9775	1.0235	0.7075	0.902833	0.17072	0.850927	0.200616		0.958	1.207	0.945	0.871	0.909	0.958	1.0825	0.908	0.9335	0.974667	0.0942528	0.91863	0.240232		0.55816	Hypoxia up-regulated protein 1
235	BV898_01897.p01	1.434	1.396	1.234	1.222	1.582	1.634	1.415	1.228	1.608	1.417	0.190008	0.951	0.896	1.277	1.161	0.383	0.319	0.9235	1.219	0.351	0.831167	0.441305	0.586568	0.102275		1.445	1.494	0.532	0.415	0.447	0.448	1.4695	0.4735	0.4475	0.796833	0.582691	0.562338	0.154543		0.939067	Myosin heavy chain, muscle
236	BV898_01910.p01	0.565	1.179	0.529	1.117	0.717	1.301	0.872	0.823	1.009	0.901333	0.0964071	0.898	1.054	1.001	1.238	0.843	1.148	0.976	1.1195	0.9955	1.03033	0.0778337	1.14312	0.145682		0.919	1.045	0.886	0.932	1.247	0.994	0.982	0.909	1.1205	1.00383	0.107427	1.11372	0.286107		0.74678	DNA-directed RNA polymerases I, II, and III subunit RPABC3
237	BV898_01912.p01	1.38	1.171	1.274	1.226	1.063	0.961	1.2755	1.25	1.012	1.17917	0.145331	0.821	1.027	1.195	1.277	---	---	0.924	1.236	#DIV/0!	#DIV/0!	#DIV/0!	#DIV/0!	#DIV/0!	#DIV/0!	1.784	1.263	0.285	0.337	0.614	0.322	1.5235	0.311	0.468	0.7675	0.659404	0.650883	0.350536		#DIV/0!	Stomatin-like protein 2, mitochondrial
238	BV898_01914.p01	1.337	1.542	1.446	1.458	1.138	1.891	1.4395	1.452	1.5145	1.46867	0.0401819	0.72	0.893	0.888	0.973	0.705	1.065	0.8065	0.9305	0.885	0.874	0.0627276	0.595098	0.000158599	Significant	0.765	0.902	0.643	0.59	0.638	0.436	0.8335	0.6165	0.537	0.662333	0.153472	0.450976	0.00091852	Significant	0.0914981	V-type proton ATPase catalytic subunit A
239	BV898_01917.p01	1.219	1.079	0.998	1.036	1.037	1.075	1.149	1.017	1.056	1.074	0.0678159	0.668	1.05	0.667	0.811	1.03	1.035	0.859	0.739	1.0325	0.876833	0.14756	0.816418	0.103317		1.012	0.971	1.067	1.076	1.114	1.126	0.9915	1.0715	1.12	1.061	0.0648903	0.987896	0.822203		0.118959	Isoleucine--tRNA ligase, cytoplasmic
240	BV898_01927.p01	---	---	---	---	---	---	#DIV/0!	#DIV/0!	#DIV/0!	#DIV/0!	#DIV/0!	---	---	---	---	---	---	#DIV/0!	#DIV/0!	#DIV/0!	#DIV/0!	#DIV/0!	#DIV/0!	#DIV/0!	#DIV/0!	---	---	---	---	---	---	#DIV/0!	#DIV/0!	#DIV/0!	#DIV/0!	#DIV/0!	#DIV/0!	#DIV/0!	#DIV/0!	#DIV/0!	Isoleucine--tRNA ligase, cytoplasmic
241	BV898_01949.p01	1.171	0.855	1.149	1.205	1.249	0.936	1.013	1.177	1.0925	1.09417	0.0820127	1.239	0.883	0.81	0.892	0.469	0.637	1.061	0.851	0.553	0.821667	0.255267	0.750952	0.153153		1.054	1.02	2.208	0.582	0.748	0.848	1.037	1.395	0.798	1.07667	0.30047	0.984006	0.927155		0.325324	Nesprin-1
242	BV898_01950.p01	1.109	1.131	1.013	1.049	1.101	1.116	1.12	1.031	1.1085	1.0865	0.0484071	1.147	1.152	1.047	1.062	0.763	0.796	1.1495	1.0545	0.7795	0.9945	0.192159	0.915324	0.466392		0.996	1.091	0.758	0.776	0.905	0.99	1.0435	0.767	0.9475	0.919333	0.140385	0.846142	0.122984		0.613413	hypothetical protein
243	BV898_02010.p01	---	---	---	---	---	---	#DIV/0!	#DIV/0!	#DIV/0!	#DIV/0!	#DIV/0!	---	---	---	---	---	---	#DIV/0!	#DIV/0!	#DIV/0!	#DIV/0!	#DIV/0!	#DIV/0!	#DIV/0!	#DIV/0!	---	---	---	---	---	---	#DIV/0!	#DIV/0!	#DIV/0!	#DIV/0!	#DIV/0!	#DIV/0!	#DIV/0!	#DIV/0!	#DIV/0!	putative mitochondrial chaperone BCS1-B
244	BV898_02016.p01	1.056	0.849	0.758	0.693	0.706	0.696	0.9525	0.7255	0.701	0.793	0.138673	1.062	1.093	1.1	0.916	1.282	1.156	1.0775	1.008	1.219	1.1015	0.107528	1.38903	0.0382131	Significant	1.078	1.225	0.929	1.423	1.135	0.842	1.1515	1.176	0.9885	1.10533	0.101919	1.39386	0.0347332	Significant	0.966403	Homogentisate 1,2-dioxygenase
245	BV898_02031.p01	0.907	1.06	1.132	0.975	1.103	0.956	0.9835	1.0535	1.0295	1.02217	0.0355715	1.044	1.223	1.259	1.217	0.851	0.939	1.1335	1.238	0.895	1.08883	0.175808	1.06522	0.55479		1.145	1.074	0.677	0.657	0.75	0.812	1.1095	0.667	0.781	0.8525	0.229751	0.834013	0.274864		0.230002	Ras-related protein Rab6
246	BV898_02046.p01	1.169	1.208	1.268	0.911	1.29	1.216	1.1885	1.0895	1.253	1.177	0.0823544	0.565	0.853	0.439	0.638	1.136	0.931	0.709	0.5385	1.0335	0.760333	0.251461	0.645993	0.0525819		1.008	0.841	1.198	1.221	1.149	1.094	0.9245	1.2095	1.1215	1.08517	0.145933	0.921977	0.396253		0.12507	Programmed cell death protein 4
247	BV898_02187.p01	1.192	1.084	1.109	1.257	1.276	1.258	1.138	1.183	1.267	1.196	0.0654752	1.077	1.131	0.866	0.978	0.925	0.795	1.104	0.922	0.86	0.962	0.126823	0.804348	0.0468825	Significant	0.854	0.723	0.807	0.922	0.992	0.755	0.7885	0.8645	0.8735	0.842167	0.046694	0.704153	0.00159179	Significant	0.199387	Guanine nucleotide-binding protein-like 3-like protein
248	BV898_02190.p01	1.371	---	0.984	0.964	0.858	---	1.371	0.974	0.858	1.06767	0.269021	1.055	---	1.07	---	1.026	0.948	1.055	1.07	0.987	1.03733	0.0442305	0.971589	0.856575		1.096	---	1.208	---	0.408	1.012	1.096	1.208	0.71	1.00467	0.261261	0.940993	0.785531		0.841357	Cathepsin L
249	BV898_02192.p01	1.18	1.236	1.099	1.106	1.107	1.16	1.208	1.1025	1.1335	1.148	0.0542241	0.788	0.821	1.436	1.32	0.224	0.203	0.8045	1.378	0.2135	0.798667	0.582272	0.695703	0.359275		1.41	1.562	0.395	0.407	0.4	0.462	1.486	0.401	0.431	0.772667	0.617947	0.673055	0.353785		0.960244	hypothetical protein
250	BV898_02206.p01	1.123	1.207	1.353	1.202	1.322	1.547	1.165	1.2775	1.4345	1.29233	0.135361	0.657	0.757	1.055	0.909	0.96	0.92	0.707	0.982	0.94	0.876333	0.148143	0.678102	0.0229492	Significant	0.845	0.975	0.699	0.68	0.769	0.701	0.91	0.6895	0.735	0.778167	0.116416	0.602141	0.00755363	Significant	0.417854	Rab GDP dissociation inhibitor beta
251	BV898_02207.p01	1.539	0.955	1.535	1.47	1.079	1.023	1.247	1.5025	1.051	1.26683	0.226402	0.839	0.801	1.123	1.003	0.702	0.69	0.82	1.063	0.696	0.859667	0.186688	0.678595	0.0740921		1.004	0.84	0.831	0.776	0.891	0.785	0.922	0.8035	0.838	0.8545	0.0609487	0.674517	0.038176	Significant	0.965839	putative Apolipoprotein D
252	BV898_02208.p01	1.014	1.151	1.045	1.081	0.957	1.224	1.0825	1.063	1.0905	1.07867	0.0141451	0.867	0.916	1.213	0.984	---	---	0.8915	1.0985	#DIV/0!	#DIV/0!	#DIV/0!	#DIV/0!	#DIV/0!	#DIV/0!	0.915	0.951	---	---	---	0.35	0.933	#DIV/0!	0.35	#DIV/0!	#DIV/0!	#DIV/0!	#DIV/0!	#DIV/0!	#DIV/0!	hypothetical protein
253	BV898_02209.p01	1.011	1.288	0.907	0.921	0.999	1.066	1.1495	0.914	1.0325	1.032	0.117751	1.031	0.984	1.04	1.002	0.868	0.962	1.0075	1.021	0.915	0.981167	0.0576982	0.950743	0.538715		1.035	1.11	0.948	0.849	0.952	1.028	1.0725	0.8985	0.99	0.987	0.0870388	0.956395	0.622717		0.927576	Protein mago nashi
254	BV898_02213.p01	1.059	0.904	0.832	0.954	0.772	0.921	0.9815	0.893	0.8465	0.907	0.0685802	1.273	0.977	0.968	1.374	1.021	1.182	1.125	1.171	1.1015	1.1325	0.0353518	1.24862	0.00716948	Significant	1.069	1.08	0.988	0.912	1.095	1.298	1.0745	0.95	1.1965	1.07367	0.123252	1.18376	0.110108		0.471258	Cystathionine gamma-lyase
255	BV898_02214.p01	1.129	1.055	1.055	1.312	1.132	1.517	1.092	1.1835	1.3245	1.2	0.117125	1.116	0.88	1.04	0.913	1	0.954	0.998	0.9765	0.977	0.983833	0.0122712	0.819861	0.0335582	Significant	1.107	1.088	0.821	0.893	0.8	0.888	1.0975	0.857	0.844	0.932833	0.142754	0.777361	0.066338		0.570911	Eukaryotic translation initiation factor 3 subunit L
256	BV898_02216.p01	0.884	1.394	0.936	1.381	1.165	1.534	1.139	1.1585	1.3495	1.21567	0.116312	0.79	0.936	1.136	1.339	0.345	---	0.863	1.2375	0.345	0.815167	0.448169	0.670551	0.208445		1.321	1.379	0.646	0.64	0.712	0.601	1.35	0.643	0.6565	0.883167	0.404346	0.726488	0.242899		0.854807	hypothetical protein
257	BV898_02217.p01	0.985	1.17	1.046	1.112	1.206	1.072	1.0775	1.079	1.139	1.0985	0.035082	0.965	0.902	0.963	0.776	0.937	1.109	0.9335	0.8695	1.023	0.942	0.0771022	0.857533	0.0329011	Significant	0.789	0.82	0.982	0.909	1.154	1.119	0.8045	0.9455	1.1365	0.962167	0.166626	0.875891	0.237794		0.858379	Mannose-1-phosphate guanyltransferase beta
258	BV898_02219.p01	1.003	0.892	0.921	0.887	0.891	0.956	0.9475	0.904	0.9235	0.925	0.0217888	1.071	0.95	0.89	1.266	0.969	0.926	1.0105	1.078	0.9475	1.012	0.0652629	1.09405	0.0936807		1	0.975	0.797	1.019	0.959	1.134	0.9875	0.908	1.0465	0.980667	0.0695024	1.06018	0.256176		0.59964	60S ribosomal protein L26
259	BV898_02230.p01	---	---	---	---	---	---	#DIV/0!	#DIV/0!	#DIV/0!	#DIV/0!	#DIV/0!	1.299	---	---	---	0.855	---	1.299	#DIV/0!	0.855	#DIV/0!	#DIV/0!	#DIV/0!	#DIV/0!	#DIV/0!	---	0.949	---	0.874	1.022	---	0.949	0.874	1.022	0.948333	0.0740023	#DIV/0!	#DIV/0!	#DIV/0!	#DIV/0!	Ras-related GTP-binding protein D
260	BV898_02231.p01	1.052	1.254	1.065	1.309	1.024	1.279	1.153	1.187	1.1515	1.16383	0.0200769	0.995	1.054	0.915	1.052	1.019	0.791	1.0245	0.9835	0.905	0.971	0.0607227	0.834312	0.00641728	Significant	0.941	0.851	0.785	0.83	1.1	0.739	0.896	0.8075	0.9195	0.874333	0.05906	0.751253	0.0013	Significant	0.119266	Alpha-soluble NSF attachment protein
261	BV898_02235.p01	1.067	0.785	1.185	1.09	1.082	---	0.926	1.1375	1.082	1.0485	0.109657	---	0.853	---	0.819	1.008	1.042	0.853	0.819	1.025	0.899	0.110436	0.857415	0.17148		0.721	0.706	1.101	1.177	1.117	1.103	0.7135	1.139	1.11	0.9875	0.237734	0.941822	0.707176		0.590099	putative peptidyl-tRNA hydrolase 2
262	BV898_02239.p01	1.616	1.488	1.428	1.626	1.428	1.462	1.552	1.527	1.445	1.508	0.0559732	0.56	0.721	1.14	1.143	0.351	0.357	0.6405	1.1415	0.354	0.712	0.398589	0.472149	0.0266485	Significant	1.349	1.354	0.538	0.636	0.635	0.64	1.3515	0.587	0.6375	0.858667	0.427552	0.569408	0.0595295		0.686273	Dolichyl-diphosphooligosaccharide--protein glycosyltransferase subunit 1
263	BV898_02245.p01	0.858	1.085	1.267	0.819	1.013	1.032	0.9715	1.043	1.0225	1.01233	0.0368182	1.077	1.057	1.194	0.958	0.981	0.765	1.067	1.076	0.873	1.00533	0.114692	0.993085	0.924669		1.004	1	0.97	0.95	1.037	0.934	1.002	0.96	0.9855	0.9825	0.0211601	0.97053	0.290559		0.75159	Twinfilin-2
264	BV898_02255.p01	1.008	1.172	0.907	1.028	1.089	0.921	1.09	0.9675	1.005	1.02083	0.0627661	0.905	1.149	1.21	1.254	0.763	0.711	1.027	1.232	0.737	0.998667	0.248713	0.978286	0.888263		0.895	1.198	0.754	0.853	0.921	0.905	1.0465	0.8035	0.913	0.921	0.121697	0.902204	0.275257		0.652499	DnaJ-like protein subfamily B member 11
265	BV898_02259.p01	1.514	1.414	1.472	1.21	1.229	1.208	1.464	1.341	1.2185	1.34117	0.12275	1.031	0.748	1.134	1.005	0.325	0.384	0.8895	1.0695	0.3545	0.771167	0.371898	0.574997	0.0652936		1.061	1.049	0.502	0.518	0.662	0.683	1.055	0.51	0.6725	0.745833	0.279803	0.556108	0.0279196	Significant	0.92942	Extended synaptotagmin-2
266	BV898_02263.p01	1.007	0.929	0.95	0.893	0.866	0.853	0.968	0.9215	0.8595	0.916333	0.0544342	0.971	0.967	1.075	0.971	1.165	1.075	0.969	1.023	1.12	1.03733	0.0765136	1.13205	0.0894218		1.052	1.016	1.035	1.118	1.031	1.028	1.034	1.0765	1.0295	1.04667	0.0259342	1.14223	0.020053	Significant	0.851165	Sorbitol dehydrogenase
267	BV898_02269.p01	2.065	2.383	1.634	1.48	1.594	1.691	2.224	1.557	1.6425	1.80783	0.362937	0.33	0.325	0.961	1.018	0.631	0.95	0.3275	0.9895	0.7905	0.7025	0.33966	0.388587	0.01828	Significant	0.431	0.52	0.576	0.603	0.472	0.426	0.4755	0.5895	0.449	0.504667	0.0746531	0.279156	0.00367258	Significant	0.380256	Polypeptide N-acetylgalactosaminyltransferase 11
268	BV898_02275.p01	1.012	0.98	1.045	1.111	1.001	1.004	0.996	1.078	1.0025	1.0255	0.0455823	1.028	1.269	1.015	1.005	0.911	0.877	1.1485	1.01	0.894	1.0175	0.127416	0.992199	0.923371		1.029	1.097	0.931	0.887	0.959	0.837	1.063	0.909	0.898	0.956667	0.0922515	0.932878	0.311062		0.539655	F-actin-capping protein subunit alpha
269	BV898_02280.p01	1.102	0.921	0.977	1.016	0.956	0.877	1.0115	0.9965	0.9165	0.974833	0.0510718	1.125	1.036	0.901	1.017	0.714	0.875	1.0805	0.959	0.7945	0.944667	0.143538	0.969055	0.748898		1.22	1.029	1.3	0.923	1.039	0.67	1.1245	1.1115	0.8545	1.03017	0.152271	1.05676	0.582817		0.518194	Dihydrolipoyl dehydrogenase, mitochondrial
270	BV898_02293.p01	1.161	1.039	1.224	1.043	1.215	0.871	1.1	1.1335	1.043	1.09217	0.0457557	0.956	0.996	0.946	1.097	0.984	0.979	0.976	1.0215	0.9815	0.993	0.0248345	0.909202	0.0299545	Significant	0.899	1.036	0.866	0.857	0.839	0.992	0.9675	0.8615	0.9155	0.914833	0.0530031	0.837632	0.0118143	Significant	0.0817588	putative Gamma-interferon-inducible lysosomal thiol reductase
271	BV898_02298.p01	1.2	0.992	0.951	0.798	1.212	1.067	1.096	0.8745	1.1395	1.03667	0.142115	0.713	0.781	1.144	1.119	0.982	0.936	0.747	1.1315	0.959	0.945833	0.192588	0.912379	0.546873		1.065	0.799	0.732	1.103	0.767	1.074	0.932	0.9175	0.9205	0.923333	0.00765398	0.890675	0.239907		0.849631	hypothetical protein
272	BV898_02320.p01	0.919	1.02	0.742	1.107	1.036	0.862	0.9695	0.9245	0.949	0.947667	0.0225296	1.201	1.018	0.987	1.105	1.067	0.9	1.1095	1.046	0.9835	1.04633	0.0630007	1.10412	0.0630246		0.957	1.084	1.051	1.159	1.032	1.019	1.0205	1.105	1.0255	1.05033	0.0474087	1.10834	0.0275863	Significant	0.934203	Solute carrier family 41 member 2
273	BV898_02336.p01	1.079	1.002	1.107	1.41	0.998	1.053	1.0405	1.2585	1.0255	1.10817	0.130408	0.829	1.117	1.035	0.755	0.907	0.905	0.973	0.895	0.906	0.924667	0.0422177	0.834411	0.0812505		0.887	1.064	0.931	0.935	1.015	0.821	0.9755	0.933	0.918	0.942167	0.0298259	0.850203	0.0980615		0.589108	Nitrilase and fragile histidine triad fusion protein NitFhit
274	BV898_02344.p01	1	0.948	0.986	0.991	0.973	0.863	0.974	0.9885	0.918	0.960167	0.0372301	1.061	0.923	0.962	0.938	1.061	1.06	0.992	0.95	1.0605	1.00083	0.0557771	1.04235	0.352829		0.933	1.007	1.01	1.072	1.05	1.162	0.97	1.041	1.106	1.039	0.0680221	1.0821	0.153065		0.494151	hypothetical protein
275	BV898_02392.p01	1.101	1.018	0.903	1.075	1.011	0.91	1.0595	0.989	0.9605	1.003	0.0509632	0.95	0.806	1.135	1.286	0.276	0.308	0.878	1.2105	0.292	0.7935	0.465044	0.791127	0.481268		1.411	1.664	0.336	0.379	0.355	0.375	1.5375	0.3575	0.365	0.753333	0.679119	0.75108	0.559951		0.936701	putative Cytochrome c oxidase subunit 4 isoform 2, mitochondrial
276	BV898_02397.p01	1.105	1.035	1.185	1.051	1.024	1.035	1.07	1.118	1.0295	1.0725	0.0443029	0.889	1.154	0.767	0.968	0.927	1.098	1.0215	0.8675	1.0125	0.967167	0.0864311	0.901787	0.13352		0.895	0.934	1.122	1.001	0.837	0.862	0.9145	1.0615	0.8495	0.941833	0.108611	0.878166	0.125897		0.767721	Elongation factor Ts, mitochondrial
277	BV898_02413.p01	1.033	0.953	1.182	1.187	---	1.649	0.993	1.1845	1.649	1.2755	0.337335	1.055	1.506	---	1.038	0.824	0.741	1.2805	1.038	0.7825	1.03367	0.249028	0.810401	0.374341		0.948	0.871	0.602	0.548	0.667	1.195	0.9095	0.575	0.931	0.805167	0.19962	0.631256	0.106226		0.282731	MAP/microtubule affinity-regulating kinase 3
278	BV898_02415.p01	0.764	---	1.169	---	1.067	---	0.764	1.169	1.067	1	0.210649	---	---	---	---	---	---	#DIV/0!	#DIV/0!	#DIV/0!	#DIV/0!	#DIV/0!	#DIV/0!	#DIV/0!	#DIV/0!	---	---	---	---	---	---	#DIV/0!	#DIV/0!	#DIV/0!	#DIV/0!	#DIV/0!	#DIV/0!	#DIV/0!	#DIV/0!	#DIV/0!	putative MAM and LDL-receptor class A domain-containing protein 1
279	BV898_02419.p01	0.581	1.225	0.93	1.282	1.216	1.202	0.903	1.106	1.209	1.07267	0.155699	0.947	0.831	1.134	1.5	0.539	0.681	0.889	1.317	0.61	0.938667	0.356107	0.875078	0.582554		1.194	1.475	0.71	0.699	0.828	0.879	1.3345	0.7045	0.8535	0.964167	0.329257	0.89885	0.63308		0.931817	Adenylate cyclase type 3
280	BV898_02420.p01	1.154	1.113	1.226	1.21	1.402	1.304	1.1335	1.218	1.353	1.23483	0.110714	1.087	0.961	1.006	1.098	0.844	0.856	1.024	1.052	0.85	0.975333	0.109441	0.78985	0.0446883	Significant	0.652	1.206	0.959	0.731	0.893	0.824	0.929	0.845	0.8585	0.8775	0.0451082	0.710622	0.00661974	Significant	0.225538	hypothetical protein
281	BV898_02439.p01	0.937	0.9	0.645	0.985	0.915	1.02	0.9185	0.815	0.9675	0.900333	0.0778562	1.065	1.046	1.115	1.021	0.954	1.273	1.0555	1.068	1.1135	1.079	0.0305246	1.19845	0.0208261	Significant	0.949	1.015	0.996	1.042	1.033	0.92	0.982	1.019	0.9765	0.9925	0.0231138	1.10237	0.120774		0.0173498	Transportin-1
282	BV898_02449.p01	1.149	1.127	1.01	1.199	1.527	0.951	1.138	1.1045	1.239	1.1605	0.0700161	0.908	0.777	1.147	1.073	---	0.706	0.8425	1.11	0.706	0.886167	0.205509	0.763608	0.0938413		1.127	1.325	0.382	0.424	0.661	0.72	1.226	0.403	0.6905	0.773167	0.417681	0.666236	0.188345		0.695759	putative Transmembrane protein 214
283	BV898_02457.p01	1.38	1.162	1.312	1.189	1.095	1.088	1.271	1.2505	1.0915	1.20433	0.0982527	0.734	0.92	0.799	0.888	0.965	0.762	0.827	0.8435	0.8635	0.844667	0.0182779	0.701356	0.00337418	Significant	1.031	0.917	1.075	0.969	0.788	0.887	0.974	1.022	0.8375	0.9445	0.0957223	0.784251	0.030476	Significant	0.150668	putative Ceramide-1-phosphate transfer protein
284	BV898_02459.p01	1.038	1.109	1.184	1.095	1.099	1.254	1.0735	1.1395	1.1765	1.12983	0.052176	0.859	0.813	1.194	1.15	0.325	0.357	0.836	1.172	0.341	0.783	0.418028	0.693023	0.227014		1.158	1.324	0.405	0.466	0.513	0.502	1.241	0.4355	0.5075	0.728	0.445727	0.644343	0.195868		0.883669	putative Very-long-chain 3-oxoacyl-CoA reductase-A
285	BV898_02503.p01	1.135	1.313	1.364	1.228	1.11	1.2	1.224	1.296	1.155	1.225	0.0705053	0.959	0.695	1.003	1.224	0.326	0.367	0.827	1.1135	0.3465	0.762333	0.387568	0.622313	0.111667		1.273	1.192	0.697	0.428	0.473	0.575	1.2325	0.5625	0.524	0.773	0.398404	0.63102	0.125095		0.975076	putative NADH dehydrogenase [ubiquinone] 1 alpha subcomplex subunit 8
286	BV898_02509.p01	1.094	0.825	0.844	1.157	0.962	0.791	0.9595	1.0005	0.8765	0.9455	0.0631744	0.876	---	0.94	1.172	0.98	0.659	0.876	1.056	0.8195	0.917167	0.123507	0.970033	0.741383		1.111	1.171	1.411	1.076	0.983	0.949	1.141	1.2435	0.966	1.11683	0.14032	1.18121	0.126041		0.137983	Porphobilinogen deaminase
287	BV898_02516.p01	1.014	0.968	0.675	0.889	0.86	0.853	0.991	0.782	0.8565	0.8765	0.105926	1.041	0.95	0.917	1.152	1.097	1.143	0.9955	1.0345	1.12	1.05	0.0636808	1.19795	0.0718696		1.052	1.109	0.962	1.14	0.95	0.899	1.0805	1.051	0.9245	1.01867	0.0828739	1.1622	0.141084		0.630984	Proliferation-associated protein 2G4
288	BV898_02517.p01	1.002	1.267	1.133	1.116	1.012	1.467	1.1345	1.1245	1.2395	1.16617	0.063705	0.943	0.994	1.13	1.486	0.56	0.657	0.9685	1.308	0.6085	0.961667	0.3498	0.824639	0.375533		1.111	1.28	0.819	0.666	0.803	0.871	1.1955	0.7425	0.837	0.925	0.238978	0.793197	0.1665		0.88809	hypothetical protein
289	BV898_02519.p01	0.829	1.033	0.991	0.865	1.152	1.07	0.931	0.928	1.111	0.99	0.1048	1.085	1.094	0.929	0.815	1.074	0.979	1.0895	0.872	1.0265	0.996	0.111912	1.00606	0.949212		1.026	1.038	1.079	1.021	0.955	0.901	1.032	1.05	0.928	1.00333	0.0658584	1.01347	0.861071		0.926783	putative Nuclear receptor 2C2-associated protein
290	BV898_02520.p01	0.895	1.025	0.99	1.032	0.974	0.992	0.96	1.011	0.983	0.984667	0.0255408	1.004	1.034	0.968	0.84	0.914	1.146	1.019	0.904	1.03	0.984333	0.0697878	0.999661	0.994173		1.045	0.999	0.992	1.043	1.089	0.998	1.022	1.0175	1.0435	1.02767	0.0138954	1.04367	0.0625389		0.351023	putative Uncharacterized monothiol glutaredoxin F10D7.3
291	BV898_02525.p01	0.603	0.915	1.063	0.956	1.005	0.9	0.759	1.0095	0.9525	0.907	0.131302	1.154	1.186	1.04	0.925	1.002	1.105	1.17	0.9825	1.0535	1.06867	0.0946656	1.17824	0.158705		1.132	0.947	1.124	0.911	1.087	0.975	1.0395	1.0175	1.031	1.02933	0.0110943	1.13488	0.183113		0.514249	putative Glutaredoxin-related protein 5, mitochondrial
292	BV898_02532.p01	1.015	0.9	0.877	0.689	0.526	0.905	0.9575	0.783	0.7155	0.818667	0.12488	1.143	1.224	1.332	1.49	0.689	0.986	1.1835	1.411	0.8375	1.144	0.288783	1.39739	0.147781		1.091	1.142	0.541	0.775	0.868	0.87	1.1165	0.658	0.869	0.881167	0.229492	1.07634	0.699884		0.284695	hypothetical protein
293	BV898_02537.p01	1.25	1.11	0.968	1.411	0.979	1.055	1.18	1.1895	1.017	1.12883	0.0969669	1.068	0.999	0.964	1.243	0.375	0.505	1.0335	1.1035	0.44	0.859	0.364549	0.760963	0.283094		1.615	1.559	0.688	0.49	0.643	0.783	1.587	0.589	0.713	0.963	0.543945	0.853093	0.630607		0.796869	Aldehyde dehydrogenase, dimeric NADP-preferring
294	BV898_02538.p01	1.022	0.733	1.075	0.968	1.185	1.035	0.8775	1.0215	1.11	1.003	0.117349	1.333	1.04	1.077	1.013	0.871	0.856	1.1865	1.045	0.8635	1.03167	0.161912	1.02858	0.816127		0.847	1.057	1.116	0.829	1.083	0.887	0.952	0.9725	0.985	0.969833	0.0166608	0.966933	0.653252		0.546489	Eukaryotic translation initiation factor 3 subunit M
295	BV898_02544.p01	0.852	0.906	0.918	0.891	0.735	1.151	0.879	0.9045	0.943	0.908833	0.0322193	1.007	1.145	0.967	0.981	0.991	1.091	1.076	0.974	1.041	1.03033	0.0518298	1.13369	0.0260944	Significant	0.943	1.201	1.203	1.026	1.06	0.723	1.072	1.1145	0.8915	1.026	0.118403	1.12892	0.173505		0.956478	Protein deglycase DJ-1
296	BV898_02562.p01	1.38	0.819	1.029	1.19	1.096	1.227	1.0995	1.1095	1.1615	1.1235	0.0332866	0.949	1.138	1.065	1.092	0.769	0.645	1.0435	1.0785	0.707	0.943	0.20513	0.839341	0.20692		1.094	1.127	0.721	0.744	0.774	0.8	1.1105	0.7325	0.787	0.876667	0.204331	0.7803	0.107826		0.711761	putative Pyruvate dehydrogenase protein X component, mitochondrial
297	BV898_02588.p01	0.387	0.852	0.452	0.783	0.473	0.957	0.6195	0.6175	0.715	0.650667	0.0557233	0.684	1.677	0.334	---	0.977	1.143	1.1805	0.334	1.06	0.858167	0.457923	1.3189	0.479439		0.932	1.08	1.603	1.583	1.504	1.578	1.006	1.593	1.541	1.38	0.324935	2.1209	0.0185904	Significant	0.182748	Cysteine and histidine-rich domain-containing protein 1
298	BV898_02590.p01	0.758	1.044	1.116	1.088	0.791	1.031	0.901	1.102	0.911	0.971333	0.113271	0.955	1.025	0.936	0.952	1.244	1.037	0.99	0.944	1.1405	1.02483	0.102777	1.05508	0.577309		0.879	1.019	1.321	0.918	1.111	1.027	0.949	1.1195	1.069	1.04583	0.087579	1.0767	0.418424		0.80097	Alanine--tRNA ligase, cytoplasmic
299	BV898_02596.p01	0.985	1.064	0.974	0.922	0.955	1.014	1.0245	0.948	0.9845	0.985667	0.0382633	1.015	1.088	1.142	1.035	1.039	0.839	1.0515	1.0885	0.939	1.02633	0.0778626	1.04126	0.462405		1.391	0.919	0.914	0.956	0.961	0.822	1.155	0.935	0.8915	0.993833	0.141259	1.00829	0.927651		0.74469	Afadin
300	BV898_02601.p01	1.464	1.255	1.142	1.234	0.891	0.909	1.3595	1.188	0.9	1.14917	0.232198	0.901	0.869	1.41	1.014	0.16	0.258	0.885	1.212	0.209	0.768667	0.51152	0.668891	0.305812		1.535	1.214	0.283	0.258	0.374	0.502	1.3745	0.2705	0.438	0.694333	0.594966	0.604206	0.28492		0.877618	Paramyosin
301	BV898_02613.p01	0.679	0.903	0.786	0.876	0.491	0.902	0.791	0.831	0.6965	0.772833	0.0690658	1.098	1.216	1.079	1.067	1.183	1.216	1.157	1.073	1.1995	1.14317	0.0643746	1.47919	0.00245153	Significant	0.836	0.858	1.282	1.107	1.028	1.007	0.847	1.1945	1.0175	1.01967	0.17376	1.31939	0.0841855		0.312617	putative Superoxide dismutase (Cu-Zn)
302	BV898_02621.p01	0.958	1.138	1.174	1.125	0.998	1.109	1.048	1.1495	1.0535	1.08367	0.0570796	0.81	0.698	0.844	0.795	1.012	1.205	0.754	0.8195	1.1085	0.894	0.188627	0.824977	0.170853		0.891	0.982	0.837	0.814	0.938	0.727	0.9365	0.8255	0.8325	0.864833	0.0621638	0.798062	0.010896	Significant	0.811756	Short-chain specific acyl-CoA dehydrogenase, mitochondrial
303	BV898_02624.p01	1.334	1.143	1.051	0.851	1.041	0.813	1.2385	0.951	0.927	1.03883	0.173332	0.736	0.528	0.862	0.835	1.002	0.969	0.632	0.8485	0.9855	0.822	0.178234	0.791272	0.205409		0.894	1.232	1.073	0.986	0.968	0.778	1.063	1.0295	0.873	0.9885	0.101419	0.951548	0.686596		0.232365	60S ribosomal protein L3
304	BV898_02631.p01	1.053	1.249	0.814	1.111	1.107	1.13	1.151	0.9625	1.1185	1.07733	0.100767	0.423	0.667	0.809	1.702	---	---	0.545	1.2555	#DIV/0!	#DIV/0!	#DIV/0!	#DIV/0!	#DIV/0!	#DIV/0!	0.972	1.564	0.399	---	---	---	1.268	0.399	#DIV/0!	#DIV/0!	#DIV/0!	#DIV/0!	#DIV/0!	#DIV/0!	#DIV/0!	hypothetical protein
305	BV898_02634.p01	0.917	1.387	0.914	0.85	0.7	0.864	1.152	0.882	0.782	0.938667	0.191398	1.145	1.176	1.245	1.106	0.919	0.966	1.1605	1.1755	0.9425	1.09283	0.130408	1.16424	0.313143		1.048	0.959	0.934	0.864	1.115	0.984	1.0035	0.899	1.0495	0.984	0.0771217	1.0483	0.722909		0.281351	Serine/arginine-rich splicing factor 1
306	BV898_02636.p01	0.974	0.941	---	1.192	0.907	0.904	0.9575	1.192	0.9055	1.01833	0.152631	---	1.242	---	1.494	1.363	1.079	1.242	1.494	1.221	1.319	0.151918	1.29525	0.0728999		0.782	0.868	0.814	0.966	1.083	0.831	0.825	0.89	0.957	0.890667	0.0660025	0.874632	0.254361		0.0109977	Eukaryotic translation initiation factor 5B
307	BV898_02676.p01	0.967	1.002	0.977	1.056	1.072	0.94	0.9845	1.0165	1.006	1.00233	0.0163121	0.97	0.651	0.976	0.905	0.964	0.879	0.8105	0.9405	0.9215	0.890833	0.0702163	0.88876	0.0552822		1.089	1.082	1.281	1.268	0.914	0.893	1.0855	1.2745	0.9035	1.08783	0.185511	1.0853	0.471008		0.160509	Plastin-1
308	BV898_02679.p01	1.018	0.952	0.843	0.864	0.913	0.906	0.985	0.8535	0.9095	0.916	0.0659905	0.933	0.858	0.964	0.977	0.915	1	0.8955	0.9705	0.9575	0.941167	0.0400791	1.02747	0.602518		0.986	1.211	0.952	1.103	0.883	0.893	1.0985	1.0275	0.888	1.00467	0.107091	1.0968	0.289175		0.390586	Aromatic-L-amino-acid decarboxylase
309	BV898_02689.p01	0.754	1.263	0.897	1.031	1.083	0.831	1.0085	0.964	0.957	0.9765	0.027933	0.807	1.075	1.44	1.026	1.341	1.184	0.941	1.233	1.2625	1.1455	0.177715	1.17307	0.179038		0.826	0.861	0.862	0.782	0.865	1.073	0.8435	0.822	0.969	0.878167	0.0793951	0.8993	0.113032		0.0760819	Maestro heat-like repeat-containing protein family member 1
310	BV898_02711.p01	1.119	1.019	1.218	0.856	0.682	1.015	1.069	1.037	0.8485	0.984833	0.119147	0.908	1.314	0.861	1.49	0.769	---	1.111	1.1755	0.769	1.0185	0.218467	1.03419	0.826233		1.177	0.923	---	---	---	0.645	1.05	#DIV/0!	0.645	#DIV/0!	#DIV/0!	#DIV/0!	#DIV/0!	#DIV/0!	#DIV/0!	putative Protein roadkill
311	BV898_02712.p01	1.085	1.099	1.013	1.087	0.742	0.886	1.092	1.05	0.814	0.985333	0.149858	0.531	0.778	0.758	0.728	0.869	0.837	0.6545	0.743	0.853	0.750167	0.0994439	0.761333	0.0862249		1.168	1.055	1.275	1.148	0.945	0.95	1.1115	1.2115	0.9475	1.09017	0.133287	1.10639	0.416473		0.0239863	Superoxide dismutase [Mn], mitochondrial
312	BV898_02714.p01	1.194	1.306	1.16	1.322	1.143	1.223	1.25	1.241	1.183	1.22467	0.0363639	0.875	0.716	0.838	1.192	0.477	0.454	0.7955	1.015	0.4655	0.758667	0.276596	0.619488	0.0444194	Significant	1.523	1.551	0.789	0.769	0.664	0.802	1.537	0.779	0.733	1.01633	0.451497	0.829886	0.47027		0.446747	ER lumen protein-retaining receptor 2
313	BV898_02715.p01	0.837	1.01	1.048	---	1.054	1.356	0.9235	1.048	1.205	1.05883	0.141062	0.998	0.845	0.683	---	0.902	0.846	0.9215	0.683	0.874	0.826167	0.12624	0.780261	0.10034		0.964	1.016	1.067	1.091	1.139	1.151	0.99	1.079	1.145	1.07133	0.0777839	1.01181	0.899575		0.0457546	UPF0160 protein MYG1, mitochondrial
314	BV898_02716.p01	1.032	0.862	0.922	1.398	1.1	0.835	0.947	1.16	0.9675	1.02483	0.117506	1.158	0.844	1.138	1.009	0.946	0.931	1.001	1.0735	0.9385	1.00433	0.0675617	0.979997	0.806289		0.962	0.867	0.986	0.934	1.069	1.006	0.9145	0.96	1.0375	0.970667	0.0621899	0.947146	0.519313		0.559921	hypothetical protein
315	BV898_02719.p01	1.182	---	---	---	0.858	1	1.182	#DIV/0!	0.929	#DIV/0!	#DIV/0!	---	---	---	1.217	---	---	#DIV/0!	1.217	#DIV/0!	#DIV/0!	#DIV/0!	#DIV/0!	#DIV/0!	#DIV/0!	0.882	0.861	---	---	---	---	0.8715	#DIV/0!	#DIV/0!	#DIV/0!	#DIV/0!	#DIV/0!	#DIV/0!	#DIV/0!	#DIV/0!	adenylate kinase
316	BV898_02732.p01	0.96	0.874	0.95	1.439	0.895	0.876	0.917	1.1945	0.8855	0.999	0.170039	1.093	0.887	1.044	1.513	1.033	0.938	0.99	1.2785	0.9855	1.08467	0.16788	1.08575	0.568257		0.868	0.682	0.838	1.095	1.036	0.979	0.775	0.9665	1.0075	0.916333	0.124103	0.917251	0.533728		0.235053	putative Myosin-2 essential light chain
317	BV898_02741.p01	0.933	1.101	0.805	0.843	0.76	1.141	1.017	0.824	0.9505	0.9305	0.0980421	0.927	1.057	1.22	1.016	1.513	1.147	0.992	1.118	1.33	1.14667	0.170814	1.23231	0.130082		0.862	0.996	1.232	1.14	0.877	1.027	0.929	1.186	0.952	1.02233	0.142205	1.09869	0.409228		0.387454	Cystathionine beta-synthase
318	BV898_02763.p01	1.216	1.117	0.859	1.091	1.143	0.957	1.1665	0.975	1.05	1.06383	0.0964965	1.002	1.091	1.435	1.365	0.904	0.812	1.0465	1.4	0.858	1.1015	0.275154	1.03541	0.833919		1.194	1.083	0.721	0.792	0.76	0.918	1.1385	0.7565	0.839	0.911333	0.20101	0.85665	0.301744		0.388477	hypothetical protein
319	BV898_02768.p01	0.99	0.964	0.756	0.713	1.137	1.083	0.977	0.7345	1.11	0.9405	0.190392	0.926	0.81	0.881	0.544	1.411	1.444	0.868	0.7125	1.4275	1.00267	0.376042	1.0661	0.810964		1.14	0.698	1.366	1.33	1.249	0.852	0.919	1.348	1.0505	1.10583	0.219788	1.17579	0.380475		0.702644	putative Translationally-controlled tumor protein-like protein
320	BV898_02771.p01	1.032	0.843	0.922	0.966	1.061	0.977	0.9375	0.944	1.019	0.966833	0.0452944	1.075	1.03	1.077	1.028	1.246	1.142	1.0525	1.0525	1.194	1.09967	0.0816951	1.13739	0.0694654		0.899	0.943	0.843	0.802	1.09	1.012	0.921	0.8225	1.051	0.9315	0.114611	0.963455	0.645525		0.107294	Aspartate--tRNA ligase, cytoplasmic
321	BV898_02815.p01	1.1	1.241	1.075	1.238	1.381	1.246	1.1705	1.1565	1.3135	1.2135	0.086885	0.804	0.724	0.814	0.77	0.85	0.902	0.764	0.792	0.876	0.810667	0.0582866	0.66804	0.00262721	Significant	1.184	0.883	0.991	0.981	0.98	0.837	1.0335	0.986	0.9085	0.976	0.0630971	0.804285	0.0186032	Significant	0.0290038	hypothetical protein
322	BV898_02824.p01	1.555	1.567	1.297	1.41	1.817	1.587	1.561	1.3535	1.702	1.53883	0.175304	0.452	0.532	0.643	0.766	0.379	---	0.492	0.7045	0.379	0.525167	0.165265	0.341276	0.00188453	Significant	0.726	1.215	0.48	0.667	0.481	0.487	0.9705	0.5735	0.484	0.676	0.258941	0.439294	0.00878045	Significant	0.442978	putative Neurotrimin
323	BV898_02829.p01	---	---	---	---	---	---	#DIV/0!	#DIV/0!	#DIV/0!	#DIV/0!	#DIV/0!	---	---	---	---	---	---	#DIV/0!	#DIV/0!	#DIV/0!	#DIV/0!	#DIV/0!	#DIV/0!	#DIV/0!	#DIV/0!	---	---	---	---	---	---	#DIV/0!	#DIV/0!	#DIV/0!	#DIV/0!	#DIV/0!	#DIV/0!	#DIV/0!	#DIV/0!	#DIV/0!	putative 12-oxophytodienoate reductase 11
324	BV898_02833.p01	0.688	0.971	0.937	1.134	1.243	0.95	0.8295	1.0355	1.0965	0.987167	0.139908	0.748	0.99	0.805	0.975	0.844	1.007	0.869	0.89	0.9255	0.894833	0.0285584	0.906466	0.325424		1.312	1.024	1.202	1.207	1.005	0.96	1.168	1.2045	0.9825	1.11833	0.119042	1.13287	0.283835		0.0341128	12-oxophytodienoate reductase 1
325	BV898_02837.p01	0.901	1.043	1.097	0.886	1.044	0.988	0.972	0.9915	1.016	0.993167	0.0220473	1.028	0.902	1.087	0.996	0.912	0.939	0.965	1.0415	0.9255	0.977333	0.0589753	0.984058	0.685623		0.907	1.073	1.009	1.212	1.048	1.059	0.99	1.1105	1.0535	1.05133	0.0602792	1.05857	0.191581		0.203174	Lysosomal alpha-glucosidase
326	BV898_02858.p01	1.053	1.228	0.743	---	0.754	0.706	1.1405	0.743	0.73	0.871167	0.23334	1.271	1.141	1.282	1.388	0.996	0.76	1.206	1.335	0.878	1.13967	0.235611	1.30821	0.233423		1.323	1.38	0.81	0.599	0.874	0.742	1.3515	0.7045	0.808	0.954667	0.347542	1.09585	0.747129		0.487901	Ras-like GTP-binding protein Rho1
327	BV898_02863.p01	1.088	1.014	1.198	1.143	1.136	1.098	1.051	1.1705	1.117	1.11283	0.0598589	0.841	0.826	0.967	0.89	1.011	1.003	0.8335	0.9285	1.007	0.923	0.0868807	0.829414	0.0356489	Significant	0.924	0.917	1.026	1.012	0.979	0.928	0.9205	1.019	0.9535	0.964333	0.0501356	0.866557	0.0300986	Significant	0.514838	Cathepsin Z
328	BV898_02874.p01	1.756	1.466	1.413	1.563	1.394	1.422	1.611	1.488	1.408	1.50233	0.102256	0.626	0.748	0.955	1.093	0.227	0.229	0.687	1.024	0.228	0.646333	0.399555	0.43022	0.0228627	Significant	1.51	1.762	0.434	0.458	0.502	0.504	1.636	0.446	0.503	0.861667	0.671198	0.573552	0.177513		0.657941	putative ATP synthase subunit delta, mitochondrial
329	BV898_02877.p01	1.248	1.176	1.073	1.083	1.25	1.2	1.212	1.078	1.225	1.17167	0.0813777	1.01	0.936	1.143	1.125	0.72	0.725	0.973	1.134	0.7225	0.943167	0.207366	0.804979	0.150267		1.478	1.431	0.622	0.698	0.667	0.72	1.4545	0.66	0.6935	0.936	0.449346	0.798862	0.421918		0.981191	Actin, cytoplasmic 1
330	BV898_02880.p01	1.204	1.136	1.154	1.532	1.111	1.27	1.17	1.343	1.1905	1.2345	0.0945212	0.813	0.75	1.152	1.022	0.262	0.235	0.7815	1.087	0.2485	0.705667	0.424363	0.571621	0.102858		1.648	1.773	0.397	0.381	0.406	0.409	1.7105	0.389	0.4075	0.835667	0.757684	0.676927	0.416782		0.808216	ATP synthase subunit gamma, mitochondrial
331	BV898_02883.p01	0.986	0.826	0.828	0.896	0.964	0.88	0.906	0.862	0.922	0.896667	0.0310698	0.925	0.931	1.159	0.984	1.064	1.128	0.928	1.0715	1.096	1.03183	0.0907529	1.15074	0.0711597		0.883	0.891	1.196	1.17	1.283	1.006	0.887	1.183	1.1445	1.0715	0.160937	1.19498	0.138391		0.728861	putative Dehydrogenase/reductase SDR family member 11
332	BV898_02890.p01	1.111	1.216	0.97	1.054	1.189	1.285	1.1635	1.012	1.237	1.1375	0.114731	0.95	0.81	1.399	1.244	---	---	0.88	1.3215	#DIV/0!	#DIV/0!	#DIV/0!	#DIV/0!	#DIV/0!	#DIV/0!	1.319	1.111	0.343	0.258	0.489	0.388	1.215	0.3005	0.4385	0.651333	0.493002	0.572601	0.171529		#DIV/0!	Plasma membrane calcium-transporting ATPase 3
333	BV898_02899.p01	1.206	1.286	1.025	1.355	1.212	1.481	1.246	1.19	1.3465	1.26083	0.0792974	0.845	0.641	0.742	0.968	0.558	0.765	0.743	0.855	0.6615	0.753167	0.0971498	0.597356	0.00217837	Significant	1.121	1.342	0.366	0.732	0.612	0.667	1.2315	0.549	0.6395	0.806667	0.370689	0.639788	0.106606		0.820816	Filamin-A
334	BV898_02913.p01	1.225	0.975	1.188	1.094	1.248	1.024	1.1	1.141	1.136	1.12567	0.0223681	1.107	0.927	1.025	0.976	1.032	0.962	1.017	1.0005	0.997	1.00483	0.010681	0.892656	0.00107778	Significant	1.018	0.978	1.145	1.075	0.866	0.956	0.998	1.11	0.911	1.00633	0.0997614	0.893989	0.113283		0.980582	Succinyl-CoA ligase [GDP-forming] subunit beta, mitochondrial
335	BV898_02921.p01	---	---	---	---	---	---	#DIV/0!	#DIV/0!	#DIV/0!	#DIV/0!	#DIV/0!	---	1.106	---	---	0.87	0.941	1.106	#DIV/0!	0.9055	#DIV/0!	#DIV/0!	#DIV/0!	#DIV/0!	#DIV/0!	---	---	1.017	1.349	0.736	0.981	#DIV/0!	1.183	0.8585	#DIV/0!	#DIV/0!	#DIV/0!	#DIV/0!	#DIV/0!	#DIV/0!	Coatomer subunit zeta-1
336	BV898_02933.p01	1.241	1.074	1.253	1.154	1.116	1.178	1.1575	1.2035	1.147	1.16933	0.0300513	1.108	1.437	1.138	1.522	0.701	0.711	1.2725	1.33	0.706	1.10283	0.344868	0.94313	0.756049		1.034	1.14	0.507	0.74	0.632	0.551	1.087	0.6235	0.5915	0.767333	0.277301	0.656214	0.0670301		0.259397	Muscle M-line assembly protein unc-89
337	BV898_02951.p01	0.799	0.911	0.902	1.137	0.831	0.495	0.855	1.0195	0.663	0.845833	0.178427	1.298	0.934	1.121	1.26	1.174	1.401	1.116	1.1905	1.2875	1.198	0.0859956	1.41635	0.0369465	Significant	0.997	1.45	0.615	1.393	0.303	0.832	1.2235	1.004	0.5675	0.931667	0.333928	1.10148	0.714591		0.251958	CAHS
338	BV898_02959.p01	0.82	0.982	0.795	1.198	0.889	1.088	0.901	0.9965	0.9885	0.962	0.0529788	1.123	1.186	1.342	1.171	0.582	0.646	1.1545	1.2565	0.614	1.00833	0.34529	1.04816	0.829571		1.528	1.41	0.683	0.529	---	0.711	1.469	0.606	0.711	0.928667	0.470878	0.96535	0.9089		0.824796	Titin
339	BV898_02960.p01	0.894	0.946	0.982	1.147	0.911	0.968	0.92	1.0645	0.9395	0.974667	0.0784065	0.906	1.065	0.837	0.737	1.224	1.031	0.9855	0.787	1.1275	0.966667	0.171029	0.991792	0.944827		1.129	0.926	1.001	1.123	1.078	1.007	1.0275	1.062	1.0425	1.044	0.0172988	1.07114	0.209072		0.47939	Isovaleryl-CoA dehydrogenase, mitochondrial
340	BV898_02968.p01	---	---	---	---	---	---	#DIV/0!	#DIV/0!	#DIV/0!	#DIV/0!	#DIV/0!	---	---	1.008	0.992	---	---	#DIV/0!	1	#DIV/0!	#DIV/0!	#DIV/0!	#DIV/0!	#DIV/0!	#DIV/0!	---	---	---	---	---	---	#DIV/0!	#DIV/0!	#DIV/0!	#DIV/0!	#DIV/0!	#DIV/0!	#DIV/0!	#DIV/0!	#DIV/0!	NADPH oxidase 5
341	BV898_02969.p01	1.28	1.095	1.134	0.871	0.937	0.797	1.1875	1.0025	0.867	1.019	0.160886	1.146	0.872	1.258	1.204	0.681	0.739	1.009	1.231	0.71	0.983333	0.261447	0.964998	0.850332		1.075	1.151	0.667	0.747	0.766	0.751	1.113	0.707	0.7585	0.8595	0.221042	0.843474	0.36942		0.564976	putative Dystroglycan
342	BV898_02973.p01	1.332	1.304	1.159	1.152	1.035	1.246	1.318	1.1555	1.1405	1.20467	0.0984357	0.909	1.013	1.163	0.934	0.518	0.439	0.961	1.0485	0.4785	0.829333	0.306964	0.688434	0.113929		1.166	1.277	0.572	0.648	0.679	0.788	1.2215	0.61	0.7335	0.855	0.323349	0.70974	0.147635		0.925371	Succinate dehydrogenase [ubiquinone] flavoprotein subunit, mitochondrial
343	BV898_02980.p01	1.04	0.921	1.067	---	1.237	1.043	0.9805	1.067	1.14	1.0625	0.0798452	---	0.942	1.085	1.177	1.095	1.033	0.942	1.131	1.064	1.04567	0.0958245	0.984157	0.826652		0.814	0.889	0.866	0.685	0.899	1.208	0.8515	0.7755	1.0535	0.8935	0.14368	0.840941	0.149548		0.201688	putative U6 snRNA-associated Sm-like protein LSm6
344	BV898_03001.p01	1.134	1.023	0.99	1.198	1.107	0.983	1.0785	1.094	1.045	1.0725	0.025045	0.781	0.964	0.814	1.013	0.93	0.997	0.8725	0.9135	0.9635	0.9165	0.0455741	0.854545	0.00653445	Significant	0.954	1.021	0.859	0.944	1.108	1.199	0.9875	0.9015	1.1535	1.01417	0.128099	0.94561	0.48209		0.281362	putative UV excision repair protein RAD23-like protein B
345	BV898_03028.p01	1.257	0.858	1.299	1.243	0.892	0.835	1.0575	1.271	0.8635	1.064	0.203828	0.627	1.116	0.593	0.709	---	---	0.8715	0.651	#DIV/0!	#DIV/0!	#DIV/0!	#DIV/0!	#DIV/0!	#DIV/0!	1.639	1.548	0.648	0.672	1.28	0.784	1.5935	0.66	1.032	1.09517	0.469945	1.02929	0.921144		#DIV/0!	hypothetical protein
346	BV898_03037.p01	0.998	1.005	0.72	0.655	0.847	0.802	1.0015	0.6875	0.8245	0.837833	0.157424	0.529	0.557	0.978	0.811	0.317	---	0.543	0.8945	0.317	0.584833	0.291014	0.698031	0.255963		1.931	1.843	1.359	1.013	1.23	1.404	1.887	1.186	1.317	1.46333	0.372707	1.74657	0.0553567		0.0323462	Cytochrome P450 2J5
347	BV898_03084.p01	1.013	---	1.157	0.83	---	---	1.013	0.9935	#DIV/0!	#DIV/0!	#DIV/0!	---	---	---	---	---	---	#DIV/0!	#DIV/0!	#DIV/0!	#DIV/0!	#DIV/0!	#DIV/0!	#DIV/0!	#DIV/0!	---	---	---	---	---	---	#DIV/0!	#DIV/0!	#DIV/0!	#DIV/0!	#DIV/0!	#DIV/0!	#DIV/0!	#DIV/0!	#DIV/0!	hypothetical protein
348	BV898_03090.p01	0.689	0.843	0.797	0.849	0.71	0.717	0.766	0.823	0.7135	0.7675	0.0547654	1.199	1.042	1.071	0.964	1.447	1.601	1.1205	1.0175	1.524	1.22067	0.267695	1.59045	0.0453497	Significant	0.917	1.431	1.018	1.081	1.057	1.141	1.174	1.0495	1.099	1.1075	0.0626837	1.443	0.00210637	Significant	0.515272	Peptidyl-prolyl cis-trans isomerase
349	BV898_03091.p01	0.927	1.013	0.925	0.942	1.007	0.873	0.97	0.9335	0.94	0.947833	0.0194701	0.992	0.914	1.011	0.88	0.988	1.107	0.953	0.9455	1.0475	0.982	0.0568485	1.03605	0.380465		1.174	0.891	0.963	1.045	1.002	1.329	1.0325	1.004	1.1655	1.06733	0.0862008	1.12608	0.079193		0.225576	hypothetical protein
350	BV898_03100.p01	1.163	0.938	1.115	1.095	0.927	0.946	1.0505	1.105	0.9365	1.03067	0.085983	1.041	1.004	0.994	1.163	0.931	0.817	1.0225	1.0785	0.874	0.991667	0.105679	0.96216	0.646028		0.871	1.019	0.853	0.954	1.08	1.09	0.945	0.9035	1.085	0.977833	0.0951004	0.948739	0.514808		0.874344	hypothetical protein
351	BV898_03102.p01	1.366	1.483	1.557	1.45	1.627	1.429	1.4245	1.5035	1.528	1.48533	0.0540887	0.804	0.651	1.263	1.24	0.361	0.34	0.7275	1.2515	0.3505	0.7765	0.452494	0.522778	0.0544271		1.25	1.216	0.507	0.484	0.49	0.481	1.233	0.4955	0.4855	0.738	0.428712	0.496858	0.0401167	Significant	0.919956	putative Microsomal glutathione S-transferase 2
352	BV898_03111.p01	1.121	1.036	1.182	1.094	1.166	1.052	1.0785	1.138	1.109	1.1085	0.0297532	0.984	0.96	1.144	1.127	---	0.45	0.972	1.1355	0.45	0.8525	0.358033	0.769057	0.284685		1.084	0.986	0.554	0.611	0.762	0.75	1.035	0.5825	0.756	0.791167	0.228291	0.713727	0.0753778		0.814772	Transmembrane 9 superfamily member 4
353	BV898_03125.p01	1.648	0.732	1.158	1.402	1.106	0.876	1.19	1.28	0.991	1.15367	0.147886	0.856	0.897	---	0.79	0.746	0.785	0.8765	0.79	0.7655	0.810667	0.0583145	0.702687	0.0201704	Significant	---	---	1.114	1.105	1.088	0.698	#DIV/0!	1.1095	0.893	#DIV/0!	#DIV/0!	#DIV/0!	#DIV/0!	#DIV/0!	#DIV/0!	putative serine carboxypeptidase CPVL
354	BV898_03138.p01	0.952	1.002	1.271	0.986	0.799	1.074	0.977	1.1285	0.9365	1.014	0.101206	0.854	0.95	0.766	1.092	1.034	0.862	0.902	0.929	0.948	0.926333	0.0231157	0.913544	0.217384		0.955	0.799	1.311	1.268	1.025	---	0.877	1.2895	1.025	1.06383	0.208974	1.04915	0.728944		0.320619	Xanthine dehydrogenase
355	BV898_03178.p01	1.027	0.904	1.038	1.158	0.698	0.853	0.9655	1.098	0.7755	0.946333	0.162102	0.901	1.082	1.099	1.078	0.969	0.869	0.9915	1.0885	0.919	0.999667	0.0850446	1.05636	0.640349		0.889	1.059	1.132	0.957	1.21	1.002	0.974	1.0445	1.106	1.0415	0.0660511	1.10056	0.399676		0.537894	putative UDP-glycosyltransferase 72D1
356	BV898_03183.p01	0.972	1.036	0.96	0.877	1.101	0.903	1.004	0.9185	1.002	0.974833	0.0487963	0.721	0.794	1.253	1.141	---	---	0.7575	1.197	#DIV/0!	#DIV/0!	#DIV/0!	#DIV/0!	#DIV/0!	#DIV/0!	1.213	1.388	---	---	---	---	1.3005	#DIV/0!	#DIV/0!	#DIV/0!	#DIV/0!	#DIV/0!	#DIV/0!	#DIV/0!	#DIV/0!	putative Cytochrome c oxidase subunit 5A, mitochondrial
357	BV898_03184.p01	1.063	1.063	1.046	0.948	1.17	1.053	1.063	0.997	1.1115	1.05717	0.0574725	0.926	1.014	1.017	0.936	1.119	0.923	0.97	0.9765	1.021	0.989167	0.0277594	0.935677	0.138736		0.926	1.037	0.977	1.063	0.869	0.831	0.9815	1.02	0.85	0.9505	0.0891389	0.899101	0.156481		0.512819	26S proteasome non-ATPase regulatory subunit 11A
358	BV898_03185.p01	1.147	1.09	0.804	1.269	0.79	1.095	1.1185	1.0365	0.9425	1.0325	0.0880682	1.402	0.988	1.256	0.97	1.111	1.442	1.195	1.113	1.2765	1.19483	0.0817501	1.15722	0.0793865		1.055	0.761	0.699	0.843	0.89	0.744	0.908	0.771	0.817	0.832	0.0697209	0.805811	0.0365141	Significant	0.00426165	ADP-ribosylation factor 1
359	BV898_03216.p01	1.02	1.162	1.039	1.073	0.843	1.107	1.091	1.056	0.975	1.04067	0.0595007	1.181	0.931	1.003	1.016	1.347	0.992	1.056	1.0095	1.1695	1.07833	0.0823048	1.03619	0.555591		0.871	0.928	0.863	0.844	0.873	0.824	0.8995	0.8535	0.8485	0.867167	0.0281129	0.83328	0.0102881	Significant	0.0136374	putative Transmembrane protease serine 6
360	BV898_03217.p01	1.145	1.075	1.271	1.098	1.01	0.952	1.11	1.1845	0.981	1.09183	0.102959	0.905	1.094	1.098	1.177	0.789	0.933	0.9995	1.1375	0.861	0.999333	0.13825	0.91528	0.405269		0.982	1.029	0.851	0.924	0.934	0.745	1.0055	0.8875	0.8395	0.910833	0.0854244	0.834224	0.0790877		0.398972	putative Transmembrane protease serine 6
361	BV898_03218.p01	1.025	1.354	1.104	1.01	1.089	0.996	1.1895	1.057	1.0425	1.09633	0.0810098	0.78	1.157	0.965	1.133	0.874	0.992	0.9685	1.049	0.933	0.9835	0.0594369	0.897081	0.123654		1.103	1.017	0.965	0.956	0.769	1.032	1.06	0.9605	0.9005	0.973667	0.0805611	0.888112	0.136451		0.87317	putative Transmembrane protease serine 6
362	BV898_03233.p01	0.958	1.182	1.354	1.282	1.124	1.215	1.07	1.318	1.1695	1.18583	0.124804	0.881	0.914	1.234	1.563	0.309	0.528	0.8975	1.3985	0.4185	0.904833	0.490041	0.763036	0.390317		1.633	1.464	0.526	0.513	0.676	0.644	1.5485	0.5195	0.66	0.909333	0.557975	0.766831	0.449381		0.992128	putative DnaJ-like protein subfamily C member 5B
363	BV898_03271.p01	1.26	1.076	1.029	1.038	1.182	0.989	1.168	1.0335	1.0855	1.09567	0.0678239	0.912	0.984	0.72	0.771	1.021	0.923	0.948	0.7455	0.972	0.8885	0.124422	0.810922	0.0645169		0.979	0.965	1.13	1.207	1.236	1.001	0.972	1.1685	1.1185	1.08633	0.102123	0.991482	0.901458		0.100347	3-hydroxyacyl-CoA dehydrogenase type-2
364	BV898_03278.p01	0.862	1.034	0.826	1.054	1.049	1.019	0.948	0.94	1.034	0.974	0.0521153	1.065	0.887	0.976	0.955	0.759	0.864	0.976	0.9655	0.8115	0.917667	0.0920928	0.942163	0.408665		1.074	0.936	1.325	1.325	1.18	0.811	1.005	1.325	0.9955	1.1085	0.187555	1.13809	0.297482		0.18883	putative maleylacetoacetate isomerase 1
365	BV898_03279.p01	0.747	0.677	0.682	0.686	0.616	0.728	0.712	0.684	0.672	0.689333	0.0205264	1.113	1.355	1.131	1.174	1.325	1.114	1.234	1.1525	1.2195	1.202	0.043477	1.74371	5.05763e-05	Significant	1.019	1.051	1.244	1.294	1.058	0.988	1.035	1.269	1.023	1.109	0.138694	1.6088	0.00658612	Significant	0.329907	Maleylacetoacetate isomerase
366	BV898_03283.p01	---	1.15	---	1.055	1.253	1.431	1.15	1.055	1.342	1.18233	0.146206	---	0.873	---	1.323	0.678	0.876	0.873	1.323	0.777	0.991	0.2915	0.838173	0.366995		---	1.355	0.637	0.505	---	0.863	1.355	0.571	0.863	0.929667	0.396229	0.786298	0.35864		0.839583	putative Plasma kallikrein
367	BV898_03296.p01	1.098	1.434	1.511	1.401	1.557	1.247	1.266	1.456	1.402	1.37467	0.0979047	0.787	0.876	1.26	0.967	0.701	0.713	0.8315	1.1135	0.707	0.884	0.208273	0.643065	0.0209665	Significant	1.471	1.545	0.791	0.742	0.719	0.756	1.508	0.7665	0.7375	1.004	0.436718	0.730359	0.224748		0.689632	hypothetical protein
368	BV898_03297.p01	1.001	0.952	0.985	1.005	0.917	0.88	0.9765	0.995	0.8985	0.956667	0.051216	1.01	0.965	0.88	1.299	1.192	1.313	0.9875	1.0895	1.2525	1.10983	0.133665	1.1601	0.137453		1.171	1.041	0.773	0.973	0.961	0.682	1.106	0.873	0.8215	0.9335	0.151592	0.975784	0.814346		0.20527	hypothetical protein
369	BV898_03300.p01	1.226	1.21	1.305	1.084	1.335	1.236	1.218	1.1945	1.2855	1.23267	0.0472396	0.625	1.013	0.994	1.19	0.635	0.519	0.819	1.092	0.577	0.829333	0.257655	0.672796	0.0559867		1.652	1.393	0.452	0.869	0.606	0.655	1.5225	0.6605	0.6305	0.937833	0.506558	0.760817	0.372292		0.757488	hypothetical protein
370	BV898_03309.p01	0.718	0.735	0.554	0.554	0.551	0.508	0.7265	0.554	0.5295	0.603333	0.107367	1.448	1.308	0.951	1.234	1.373	1.715	1.378	1.0925	1.544	1.33817	0.22837	2.21796	0.00726337	Significant	0.945	0.976	1.088	0.942	1.254	1.144	0.9605	1.015	1.199	1.05817	0.124972	1.75387	0.00876601	Significant	0.135939	hypothetical protein
371	BV898_03318.p01	0.964	0.874	0.757	0.832	1.006	0.926	0.919	0.7945	0.966	0.893167	0.0886204	1.063	0.834	1.153	1.261	0.547	0.531	0.9485	1.207	0.539	0.898167	0.336832	1.0056	0.981354		1.11	1.195	0.604	0.848	0.984	0.97	1.1525	0.726	0.977	0.951833	0.214361	1.06568	0.683953		0.827332	Vacuolar protein sorting-associated protein 13A
372	BV898_03323.p01	0.982	1.084	1.099	1.05	0.961	0.933	1.033	1.0745	0.947	1.01817	0.0650314	1.062	1.012	1.019	1.015	1.037	0.994	1.037	1.017	1.0155	1.02317	0.0120035	1.00491	0.902131		0.991	0.99	0.973	1.002	0.871	0.925	0.9905	0.9875	0.898	0.958667	0.0525603	0.941562	0.285252		0.106968	ATPase asna1
373	BV898_03324.p01	0.961	0.958	0.96	0.882	1.044	1.131	0.9595	0.921	1.0875	0.989333	0.087167	0.858	1.058	0.927	0.932	0.988	0.998	0.958	0.9295	0.993	0.960167	0.0318054	0.970519	0.615065		0.975	0.954	1.011	1.085	1.136	1.123	0.9645	1.048	1.1295	1.04733	0.082502	1.05863	0.449674		0.162919	hypothetical protein
374	BV898_03325.p01	0.768	0.844	1.039	0.825	1.172	0.968	0.806	0.932	1.07	0.936	0.132045	1.324	1.093	1.06	1.038	1.056	1.173	1.2085	1.049	1.1145	1.124	0.0801732	1.20085	0.102734		0.853	0.964	0.928	1.116	1.176	1.008	0.9085	1.022	1.092	1.0075	0.0926053	1.07639	0.48539		0.174828	Ubiquitin-like modifier-activating enzyme 1
375	BV898_03326.p01	1.071	0.839	1.079	0.856	0.737	0.834	0.955	0.9675	0.7855	0.902667	0.101662	1.19	1.079	1.538	1.548	0.472	0.461	1.1345	1.543	0.4665	1.048	0.543438	1.161	0.672506		1.537	1.535	0.639	0.477	0.659	0.663	1.536	0.558	0.661	0.918333	0.537388	1.01736	0.962808		0.783482	putative Myosin, essential light chain
376	BV898_03337.p01	1.452	1.352	1.224	1.277	1.281	1.224	1.402	1.2505	1.2525	1.30167	0.086897	0.888	0.768	1.067	0.95	0.262	0.358	0.828	1.0085	0.31	0.7155	0.362585	0.54968	0.0528239		1.249	1.236	0.411	0.507	0.478	0.468	1.2425	0.459	0.473	0.724833	0.448367	0.55685	0.0939422		0.978977	hypothetical protein
377	BV898_03338.p01	1.562	0.933	1.191	1.09	1.1	1.093	1.2475	1.1405	1.0965	1.1615	0.0776595	0.774	0.983	1.032	1.55	0.365	0.337	0.8785	1.291	0.351	0.840167	0.471171	0.723346	0.308572		1.029	1.052	0.509	0.541	0.443	0.508	1.0405	0.525	0.4755	0.680333	0.312894	0.585737	0.0609979		0.650144	putative Contactin-associated protein like 5-3
378	BV898_03340.p01	1.164	1.289	1.114	1.11	1.011	1.101	1.2265	1.112	1.056	1.1315	0.0869066	0.737	0.905	0.931	1.152	0.759	0.609	0.821	1.0415	0.684	0.848833	0.180368	0.750184	0.0707984		1.156	1.331	---	0.767	0.647	0.837	1.2435	0.767	0.742	0.9175	0.282601	0.810871	0.278239		0.740685	putative Syntaxin-12
379	BV898_03359.p01	---	1.062	0.833	0.94	---	---	1.062	0.8865	#DIV/0!	#DIV/0!	#DIV/0!	---	1.272	---	---	---	---	1.272	#DIV/0!	#DIV/0!	#DIV/0!	#DIV/0!	#DIV/0!	#DIV/0!	#DIV/0!	---	0.894	---	---	---	---	0.894	#DIV/0!	#DIV/0!	#DIV/0!	#DIV/0!	#DIV/0!	#DIV/0!	#DIV/0!	#DIV/0!	Cytochrome P450 18a1
380	BV898_03369.p01	0.931	0.936	1.216	1.091	1.045	0.916	0.9335	1.1535	0.9805	1.0225	0.115858	1.231	---	0.998	0.928	0.889	1.006	1.231	0.963	0.9475	1.04717	0.159393	1.02412	0.838961		1.118	0.893	0.847	0.949	0.862	1.039	1.0055	0.898	0.9505	0.951333	0.0537548	0.930399	0.389144		0.379617	putative Tubulin polymerization-promoting protein-like protein
381	BV898_03371.p01	0.985	0.876	1.049	0.995	1.035	1.06	0.9305	1.022	1.0475	1	0.0615244	1.048	1.018	1.171	1.099	1.075	0.806	1.033	1.135	0.9405	1.03617	0.0972887	1.03617	0.615221		1.311	1.445	0.746	0.742	0.848	0.794	1.378	0.744	0.821	0.981	0.345961	0.981	0.929888		0.803474	putative Peroxiredoxin-5, mitochondrial
382	BV898_03400.p01	1.012	1.091	1.084	1.007	1.248	1.23	1.0515	1.0455	1.239	1.112	0.110026	0.716	---	1.068	1.1	---	---	0.716	1.084	#DIV/0!	#DIV/0!	#DIV/0!	#DIV/0!	#DIV/0!	#DIV/0!	0.728	0.716	---	---	---	---	0.722	#DIV/0!	#DIV/0!	#DIV/0!	#DIV/0!	#DIV/0!	#DIV/0!	#DIV/0!	#DIV/0!	putative Sortilin-related receptor
383	BV898_03425.p01	0.947	0.762	0.875	1.179	0.616	0.559	0.8545	1.027	0.5875	0.823	0.221437	1.016	0.993	1.49	1.428	0.383	0.459	1.0045	1.459	0.421	0.9615	0.520334	1.16829	0.693231		1.793	1.31	0.397	0.519	0.522	0.559	1.5515	0.458	0.5405	0.85	0.608916	1.03281	0.945926		0.821319	Sodium/potassium-transporting ATPase subunit beta-2
384	BV898_03429.p01	1.106	1.278	1.027	1.108	0.98	1.222	1.192	1.0675	1.101	1.12017	0.064425	0.872	0.999	0.879	1.226	1	1.179	0.9355	1.0525	1.0895	1.02583	0.0803886	0.915786	0.18792		1.05	0.985	0.849	0.782	0.889	0.802	1.0175	0.8155	0.8455	0.892833	0.109002	0.797054	0.0358792	Significant	0.164189	LEAM
385	BV898_03446.p01	1.002	1.043	0.949	1.063	0.913	1.084	1.0225	1.006	0.9985	1.009	0.012278	0.908	0.927	1.076	0.966	0.878	0.901	0.9175	1.021	0.8895	0.942667	0.0692682	0.934258	0.177763		1.081	1.046	1.047	0.97	1.127	1.036	1.0635	1.0085	1.0815	1.05117	0.0380307	1.04179	0.141632		0.07614	6-phosphogluconate dehydrogenase, decarboxylating
386	BV898_03448.p01	1	1.087	1.027	1.111	1.071	1.062	1.0435	1.069	1.0665	1.05967	0.0140564	0.847	0.905	1.041	0.962	1.046	1.058	0.876	1.0015	1.052	0.9765	0.0906242	0.921516	0.191336		0.934	0.984	0.919	1.06	1.115	1.107	0.959	0.9895	1.111	1.01983	0.080412	0.96241	0.4456		0.569134	Inorganic pyrophosphatase
387	BV898_03463.p01	0.893	0.82	0.936	0.82	0.468	0.694	0.8565	0.878	0.581	0.771833	0.165616	0.755	0.909	1.653	1.392	---	---	0.832	1.5225	#DIV/0!	#DIV/0!	#DIV/0!	#DIV/0!	#DIV/0!	#DIV/0!	2.246	2.053	0.531	0.586	0.648	0.481	2.1495	0.5585	0.5645	1.09083	0.916837	1.4133	0.585057		#DIV/0!	NADH-ubiquinone oxidoreductase 75 kDa subunit, mitochondrial
388	BV898_03464.p01	0.782	1.019	0.754	0.754	0.937	0.944	0.9005	0.754	0.9405	0.865	0.0981873	0.962	1.025	1.548	1.499	0.325	0.452	0.9935	1.5235	0.3885	0.9685	0.567913	1.11965	0.771302		1.747	1.818	0.485	0.505	0.559	0.543	1.7825	0.495	0.551	0.942833	0.727712	1.08998	0.863266		0.963897	hypothetical protein
389	BV898_03465.p01	0.718	0.516	1.012	1.151	0.893	0.991	0.617	1.0815	0.942	0.880167	0.238343	0.919	1.096	0.702	0.93	1.493	1.492	1.0075	0.816	1.4925	1.10533	0.3487	1.25582	0.40808		0.822	1.081	1.043	1.228	0.921	0.972	0.9515	1.1355	0.9465	1.01117	0.107705	1.14884	0.434603		0.678071	hypothetical protein
390	BV898_03472.p01	1.746	1.615	1.039	1.544	1.249	1.533	1.6805	1.2915	1.391	1.45433	0.202086	0.737	0.754	1.024	1.09	0.313	0.386	0.7455	1.057	0.3495	0.717333	0.35459	0.493239	0.0352631	Significant	1.622	1.717	0.319	0.328	0.364	0.379	1.6695	0.3235	0.3715	0.788167	0.763634	0.541944	0.21789		0.891192	hypothetical protein
391	BV898_03476.p01	1.298	1.303	1.264	1.398	1.626	1.213	1.3005	1.331	1.4195	1.35033	0.0618109	1.022	0.766	0.786	0.81	0.623	0.596	0.894	0.798	0.6095	0.767167	0.144735	0.568131	0.00302922	Significant	1.117	0.988	0.73	0.786	1.002	1.033	1.0525	0.758	1.0175	0.942667	0.160881	0.698099	0.0148897	Significant	0.232813	Long-chain-fatty-acid--CoA ligase ACSBG2
392	BV898_03477.p01	1	---	---	---	---	---	1	#DIV/0!	#DIV/0!	#DIV/0!	#DIV/0!	---	---	---	---	---	---	#DIV/0!	#DIV/0!	#DIV/0!	#DIV/0!	#DIV/0!	#DIV/0!	#DIV/0!	#DIV/0!	---	---	---	---	---	---	#DIV/0!	#DIV/0!	#DIV/0!	#DIV/0!	#DIV/0!	#DIV/0!	#DIV/0!	#DIV/0!	#DIV/0!	hypothetical protein
393	BV898_03488.p01	1.042	0.891	0.852	0.862	0.957	0.816	0.9665	0.857	0.8865	0.903333	0.0566576	1.14	0.859	0.949	0.782	1.254	1.071	0.9995	0.8655	1.1625	1.00917	0.148736	1.11716	0.313593		1.019	0.994	1.094	0.959	1.096	1.276	1.0065	1.0265	1.186	1.073	0.0983705	1.18782	0.0607662		0.568824	Propionyl-CoA carboxylase beta chain, mitochondrial
394	BV898_03491.p01	0.734	1.012	0.596	0.921	0.992	0.92	0.873	0.7585	0.956	0.8625	0.0991678	1.134	1.222	0.975	1.059	1.117	0.823	1.178	1.017	0.97	1.055	0.109083	1.22319	0.0865206		0.872	0.792	1.025	0.973	1.156	1.003	0.832	0.999	1.0795	0.970167	0.126244	1.12483	0.309976		0.428225	hypothetical protein
395	BV898_03499.p01	0.714	0.76	0.668	0.62	0.679	0.71	0.737	0.644	0.6945	0.691833	0.0465573	0.706	0.669	0.611	0.668	0.684	0.75	0.6875	0.6395	0.717	0.681333	0.0391163	0.984823	0.779775		1.755	1.43	1.584	1.896	1.63	1.268	1.5925	1.74	1.449	1.59383	0.145505	2.30378	0.000515304	Significant	0.000466904	putative Glutathione S-transferase 4
396	BV898_03501.p01	0.911	0.827	0.852	0.622	0.926	0.784	0.869	0.737	0.855	0.820333	0.0725075	1.127	1.085	0.959	0.908	1.175	0.961	1.106	0.9335	1.068	1.03583	0.0906371	1.2627	0.0324105	Significant	0.997	0.94	1.222	1.22	1.163	1.104	0.9685	1.221	1.1335	1.10767	0.128217	1.35026	0.0278193	Significant	0.47248	putative Glutathione S-transferase 1
397	BV898_03502.p01	1.096	0.978	0.975	0.952	0.93	0.864	1.037	0.9635	0.897	0.965833	0.0700292	1.094	0.877	0.792	0.83	0.898	0.887	0.9855	0.811	0.8925	0.896333	0.0873131	0.928041	0.342697		0.924	1.115	1.211	1.083	1.336	1.161	1.0195	1.147	1.2485	1.13833	0.114746	1.1786	0.09035		0.043809	putative Glutathione S-transferase 1
398	BV898_03504.p01	1.136	0.837	0.866	1.112	0.871	1.343	0.9865	0.989	1.107	1.0275	0.0688604	0.931	0.979	0.94	0.801	0.817	0.852	0.955	0.8705	0.8345	0.886667	0.0618553	0.862936	0.057864		1.17	1.129	1.101	1.071	0.893	1.029	1.1495	1.086	0.961	1.0655	0.0959075	1.03698	0.606936		0.0533089	putative Hematopoietic prostaglandin D synthase
399	BV898_03511.p01	1.059	1.086	0.805	0.93	0.981	0.824	1.0725	0.8675	0.9025	0.9475	0.109659	0.821	0.809	0.965	0.996	1.114	0.983	0.815	0.9805	1.0485	0.948	0.120095	1.00053	0.996006		1.128	1.198	0.896	1.148	0.927	1.188	1.163	1.022	1.0575	1.08083	0.0733388	1.14072	0.154913		0.177386	Fructose-1,6-bisphosphatase 1
400	BV898_03515.p01	1.046	1.019	0.966	1.044	1.091	0.954	1.0325	1.005	1.0225	1.02	0.0139194	0.994	0.987	0.998	0.959	1.024	0.942	0.9905	0.9785	0.983	0.984	0.00606218	0.964706	0.014768	Significant	1.071	0.904	1.101	0.944	0.969	0.987	0.9875	1.0225	0.978	0.996	0.0234361	0.976471	0.201941		0.438965	hypothetical protein
401	BV898_03517.p01	0.86	1.065	0.865	1.039	1.055	0.881	0.9625	0.952	0.968	0.960833	0.00812917	1.088	1.176	0.899	1.214	0.914	0.96	1.132	1.0565	0.937	1.04183	0.0983239	1.0843	0.228083		0.839	0.962	0.986	0.984	1.228	1.167	0.9005	0.985	1.1975	1.02767	0.153028	1.06956	0.492057		0.899207	Lethal(2) giant larvae protein-like protein 2
402	BV898_03520.p01	1.067	0.983	0.899	1.199	0.935	1.112	1.025	1.049	1.0235	1.0325	0.0143091	0.95	0.976	0.904	0.714	1.059	1.035	0.963	0.809	1.047	0.939667	0.120703	0.910089	0.256439		0.984	1.227	1.006	0.902	0.945	1.125	1.1055	0.954	1.035	1.0315	0.0758106	0.999031	0.983164		0.326966	putative Transmembrane protease serine 9
403	BV898_03563.p01	1.124	1.2	1.188	1.117	0.88	0.929	1.162	1.1525	0.9045	1.073	0.146003	0.923	1.138	1.005	1.069	0.579	1.157	1.0305	1.037	0.868	0.9785	0.095751	0.911929	0.4016		0.981	0.856	0.855	0.844	1.084	1.069	0.9185	0.8495	1.0765	0.948167	0.116372	0.88366	0.311273		0.744943	hypothetical protein
404	BV898_03568.p01	1.015	1.186	1.068	1.083	1	1.035	1.1005	1.0755	1.0175	1.0645	0.0425793	1.016	1.036	1.007	1.062	0.928	0.978	1.026	1.0345	0.953	1.0045	0.0448023	0.943636	0.167983		1.097	1.117	0.848	0.803	0.851	0.873	1.107	0.8255	0.862	0.9315	0.153079	0.875059	0.22071		0.472306	GTP-binding protein SAR1
405	BV898_03570.p01	1.015	1.126	0.803	1.002	0.903	0.952	1.0705	0.9025	0.9275	0.966833	0.090644	0.947	1.196	1.024	0.909	1.021	1.034	1.0715	0.9665	1.0275	1.02183	0.0527289	1.05689	0.415033		1.119	0.974	0.942	0.93	0.961	1.167	1.0465	0.936	1.064	1.0155	0.0694028	1.05034	0.501272		0.905919	putative Signal recognition particle 14 kDa protein
406	BV898_03572.p01	0.999	0.825	1.659	0.939	0.498	1.008	0.912	1.299	0.753	0.988	0.280822	1.38	1.156	1.291	1.551	0.78	0.412	1.268	1.421	0.596	1.095	0.438866	1.1083	0.740028		1.054	0.829	0.618	1.68	0.698	0.865	0.9415	1.149	0.7815	0.957333	0.184261	0.968961	0.882007		0.642712	putative Alpha-2-macroglobulin receptor-associated protein
407	BV898_03573.p01	0.592	0.848	0.54	---	0.655	0.902	0.72	0.54	0.7785	0.6795	0.124301	1.253	1.742	1.939	2.312	0.491	0.485	1.4975	2.1255	0.488	1.37033	0.826124	2.01668	0.225335		0.983	1.013	0.637	0.592	1.237	1.008	0.998	0.6145	1.1225	0.911667	0.264776	1.34167	0.241185		0.411608	hypothetical protein
408	BV898_03577.p01	0.946	0.994	1.067	1.108	0.886	1.029	0.97	1.0875	0.9575	1.005	0.0717199	1.009	0.74	0.857	1.114	0.785	1.207	0.8745	0.9855	0.996	0.952	0.067322	0.947264	0.403532		1.215	1.153	0.879	0.82	0.997	0.98	1.184	0.8495	0.9885	1.00733	0.168043	1.00232	0.983412		0.624531	Dipeptidyl peptidase 2
409	BV898_03581.p01	0.983	1.198	1.367	0.959	1.308	1.29	1.0905	1.163	1.299	1.18417	0.105849	1.02	1.198	1.069	0.445	1.045	0.9	1.109	0.757	0.9725	0.946167	0.177471	0.799015	0.116794		1.007	1.059	0.796	0.852	0.978	0.998	1.033	0.824	0.988	0.948333	0.110002	0.800844	0.0554727		0.986521	Titin
410	BV898_03587.p01	1.116	1.321	1.059	1.547	0.758	1.276	1.2185	1.303	1.017	1.1795	0.146935	0.793	1.049	0.131	1.49	0.356	0.333	0.921	0.8105	0.3445	0.692	0.305973	0.586689	0.0676536		1.386	1.423	0.51	0.511	0.598	0.642	1.4045	0.5105	0.62	0.845	0.487625	0.716405	0.318797		0.669186	hypothetical protein
411	BV898_03592.p01	0.837	1.412	0.898	1.211	1.083	1.377	1.1245	1.0545	1.23	1.13633	0.0883464	0.703	0.917	0.864	1.087	0.71	0.956	0.81	0.9755	0.833	0.872833	0.0896526	0.768114	0.0222387	Significant	0.869	1.073	1.025	0.763	1.211	0.987	0.971	0.894	1.099	0.988	0.103552	0.869463	0.132133		0.219014	putative La-related protein
412	BV898_03596.p01	0.98	0.803	1.122	0.751	0.772	1.048	0.8915	0.9365	0.91	0.912667	0.0226182	0.779	1.059	1.153	1.254	1.111	1.311	0.919	1.2035	1.211	1.11117	0.166463	1.21749	0.110117		0.964	1.04	1.013	1.017	1.082	1.344	1.002	1.015	1.213	1.07667	0.118247	1.17969	0.0777092		0.784341	Transaldolase
413	BV898_03598.p01	0.86	1.05	0.919	1.067	0.764	0.809	0.955	0.993	0.7865	0.9115	0.109908	0.922	1.009	0.822	1.022	1.244	1.03	0.9655	0.922	1.137	1.00817	0.113673	1.10605	0.349351		0.974	0.945	1.047	1.063	1.341	1.036	0.9595	1.055	1.1885	1.06767	0.115024	1.17133	0.164316		0.558597	Dipeptidyl peptidase 3
414	BV898_03599.p01	1.109	0.848	0.864	0.888	0.764	0.878	0.9785	0.876	0.821	0.891833	0.0799349	1.06	0.841	0.961	0.89	0.976	1.358	0.9505	0.9255	1.167	1.01433	0.132803	1.13736	0.242882		0.927	1.197	1.121	1.008	1.094	1.215	1.062	1.0645	1.1545	1.09367	0.052698	1.22631	0.0217465	Significant	0.390645	hypothetical protein
415	BV898_03600.p01	---	0.826	---	---	---	0.825	0.826	#DIV/0!	0.825	#DIV/0!	#DIV/0!	---	1.176	---	1.045	1.003	0.991	1.176	1.045	0.997	1.07267	0.0926517	#DIV/0!	#DIV/0!	#DIV/0!	---	0.923	1.087	0.963	---	1.161	0.923	1.025	1.161	1.03633	0.119404	#DIV/0!	#DIV/0!	#DIV/0!	0.698496	putative 60S ribosomal protein L44
416	BV898_03601.p01	1.352	1.22	1.072	1.204	1.152	1.152	1.286	1.138	1.152	1.192	0.0817068	1.014	0.926	1.379	1.146	0.415	0.463	0.97	1.2625	0.439	0.8905	0.417466	0.747064	0.286893		1.43	1.279	0.635	0.696	0.744	0.721	1.3545	0.6655	0.7325	0.9175	0.379933	0.769715	0.28831		0.937953	hypothetical protein
417	BV898_03629.p01	0.992	1.146	1.405	1.605	1.198	1.079	1.069	1.505	1.1385	1.2375	0.234254	0.627	0.883	1.036	1.157	0.634	0.814	0.755	1.0965	0.724	0.8585	0.206696	0.693737	0.103506		1.216	1.153	0.73	0.823	0.68	0.79	1.1845	0.7765	0.735	0.898667	0.248407	0.726195	0.16077		0.840076	putative small nuclear ribonucleoprotein E
418	BV898_03642.p01	0.881	1.057	1.021	1.168	1.198	0.928	0.969	1.0945	1.063	1.04217	0.0652923	1.013	1.066	0.77	1.308	0.921	0.789	1.0395	1.039	0.855	0.977833	0.106377	0.93827	0.422451		1.006	0.99	0.872	0.883	1.085	0.968	0.998	0.8775	1.0265	0.967333	0.0790922	0.928194	0.274939		0.897504	Nucleobindin-2
419	BV898_03660.p01	1.074	1.339	1.017	1.275	0.902	1.223	1.2065	1.146	1.0625	1.13833	0.0723055	0.84	0.859	1.043	1.437	0.304	0.276	0.8495	1.24	0.29	0.793167	0.477499	0.696779	0.283438		1.132	1.526	0.317	0.493	0.426	0.587	1.329	0.405	0.5065	0.746833	0.506719	0.656076	0.255855		0.913792	Carnitine O-palmitoyltransferase 1, liver isoform
420	BV898_03690.p01	0.921	0.922	0.957	0.906	0.826	0.724	0.9215	0.9315	0.775	0.876	0.0876114	1.127	0.978	1.278	1.14	1.14	1.04	1.0525	1.209	1.09	1.11717	0.0817104	1.2753	0.0251978	Significant	1.147	1.093	1.031	0.977	0.929	0.905	1.12	1.004	0.917	1.01367	0.101845	1.15715	0.150577		0.241709	Alkaline phosphatase
421	BV898_03692.p01	0.511	1.135	0.672	1.236	0.875	1.297	0.823	0.954	1.086	0.954333	0.1315	---	0.732	0.977	1.706	---	---	0.732	1.3415	#DIV/0!	#DIV/0!	#DIV/0!	#DIV/0!	#DIV/0!	#DIV/0!	1.149	---	---	0.709	---	---	1.149	0.709	#DIV/0!	#DIV/0!	#DIV/0!	#DIV/0!	#DIV/0!	#DIV/0!	#DIV/0!	Mitochondrial glutamate carrier 1
422	BV898_03693.p01	0.99	0.856	1.083	1.019	1.037	1	0.923	1.051	1.0185	0.9975	0.0665338	1.156	1.206	1.075	0.933	1.103	0.984	1.181	1.004	1.0435	1.07617	0.0929117	1.07886	0.299035		0.849	0.874	0.993	0.965	0.939	0.997	0.8615	0.979	0.968	0.936167	0.0648967	0.938513	0.316806		0.0991306	V-type proton ATPase subunit E
423	BV898_03694.p01	0.65	0.885	0.684	0.793	0.8	0.97	0.7675	0.7385	0.885	0.797	0.0775774	1.252	1.313	0.883	1.022	1.235	1.291	1.2825	0.9525	1.263	1.166	0.185153	1.46299	0.0334162	Significant	0.685	0.659	1.308	1.321	1.371	1.091	0.672	1.3145	1.231	1.0725	0.349347	1.34567	0.253257		0.703086	putative V-type proton ATPase subunit G
424	BV898_03721.p01	0.887	1.03	1.129	1.057	0.899	0.955	0.9585	1.093	0.927	0.992833	0.0881651	1.07	0.938	0.915	0.922	1.054	1.076	1.004	0.9185	1.065	0.995833	0.0735906	1.00302	0.96608		0.787	0.901	1.124	1.095	0.966	1.138	0.844	1.1095	1.052	1.00183	0.139678	1.00906	0.92935		0.950676	hypothetical protein
425	BV898_03731.p01	0.974	0.939	0.894	0.96	1.755	0.802	0.9565	0.927	1.2785	1.054	0.194981	1.058	1.026	0.983	0.997	0.962	0.959	1.042	0.99	0.9605	0.9975	0.0412644	0.946395	0.649131		0.934	0.812	1.07	0.955	0.868	1.08	0.873	1.0125	0.974	0.953167	0.0720457	0.904333	0.448086		0.407383	Triosephosphate isomerase B
426	BV898_03738.p01	1.64	1.387	1.341	1.377	1.28	1.073	1.5135	1.359	1.1765	1.34967	0.168694	0.557	0.65	1.142	1.027	0.711	0.78	0.6035	1.0845	0.7455	0.811167	0.247132	0.601013	0.0356247	Significant	0.952	0.959	0.758	0.713	0.83	0.577	0.9555	0.7355	0.7035	0.798167	0.137191	0.591381	0.0117541	Significant	0.940334	hypothetical protein
427	BV898_03742.p01	1.863	1.466	1.809	1.469	1.564	1.481	1.6645	1.639	1.5225	1.60867	0.0757039	0.884	0.448	0.877	0.729	0.778	0.635	0.666	0.803	0.7065	0.725167	0.0703817	0.450787	0.000121202	Significant	0.966	0.875	0.952	0.887	0.826	0.839	0.9205	0.9195	0.8325	0.890833	0.0505206	0.553771	0.000166294	Significant	0.0295983	putative 60S ribosomal protein L14
428	BV898_03749.p01	0.778	0.827	1.057	0.983	1.167	1.066	0.8025	1.02	1.1165	0.979667	0.160839	---	---	---	---	---	---	#DIV/0!	#DIV/0!	#DIV/0!	#DIV/0!	#DIV/0!	#DIV/0!	#DIV/0!	#DIV/0!	---	---	---	---	---	---	#DIV/0!	#DIV/0!	#DIV/0!	#DIV/0!	#DIV/0!	#DIV/0!	#DIV/0!	#DIV/0!	#DIV/0!	Pyrroline-5-carboxylate reductase 1, mitochondrial
429	BV898_03765.p01	1.012	0.908	0.875	0.977	1.115	0.923	0.96	0.926	1.019	0.968333	0.0470567	1.228	0.949	1.39	1.036	0.812	0.786	1.0885	1.213	0.799	1.0335	0.212409	1.0673	0.631274		1.252	1.119	0.937	0.81	1.111	0.841	1.1855	0.8735	0.976	1.01167	0.159029	1.04475	0.674321		0.893561	eIF-2-alpha kinase activator GCN1
430	BV898_03766.p01	0.944	0.962	0.984	1.036	0.943	1.049	0.953	1.01	0.996	0.986333	0.0297041	0.947	1.042	0.847	1.099	0.901	0.906	0.9945	0.973	0.9035	0.957	0.0475631	0.97026	0.416164		0.963	1.099	1.065	0.905	1.059	0.871	1.031	0.985	0.965	0.993667	0.0338428	1.00743	0.791879		0.337781	eIF-2-alpha kinase activator GCN1
431	BV898_03781.p01	1.067	1.109	0.863	0.972	0.947	1.201	1.088	0.9175	1.074	1.0265	0.094656	0.84	1.066	0.919	1.012	0.95	0.936	0.953	0.9655	0.943	0.953833	0.0112731	0.929209	0.2572		1.307	1.258	0.765	0.669	0.647	0.679	1.2825	0.717	0.663	0.8875	0.343144	0.864588	0.535907		0.754706	putative OCIA domain-containing protein 1
432	BV898_03788.p01	0.894	0.716	---	0.785	0.991	0.782	0.805	0.785	0.8865	0.8255	0.0537657	0.674	0.922	---	0.939	0.878	1.087	0.798	0.939	0.9825	0.9065	0.0964482	1.09812	0.27276		0.915	1.142	1.236	1.066	1.225	1.218	1.0285	1.151	1.2215	1.13367	0.0976606	1.37331	0.00872532	Significant	0.0456248	MAHS
433	BV898_03793.p01	0.961	0.92	0.829	0.918	0.841	0.809	0.9405	0.8735	0.825	0.879667	0.0579964	1.185	0.97	0.912	0.931	1.112	1.106	1.0775	0.9215	1.109	1.036	0.100403	1.17772	0.0797877		1.039	0.999	1.099	1.184	1.053	1.135	1.019	1.1415	1.094	1.08483	0.0617623	1.23323	0.0137587	Significant	0.512717	Tubulin alpha chain
434	BV898_03794.p01	1.595	0.941	1.218	1.271	1.281	1.256	1.268	1.2445	1.2685	1.26033	0.0137143	0.622	0.752	0.726	0.659	0.798	0.879	0.687	0.6925	0.8385	0.739333	0.0859249	0.586617	0.000488015	Significant	0.929	0.976	1.062	0.838	1.091	0.847	0.9525	0.95	0.969	0.957167	0.0103239	0.759455	6.80389e-06	Significant	0.0120652	Tubulin alpha-1C chain
435	BV898_03808.p01	1.064	---	---	1.269	1.209	---	1.064	1.269	1.209	1.18067	0.105396	---	---	0.727	---	---	---	#DIV/0!	0.727	#DIV/0!	#DIV/0!	#DIV/0!	#DIV/0!	#DIV/0!	#DIV/0!	---	---	---	0.731	---	---	#DIV/0!	0.731	#DIV/0!	#DIV/0!	#DIV/0!	#DIV/0!	#DIV/0!	#DIV/0!	#DIV/0!	Alpha-amylase 1
436	BV898_03824.p01	0.783	1.164	0.853	1.655	1.367	1.185	0.9735	1.254	1.276	1.16783	0.168657	0.469	0.527	0.527	1.08	0.707	0.727	0.498	0.8035	0.717	0.672833	0.157466	0.576138	0.020551	Significant	0.782	1.051	1.237	1.264	1.064	0.994	0.9165	1.2505	1.029	1.06533	0.169938	0.912231	0.499559		0.0426274	Acetyl-CoA acetyltransferase, cytosolic	*
437	BV898_03826.p01	1.784	1.21	1.148	1.106	1.144	0.9	1.497	1.127	1.022	1.21533	0.249516	0.602	0.57	0.827	0.559	0.926	0.728	0.586	0.693	0.827	0.702	0.120752	0.577619	0.0326662	Significant	1.051	0.932	1.009	0.836	1.139	0.92	0.9915	0.9225	1.0295	0.981167	0.0542433	0.807323	0.187393		0.0217194	putative 60S ribosomal protein L23a
438	BV898_03836.p01	1.397	0.792	1.384	0.971	1.346	0.868	1.0945	1.1775	1.107	1.12633	0.0447502	1.55	0.877	1.078	0.79	1.021	0.439	1.2135	0.934	0.73	0.959167	0.24273	0.851583	0.305851		0.96	1.008	0.987	0.621	0.897	0.962	0.984	0.804	0.9295	0.905833	0.0923043	0.804232	0.020419	Significant	0.740018	putative Protein TFG
439	BV898_03843.p01	0.654	0.833	0.772	0.838	1.074	1.021	0.7435	0.805	1.0475	0.865333	0.16073	1.032	1.159	1.454	1.326	---	---	1.0955	1.39	#DIV/0!	#DIV/0!	#DIV/0!	#DIV/0!	#DIV/0!	#DIV/0!	0.914	0.923	---	---	---	---	0.9185	#DIV/0!	#DIV/0!	#DIV/0!	#DIV/0!	#DIV/0!	#DIV/0!	#DIV/0!	#DIV/0!	hypothetical protein
440	BV898_03845.p01	0.998	1.023	1.208	1.236	1.202	1.204	1.0105	1.222	1.203	1.14517	0.117011	0.84	0.951	1.089	1.007	0.465	0.515	0.8955	1.048	0.49	0.811167	0.288401	0.708339	0.136599		1.281	1.295	0.637	0.686	0.69	0.804	1.288	0.6615	0.747	0.898833	0.339729	0.784893	0.300752		0.750448	putative Tetraspanin-9
441	BV898_03848.p01	1.09	1.023	1.077	1.001	1.216	1.156	1.0565	1.039	1.186	1.09383	0.0802968	0.78	0.947	0.856	0.92	0.902	0.949	0.8635	0.888	0.9255	0.892333	0.0312263	0.815785	0.0154637	Significant	0.917	0.875	1.112	1.095	0.986	1.017	0.896	1.1035	1.0015	1.00033	0.103755	0.914521	0.284623		0.159348	Elongation factor 1-alpha
442	BV898_03865.p01	0.99	0.717	0.76	0.787	0.943	0.954	0.8535	0.7735	0.9485	0.8585	0.0876071	0.992	1.165	1.195	1.123	1.223	1.362	1.0785	1.159	1.2925	1.17667	0.108088	1.37061	0.0166663	Significant	0.586	0.819	1.111	0.794	0.949	1.019	0.7025	0.9525	0.984	0.879667	0.154237	1.02466	0.846352		0.0523714	putative Cellular retinoic acid-binding protein 1
443	BV898_03866.p01	1.041	0.971	0.998	1.01	0.97	1.141	1.006	1.004	1.0555	1.02183	0.0291733	---	---	---	---	0.785	0.606	#DIV/0!	#DIV/0!	0.6955	#DIV/0!	#DIV/0!	#DIV/0!	#DIV/0!	#DIV/0!	0.893	1.106	1.271	1.108	0.969	1.001	0.9995	1.1895	0.985	1.058	0.114113	1.03539	0.622999		#DIV/0!	3-hydroxyisobutyryl-CoA hydrolase, mitochondrial
444	BV898_03883.p01	1.071	0.843	1.026	0.874	1.2	1.118	0.957	0.95	1.159	1.022	0.118697	0.838	0.776	0.971	0.864	0.864	1.262	0.807	0.9175	1.063	0.929167	0.128398	0.909165	0.409838		0.823	0.915	1.004	1.237	1.042	1.316	0.869	1.1205	1.179	1.05617	0.164709	1.03343	0.78517		0.35163	hypothetical protein
445	BV898_03895.p01	1.049	1.067	1.08	1.001	0.963	0.892	1.058	1.0405	0.9275	1.00867	0.0708349	1.099	1.04	1.009	1.143	1.084	0.983	1.0695	1.076	1.0335	1.05967	0.0228929	1.05056	0.301039		1.023	1.013	1.015	0.903	0.969	0.822	1.018	0.959	0.8955	0.9575	0.0612638	0.949273	0.39758		0.0537747	Calreticulin
446	BV898_03910.p01	0.97	1.455	1.161	1.244	1.133	1.208	1.2125	1.2025	1.1705	1.19517	0.0219393	0.682	0.605	1.169	1.093	---	---	0.6435	1.131	#DIV/0!	#DIV/0!	#DIV/0!	#DIV/0!	#DIV/0!	#DIV/0!	1.435	1.861	---	0.282	0.376	0.326	1.648	0.282	0.351	0.760333	0.769516	0.636173	0.383301		#DIV/0!	putative MICOS complex subunit Mic10
447	BV898_03922.p01	0.907	0.953	1.331	0.873	1.019	0.826	0.93	1.102	0.9225	0.984833	0.101539	0.668	0.827	1.181	1.047	1.012	1.024	0.7475	1.114	1.018	0.959833	0.190048	0.974615	0.850535		0.803	0.906	1.111	1.132	1.145	0.933	0.8545	1.1215	1.039	1.005	0.136709	1.02048	0.847496		0.755042	Isopentenyl-diphosphate Delta-isomerase 1
448	BV898_03923.p01	0.922	0.846	1.067	0.933	0.97	0.891	0.884	1	0.9305	0.938167	0.0583788	1.065	1.047	1.004	1.05	1.12	1.159	1.056	1.027	1.1395	1.07417	0.0584088	1.14496	0.0462811	Significant	1.023	0.823	1.115	1.028	0.923	1.016	0.923	1.0715	0.9695	0.988	0.0759589	1.05312	0.418547		0.194331	putative General stress protein 69
449	BV898_03926.p01	0.335	0.749	---	1.033	---	1.013	0.542	1.033	1.013	0.862667	0.277885	1.039	1.342	---	1.457	1.094	1.529	1.1905	1.457	1.3115	1.31967	0.133438	1.52975	0.0621252		0.633	0.948	1.227	0.801	0.862	0.939	0.7905	1.014	0.9005	0.901667	0.111755	1.04521	0.832621		0.0141495	Regulator of nonsense transcripts 1
450	BV898_03936.p01	1.015	---	---	0.936	---	---	1.015	0.936	#DIV/0!	#DIV/0!	#DIV/0!	---	0.987	1.062	---	---	---	0.987	1.062	#DIV/0!	#DIV/0!	#DIV/0!	#DIV/0!	#DIV/0!	#DIV/0!	---	---	---	---	---	---	#DIV/0!	#DIV/0!	#DIV/0!	#DIV/0!	#DIV/0!	#DIV/0!	#DIV/0!	#DIV/0!	#DIV/0!	Guanine nucleotide-binding protein G(q) subunit alpha
451	BV898_03939.p01	1.008	1.119	1.085	1.233	0.789	0.923	1.0635	1.159	0.856	1.02617	0.154912	0.976	0.934	1.053	1.02	0.921	1.125	0.955	1.0365	1.023	1.00483	0.0436816	0.979211	0.829685		0.865	0.919	0.983	0.957	0.994	1.181	0.892	0.97	1.0875	0.983167	0.0984128	0.958096	0.70565		0.745007	putative Endothelial differentiation-related factor 1-like protein
452	BV898_03944.p01	1.26	1.005	0.924	1.099	1.357	1.175	1.1325	1.0115	1.266	1.13667	0.127301	0.957	1.037	1.246	0.914	0.719	---	0.997	1.08	0.719	0.932	0.189074	0.819941	0.194867		0.95	1.083	0.646	---	0.668	0.679	1.0165	0.646	0.6735	0.778667	0.206428	0.685044	0.0628542		0.396477	putative Peptidyl-prolyl cis-trans isomerase FKBP8
453	BV898_03950.p01	0.927	1.082	1.416	1.105	1.115	1.004	1.0045	1.2605	1.0595	1.10817	0.13476	0.886	1.158	0.888	1.013	0.988	1.033	1.022	0.9505	1.0105	0.994333	0.0383938	0.897278	0.232147		0.911	1.046	0.852	0.844	1.224	0.806	0.9785	0.848	1.015	0.947167	0.0877985	0.854715	0.15798		0.441956	Mannose-6-phosphate isomerase
454	BV898_03955.p01	1.32	1.194	1.233	1.197	1.178	1.113	1.257	1.215	1.1455	1.20583	0.0563124	1.066	1.062	1.271	1.41	0.471	0.423	1.064	1.3405	0.447	0.9505	0.457436	0.788252	0.391616		1.257	1.349	0.612	0.599	0.581	0.665	1.303	0.6055	0.623	0.843833	0.397746	0.699793	0.193587		0.775731	putative Cytochrome b5
455	BV898_03958.p01	1.386	1.016	1.285	0.963	0.891	1.169	1.201	1.124	1.03	1.11833	0.0856407	1.157	0.973	0.923	0.865	0.924	0.73	1.065	0.894	0.827	0.928667	0.122729	0.830402	0.0931574		1.017	0.82	0.848	0.729	0.9	1.048	0.9185	0.7885	0.974	0.893667	0.0952107	0.799106	0.0384519	Significant	0.716224	3-oxoacyl-[acyl-carrier-protein] synthase, mitochondrial
456	BV898_03960.p01	1.233	1.041	1.197	1.331	0.978	1.289	1.137	1.264	1.1335	1.17817	0.0743544	1.069	0.879	1.123	1.142	1.062	0.837	0.974	1.1325	0.9495	1.01867	0.0993407	0.86462	0.0899711		0.867	0.903	0.688	1.068	0.609	0.823	0.885	0.878	0.716	0.826333	0.0956155	0.701372	0.00732745	Significant	0.0730712	Reticulon-4-interacting protein 1, mitochondrial
457	BV898_03987.p01	1.421	1.174	0.873	1.155	1.031	1.141	1.2975	1.014	1.086	1.1325	0.147359	0.819	0.851	---	0.92	---	0.79	0.835	0.92	0.79	0.848333	0.0660177	0.74908	0.0380968	Significant	1.099	1.353	0.592	0.907	1.062	0.811	1.226	0.7495	0.9365	0.970667	0.24008	0.857101	0.37603		0.442723	Hydroxysteroid dehydrogenase-like protein 2
458	BV898_03990.p01	0.894	1.059	1.16	0.974	1.135	1.197	0.9765	1.067	1.166	1.06983	0.0947818	0.845	1.21	0.949	1.096	0.676	0.82	1.0275	1.0225	0.748	0.932667	0.159946	0.871787	0.270419		1.046	0.868	0.855	0.953	1.076	0.945	0.957	0.904	1.0105	0.957167	0.0532502	0.894688	0.147093		0.813657	Clathrin heavy chain 1
459	BV898_04000.p01	1.204	1.326	1.221	1.004	0.83	1.261	1.265	1.1125	1.0455	1.141	0.112491	0.771	1.081	0.754	0.981	0.836	0.901	0.926	0.8675	0.8685	0.887333	0.03349	0.77768	0.0200619	Significant	0.868	0.822	1.016	1.253	1.059	0.813	0.845	1.1345	0.936	0.971833	0.148039	0.851738	0.190176		0.389512	28S ribosomal protein S29, mitochondrial
460	BV898_04008.p01	1.224	1.09	1.119	1.073	1.199	1.018	1.157	1.096	1.1085	1.1205	0.0322219	0.838	0.801	0.821	0.898	0.787	0.887	0.8195	0.8595	0.837	0.838667	0.020052	0.748475	0.000210651	Significant	1.025	1.037	0.972	1.029	0.912	1.04	1.031	1.0005	0.976	1.0025	0.0275545	0.89469	0.00851881	Significant	0.0011365	hypothetical protein
461	BV898_04010.p01	1.014	0.964	1.041	0.915	1.072	0.977	0.989	0.978	1.0245	0.997167	0.0243019	1.094	1.108	1.052	1.068	0.946	1.057	1.101	1.06	1.0015	1.05417	0.0500058	1.05716	0.150433		0.882	1.027	1.042	1.029	1.127	1.267	0.9545	1.0355	1.197	1.06233	0.123457	1.06535	0.420403		0.920541	60S ribosomal protein L5
462	BV898_04022.p01	---	---	---	---	---	---	#DIV/0!	#DIV/0!	#DIV/0!	#DIV/0!	#DIV/0!	---	---	---	---	---	---	#DIV/0!	#DIV/0!	#DIV/0!	#DIV/0!	#DIV/0!	#DIV/0!	#DIV/0!	#DIV/0!	---	---	---	---	---	1	#DIV/0!	#DIV/0!	1	#DIV/0!	#DIV/0!	#DIV/0!	#DIV/0!	#DIV/0!	#DIV/0!	Catalase HPII
463	BV898_04023.p01	0.851	0.907	1.111	0.832	0.809	0.828	0.879	0.9715	0.8185	0.889667	0.0770557	1.024	0.905	0.814	0.954	0.602	0.721	0.9645	0.884	0.6615	0.836667	0.156948	0.940427	0.627315		1.351	1.122	0.913	1.006	1.832	1.804	1.2365	0.9595	1.818	1.338	0.438158	1.50393	0.155835		0.135503	Catalase HPII
464	BV898_04037.p01	0.985	0.754	1.013	0.827	1.046	0.881	0.8695	0.92	0.9635	0.917667	0.0470434	1.136	0.97	0.96	0.968	1.246	1.034	1.053	0.964	1.14	1.05233	0.0880019	1.14675	0.0795978		0.958	1.039	0.993	1.116	0.901	1.069	0.9985	1.0545	0.985	1.01267	0.0368522	1.10352	0.051192		0.511282	Proteasome subunit alpha type-3
465	BV898_04066.p01	1.114	0.987	0.876	1.049	1.079	0.974	1.0505	0.9625	1.0265	1.01317	0.0454899	0.875	1.224	0.913	0.999	1.153	1.02	1.0495	0.956	1.0865	1.03067	0.0672576	1.01727	0.727865		0.841	0.97	0.994	0.974	0.819	1.138	0.9055	0.984	0.9785	0.956	0.0438207	0.943576	0.192041		0.182454	hypothetical protein
466	BV898_04073.p01	1.05	0.741	1.407	1.447	1.134	0.661	0.8955	1.427	0.8975	1.07333	0.306286	0.972	0.939	0.862	1.517	0.756	0.77	0.9555	1.1895	0.763	0.969333	0.213586	0.903106	0.654726		0.713	0.841	0.916	0.845	0.83	0.975	0.777	0.8805	0.9025	0.853333	0.0670155	0.795031	0.291059		0.420169	hypothetical protein
467	BV898_04074.p01	1.087	1.068	1.199	1.38	1.105	1.053	1.0775	1.2895	1.079	1.14867	0.121968	0.868	0.869	1.103	1.163	0.92	0.681	0.8685	1.133	0.8005	0.934	0.175661	0.813117	0.157086		1.003	1.224	0.861	0.835	0.718	0.865	1.1135	0.848	0.7915	0.917667	0.171933	0.798897	0.130538		0.913917	hypothetical protein
468	BV898_04090.p01	---	---	0.984	---	---	---	#DIV/0!	0.984	#DIV/0!	#DIV/0!	#DIV/0!	---	---	0.966	---	---	0.852	#DIV/0!	0.966	0.852	#DIV/0!	#DIV/0!	#DIV/0!	#DIV/0!	#DIV/0!	1.307	1.193	0.815	0.626	---	1.258	1.25	0.7205	1.258	1.07617	0.308042	#DIV/0!	#DIV/0!	#DIV/0!	#DIV/0!	hypothetical protein
469	BV898_04091.p01	1.293	0.814	0.718	0.754	0.692	0.832	1.0535	0.736	0.762	0.8505	0.176283	1.097	1.424	1.209	1.082	1.17	1.098	1.2605	1.1455	1.134	1.18	0.0699518	1.38742	0.0395813	Significant	1.058	1.027	0.988	0.838	0.922	0.983	1.0425	0.913	0.9525	0.969333	0.0663708	1.13972	0.335921		0.0193684	hypothetical protein
470	BV898_04112.p01	0.968	0.98	1.059	0.877	1.012	1.176	0.974	0.968	1.094	1.012	0.0710774	1.009	0.907	1.057	0.976	0.885	1.206	0.958	1.0165	1.0455	1.00667	0.0445711	0.99473	0.917627		1.214	0.99	0.82	1.019	1.063	1.023	1.102	0.9195	1.043	1.0215	0.0931303	1.00939	0.895093		0.815737	hypothetical protein
471	BV898_04117.p01	0.947	0.992	0.617	0.699	0.549	0.503	0.9695	0.658	0.526	0.717833	0.227724	1.062	1.058	1.341	1.358	1.031	1.069	1.06	1.3495	1.05	1.15317	0.170103	1.60645	0.0568188		1.057	0.971	1.195	0.922	1.06	1.651	1.014	1.0585	1.3555	1.14267	0.185657	1.59183	0.0664522		0.945889	Vitellogenin-6
472	BV898_04120.p01	2.003	1.722	1.519	1.684	1.671	1.921	1.8625	1.6015	1.796	1.75333	0.13563	0.534	0.534	1.164	1.102	0.26	0.239	0.534	1.133	0.2495	0.638833	0.450983	0.364354	0.0148651	Significant	1.016	0.992	0.343	0.379	0.518	0.62	1.004	0.361	0.569	0.644667	0.32811	0.367681	0.00565963	Significant	0.986414	Epidermal retinol dehydrogenase 2
473	BV898_04131.p01	0.794	1.091	0.964	1.087	0.825	0.935	0.9425	1.0255	0.88	0.949333	0.0729903	0.809	0.851	0.904	0.993	0.951	1.145	0.83	0.9485	1.048	0.942167	0.109138	0.992451	0.929225		0.984	1.067	1.193	1.142	1.204	1.055	1.0255	1.1675	1.1295	1.1075	0.0735119	1.16661	0.0573101		0.0951426	Dehydrogenase/reductase SDR family member 1
474	BV898_04132.p01	1.189	0.935	0.929	0.795	0.849	---	1.062	0.862	0.849	0.924333	0.1194	---	1.147	0.946	---	0.874	1.139	1.147	0.946	1.0065	1.03317	0.103119	1.11774	0.29815		0.939	1.046	0.979	0.998	1.015	1.038	0.9925	0.9885	1.0265	1.0025	0.0208806	1.08457	0.326573		0.640209	Dehydrogenase/reductase SDR family member 1
475	BV898_04133.p01	0.831	1.236	1.216	1.232	1.2	0.781	1.0335	1.224	0.9905	1.08267	0.124272	0.898	0.976	1.015	0.908	1.163	1.002	0.937	0.9615	1.0825	0.993667	0.0779011	0.917796	0.352554		1.004	0.994	1.285	1.005	1.002	1.115	0.999	1.145	1.0585	1.0675	0.0734149	0.985991	0.864434		0.298206	Dehydrogenase/reductase SDR family member 1
476	BV898_04174.p01	0.773	1.083	1.16	0.986	1.141	1.27	0.928	1.073	1.2055	1.06883	0.138797	0.925	0.97	0.854	0.864	1.137	0.804	0.9475	0.859	0.9705	0.925667	0.0588692	0.866053	0.175366		0.978	0.958	0.976	1.109	1.012	1.028	0.968	1.0425	1.02	1.01017	0.038211	0.945111	0.519225		0.10538	Eukaryotic translation initiation factor 3 subunit B
477	BV898_04182.p01	---	---	---	---	---	0.97	#DIV/0!	#DIV/0!	0.97	#DIV/0!	#DIV/0!	1.148	0.979	1.081	---	1.033	0.986	1.0635	1.081	1.0095	1.05133	0.0372704	#DIV/0!	#DIV/0!	#DIV/0!	---	1.016	0.82	0.996	0.97	---	1.016	0.908	0.97	0.964667	0.0541972	#DIV/0!	#DIV/0!	#DIV/0!	0.0845836	Myosin light chain kinase, smooth muscle
478	BV898_04183.p01	0.803	0.902	1.067	1.052	0.976	1.071	0.8525	1.0595	1.0235	0.9785	0.110594	0.891	0.912	0.86	0.796	0.841	1.028	0.9015	0.828	0.9345	0.888	0.0545183	0.907511	0.272525		0.948	1.035	1.174	0.972	1.398	1.116	0.9915	1.073	1.257	1.10717	0.136008	1.13149	0.272514		0.0606397	hypothetical protein
479	BV898_04186.p01	0.82	0.806	0.754	0.906	0.759	1.035	0.813	0.83	0.897	0.846667	0.044411	0.793	0.708	0.703	0.651	0.923	0.985	0.7505	0.677	0.954	0.793833	0.143494	0.937598	0.575287		1.104	1.024	1.197	1.242	1.272	1.041	1.064	1.2195	1.1565	1.14667	0.078215	1.35433	0.00445845	Significant	0.0201306	hypothetical protein
480	BV898_04198.p01	1.52	1.612	1.351	1.248	1.224	1.23	1.566	1.2995	1.227	1.36417	0.178512	0.516	0.561	1.186	1.171	0.312	0.229	0.5385	1.1785	0.2705	0.6625	0.466528	0.485644	0.0717476		2.284	2.008	0.58	0.336	0.413	0.375	2.146	0.458	0.394	0.999333	0.993558	0.73256	0.565272		0.623207	ATP synthase subunit beta, mitochondrial
481	BV898_04230.p01	---	---	---	---	---	---	#DIV/0!	#DIV/0!	#DIV/0!	#DIV/0!	#DIV/0!	---	---	---	---	---	---	#DIV/0!	#DIV/0!	#DIV/0!	#DIV/0!	#DIV/0!	#DIV/0!	#DIV/0!	#DIV/0!	---	---	---	---	---	---	#DIV/0!	#DIV/0!	#DIV/0!	#DIV/0!	#DIV/0!	#DIV/0!	#DIV/0!	#DIV/0!	#DIV/0!	hypothetical protein
482	BV898_04248.p01	0.945	1.042	1.054	1.038	1.132	0.979	0.9935	1.046	1.0555	1.03167	0.0333929	0.885	0.901	1.043	0.848	1.048	1.119	0.893	0.9455	1.0835	0.974	0.0983959	0.944103	0.39086		0.943	0.981	1.153	0.976	1.102	1.042	0.962	1.0645	1.072	1.03283	0.061458	1.00113	0.978336		0.429337	putative Glutathione S-transferase Mu 1
483	BV898_04251.p01	1.226	1.132	1.451	1.413	1.709	1.378	1.179	1.432	1.5435	1.38483	0.186771	0.785	0.75	0.841	0.767	0.886	0.96	0.7675	0.804	0.923	0.8315	0.0813157	0.600433	0.00927504	Significant	0.947	0.991	1.152	0.677	1.003	0.73	0.969	0.9145	0.8665	0.916667	0.0512843	0.661933	0.0138439	Significant	0.199718	hypothetical protein
484	BV898_04252.p01	0.964	0.942	0.895	0.873	0.93	1.016	0.953	0.884	0.973	0.936667	0.046694	0.928	1.088	1.108	0.939	0.969	1.331	1.008	1.0235	1.15	1.0605	0.0778958	1.13221	0.0775205		0.917	1.001	1.06	1.049	0.877	1.15	0.959	1.0545	1.0135	1.009	0.0479088	1.07722	0.134407		0.384589	Trifunctional purine biosynthetic protein adenosine-3
485	BV898_04264.p01	0.812	0.908	0.722	0.968	0.863	0.99	0.86	0.845	0.9265	0.877167	0.0433772	0.958	1.07	0.881	1.022	1.171	1.18	1.014	0.9515	1.1755	1.047	0.115589	1.19362	0.0757717		1.171	1.242	0.833	1.087	1.232	1.038	1.2065	0.96	1.135	1.1005	0.12682	1.25461	0.0447405	Significant	0.61784	Cathepsin B
486	BV898_04268.p01	1.268	0.999	0.864	1.17	1.112	1.114	1.1335	1.017	1.113	1.08783	0.0621939	1.045	0.92	1.03	1.124	1.145	0.885	0.9825	1.077	1.015	1.02483	0.0480113	0.942087	0.237214		0.829	0.754	0.976	1.01	0.932	0.966	0.7915	0.993	0.949	0.911167	0.105944	0.837598	0.0674264		0.165784	Clustered mitochondria protein-like protein
487	BV898_04269.p01	0.898	1.022	1.047	0.931	0.997	1.245	0.96	0.989	1.121	1.02333	0.0858157	0.931	0.746	1.227	0.871	0.889	1.13	0.8385	1.049	1.0095	0.965667	0.111886	0.943648	0.517827		0.817	0.996	0.999	0.998	0.71	1.362	0.9065	0.9985	1.036	0.980333	0.066634	0.95798	0.530693		0.854844	Lissencephaly-1-like protein
488	BV898_04271.p01	1.16	1.11	1.234	0.848	0.974	1.224	1.135	1.041	1.099	1.09167	0.0474271	0.841	1.059	1.079	1.131	0.821	0.724	0.95	1.105	0.7725	0.9425	0.166377	0.863359	0.20963		1.043	1.198	0.735	0.721	0.621	0.759	1.1205	0.728	0.69	0.846167	0.238338	0.775115	0.155054		0.596675	Dihydrolipoyllysine-residue acetyltransferase component of pyruvate dehydrogenase complex, mitochondrial
489	BV898_04276.p01	1.144	1.159	1.164	1.431	1.204	1.017	1.1515	1.2975	1.1105	1.1865	0.0982904	0.871	0.889	1.269	1.033	0.539	0.629	0.88	1.151	0.584	0.871667	0.283592	0.734654	0.143404		1.2	1.142	0.597	0.556	0.572	0.546	1.171	0.5765	0.559	0.768833	0.348396	0.647984	0.116326		0.711988	Laminin subunit gamma-1
490	BV898_04277.p01	1.238	1.006	0.797	0.843	0.878	1.016	1.122	0.82	0.947	0.963	0.151634	1.011	0.95	0.861	1.076	1.003	1.074	0.9805	0.9685	1.0385	0.995833	0.0374344	1.03409	0.734207		0.937	0.902	1.135	1.064	1.067	1.179	0.9195	1.0995	1.123	1.04733	0.111329	1.08757	0.480815		0.489877	4-hydroxyphenylpyruvate dioxygenase
491	BV898_04288.p01	1.342	1.268	1.349	1.31	1.42	1.184	1.305	1.3295	1.302	1.31217	0.0150859	0.792	0.628	0.794	0.711	0.81	0.965	0.71	0.7525	0.8875	0.783333	0.09268	0.596977	0.000618672	Significant	1.032	1.125	0.925	0.933	0.947	0.875	1.0785	0.929	0.911	0.972833	0.0919515	0.741395	0.00323018	Significant	0.0657719	putative Y-box factor-like protein
492	BV898_04292.p01	1.101	1.134	0.968	1.226	1.09	1.023	1.1175	1.097	1.0565	1.09033	0.0310416	0.732	1.074	1.064	1.702	0.656	0.694	0.903	1.383	0.675	0.987	0.361397	0.905228	0.647577		1.135	1.127	0.636	0.591	0.819	0.622	1.131	0.6135	0.7205	0.821667	0.27318	0.753592	0.165798		0.561641	Carnitine O-palmitoyltransferase 2, mitochondrial
493	BV898_04293.p01	0.955	1.478	0.977	1.171	1.064	1.571	1.2165	1.074	1.3175	1.20267	0.122338	0.874	0.84	0.986	1.028	---	0.942	0.857	1.007	0.942	0.935333	0.0752219	0.777716	0.032153	Significant	1.24	1.012	0.724	0.515	0.58	0.491	1.126	0.6195	0.5355	0.760333	0.31945	0.632206	0.0886513		0.407972	Carnitine O-palmitoyltransferase 2, mitochondrial
494	BV898_04305.p01	---	---	0.479	---	---	---	#DIV/0!	0.479	#DIV/0!	#DIV/0!	#DIV/0!	1.433	---	---	---	---	---	1.433	#DIV/0!	#DIV/0!	#DIV/0!	#DIV/0!	#DIV/0!	#DIV/0!	#DIV/0!	0.692	---	---	0.761	1.635	---	0.692	0.761	1.635	1.02933	0.525656	#DIV/0!	#DIV/0!	#DIV/0!	#DIV/0!	Proteasome activator complex subunit 4
495	BV898_04307.p01	0.824	0.754	0.808	0.877	0.757	---	0.789	0.8425	0.757	0.796167	0.0431982	1.215	1.075	1.002	1.107	1.078	1.12	1.145	1.0545	1.099	1.0995	0.0452521	1.38099	0.00110016	Significant	1.06	1.014	1.034	1.174	1.043	1.057	1.037	1.104	1.05	1.06367	0.0355293	1.33598	0.00115932	Significant	0.3414	hypothetical protein
496	BV898_04310.p01	1.261	1.157	1.303	---	1.243	1.074	1.209	1.303	1.1585	1.2235	0.0733331	1.062	0.96	1.194	1.516	0.455	0.54	1.011	1.355	0.4975	0.9545	0.431533	0.780139	0.347123		1.227	1.356	0.648	0.581	0.661	0.761	1.2915	0.6145	0.711	0.872333	0.366202	0.712982	0.178728		0.813852	hypothetical protein
497	BV898_04312.p01	1.164	0.973	0.956	1.005	1.198	1.142	1.0685	0.9805	1.17	1.073	0.0948301	1.058	1.002	1.086	1.385	1.058	0.847	1.03	1.2355	0.9525	1.07267	0.146245	0.999689	0.997516		0.967	0.895	1.029	0.943	0.863	1.088	0.931	0.986	0.9755	0.964167	0.029199	0.898571	0.130269		0.276121	AP-1 complex subunit beta-1
498	BV898_04316.p01	0.997	0.872	0.89	0.866	1.212	1.014	0.9345	0.878	1.113	0.975167	0.122665	1.187	0.974	0.947	1.037	1.114	1.074	1.0805	0.992	1.094	1.0555	0.0554053	1.08238	0.359649		0.987	0.842	0.888	0.848	0.859	1.391	0.9145	0.868	1.125	0.969167	0.136944	0.993847	0.957633		0.368683	putative Nascent polypeptide-associated complex subunit alpha-like protein 1
499	BV898_04317.p01	0.896	0.739	1.132	1.143	1.038	0.895	0.8175	1.1375	0.9665	0.973833	0.160126	0.941	0.898	0.97	0.894	1.112	1.227	0.9195	0.932	1.1695	1.007	0.140868	1.03406	0.800977		0.878	0.935	0.883	1.019	1.342	0.909	0.9065	0.951	1.1255	0.994333	0.115752	1.02105	0.866119		0.910023	1,4-alpha-glucan-branching enzyme
500	BV898_04320.p01	1.156	1.18	1.146	1.016	1.037	1.398	1.168	1.081	1.2175	1.1555	0.0691032	0.934	0.879	0.88	1.041	0.812	0.999	0.9065	0.9605	0.9055	0.924167	0.0314696	0.799798	0.00618321	Significant	0.842	1.012	0.935	0.821	1.031	1.134	0.927	0.878	1.0825	0.9625	0.106772	0.832973	0.0582847		0.582976	Paxillin
501	BV898_04326.p01	0.991	1.313	1.231	1.435	1.142	1.264	1.152	1.333	1.203	1.22933	0.0933292	0.613	0.785	0.856	0.919	---	---	0.699	0.8875	#DIV/0!	#DIV/0!	#DIV/0!	#DIV/0!	#DIV/0!	#DIV/0!	0.908	0.954	0.595	0.424	0.446	0.347	0.931	0.5095	0.3965	0.612333	0.281698	0.498102	0.0227339	Significant	#DIV/0!	Translocating chain-associated membrane protein 1
502	BV898_04327.p01	0.77	0.827	1.053	0.928	0.938	1.076	0.7985	0.9905	1.007	0.932	0.115908	1.063	1.091	1.112	0.96	0.967	1.004	1.077	1.036	0.9855	1.03283	0.0458321	1.10819	0.233765		1.058	0.92	1.138	1.067	1.006	1.039	0.989	1.1025	1.0225	1.038	0.0583159	1.11373	0.229988		0.909784	Prolyl endopeptidase
503	BV898_04333.p01	1.146	0.989	0.99	0.837	1.09	1.074	1.0675	0.9135	1.082	1.021	0.0933796	1.017	1.032	1.038	0.948	1.057	0.965	1.0245	0.993	1.011	1.0095	0.0158035	0.988737	0.843699		1.039	0.986	0.9	0.887	0.911	0.938	1.0125	0.8935	0.9245	0.9435	0.0617333	0.924094	0.296647		0.147278	putative Eukaryotic translation initiation factor 3 subunit G
504	BV898_04344.p01	0.888	0.799	0.774	0.876	0.798	0.817	0.8435	0.825	0.8075	0.825333	0.0180023	1.116	1.309	1.207	1.116	1.337	1.377	1.2125	1.1615	1.357	1.24367	0.101408	1.50687	0.00215136	Significant	1.204	1.294	0.868	0.853	0.794	0.831	1.249	0.8605	0.8125	0.974	0.239363	1.18013	0.343798		0.146795	Cytochrome c
505	BV898_04362.p01	0.926	0.93	0.907	0.863	0.873	0.888	0.928	0.885	0.8805	0.897833	0.0262218	0.969	1.076	0.996	1.019	1.106	1.112	1.0225	1.0075	1.109	1.04633	0.0547867	1.1654	0.0133198	Significant	0.921	1.068	0.981	1.103	1.105	1.214	0.9945	1.042	1.1595	1.06533	0.0849387	1.18656	0.0309743	Significant	0.761055	hypothetical protein
506	BV898_04374.p01	0.919	0.952	1.124	1.035	0.985	1.103	0.9355	1.0795	1.044	1.01967	0.0750206	1.075	0.904	0.93	0.982	1.15	1.02	0.9895	0.956	1.085	1.01017	0.0669372	0.990683	0.877937		1.028	0.813	0.998	1.021	1.033	0.966	0.9205	1.0095	0.9995	0.9765	0.0487545	0.957666	0.45036		0.520163	Phytanoyl-CoA dioxygenase domain-containing protein 1
507	BV898_04386.p01	0.507	0.584	0.23	0.158	0.786	0.679	0.5455	0.194	0.7325	0.490667	0.273406	1.914	1.691	0.714	1.332	0.717	0.086	1.8025	1.023	0.4015	1.07567	0.701983	2.19226	0.249823		1.172	1.891	2.225	0.376	1.824	1.082	1.5315	1.3005	1.453	1.42833	0.117459	2.91101	0.005478	Significant	0.439151	2-oxoisovalerate dehydrogenase subunit alpha, mitochondrial
508	BV898_04387.p01	0.8	1.087	1.02	1.419	1.066	1.629	0.9435	1.2195	1.3475	1.17017	0.206469	1.009	0.954	0.797	0.629	1.09	0.991	0.9815	0.713	1.0405	0.911667	0.174561	0.779091	0.173064		1.011	0.905	1.213	0.811	1.249	1.111	0.958	1.012	1.18	1.05	0.115776	0.897308	0.428907		0.316481	Heterogeneous nuclear ribonucleoprotein L
509	BV898_04398.p01	1.227	1.391	1.315	1.388	1.363	1.386	1.309	1.3515	1.3745	1.345	0.0332303	0.793	0.747	0.811	0.69	0.789	0.73	0.77	0.7505	0.7595	0.76	0.00975961	0.565056	8.12663e-06	Significant	0.861	1.051	0.841	0.797	0.912	0.908	0.956	0.819	0.91	0.895	0.0697209	0.665428	0.00054251	Significant	0.0293409	putative Equistatin
510	BV898_04399.p01	0.853	1.053	1.048	0.834	0.959	1.037	0.953	0.941	0.998	0.964	0.03005	1.049	0.967	0.932	1.02	1.209	1.063	1.008	0.976	1.136	1.04	0.084664	1.07884	0.216721		1.094	0.919	0.85	0.896	1.024	0.983	1.0065	0.873	1.0035	0.961	0.076225	0.996888	0.952476		0.295969	hypothetical protein
511	BV898_04400.p01	0.846	1.051	0.992	1.081	1.052	1.113	0.9485	1.0365	1.0825	1.0225	0.0680882	0.876	0.73	0.93	1.069	1.212	1.284	0.803	0.9995	1.248	1.01683	0.223006	0.994458	0.968441		0.911	0.974	1.141	1.185	1.048	1.108	0.9425	1.163	1.078	1.06117	0.11121	1.03782	0.634598		0.773355	Proteasome subunit alpha type-6
512	BV898_04401.p01	0.839	1.182	1.219	0.837	1.361	0.736	1.0105	1.028	1.0485	1.029	0.0190197	1.12	1.049	1.065	1.107	0.768	0.983	1.0845	1.086	0.8755	1.01533	0.121102	0.986718	0.856289		1.229	0.944	0.863	0.938	1.079	1.039	1.0865	0.9005	1.059	1.01533	0.100395	0.986718	0.828169		1	Heat shock protein 70 B2
513	BV898_04426.p01	1.321	1.021	1.201	0.8	1.141	1.126	1.171	1.0005	1.1335	1.10167	0.0895968	0.968	0.796	0.91	1.019	0.935	0.788	0.882	0.9645	0.8615	0.902667	0.0545214	0.819365	0.0303192	Significant	1.055	0.682	0.742	0.803	0.768	1.087	0.8685	0.7725	0.9275	0.856167	0.0782326	0.777156	0.0232732	Significant	0.44588	hypothetical protein
514	BV898_04430.p01	1.121	0.997	1.024	1.155	0.755	0.872	1.059	1.0895	0.8135	0.987333	0.151315	0.939	1.188	0.92	1.125	1.17	1.063	1.0635	1.0225	1.1165	1.0675	0.0471275	1.0812	0.430421		0.897	0.865	1.168	0.983	0.874	0.885	0.881	1.0755	0.8795	0.945333	0.11273	0.957461	0.719469		0.15835	putative Protein BolA-like protein
515	BV898_04444.p01	1.474	1.292	1.959	2.063	1.407	1.398	1.383	2.011	1.4025	1.59883	0.35708	---	---	0.692	0.541	0.571	0.857	#DIV/0!	0.6165	0.714	#DIV/0!	#DIV/0!	#DIV/0!	#DIV/0!	#DIV/0!	0.409	---	0.722	0.675	0.46	0.479	0.409	0.6985	0.4695	0.525667	0.152704	0.328781	0.00873575	Significant	#DIV/0!	hypothetical protein
516	BV898_04449.p01	0.719	0.815	0.769	---	0.681	---	0.767	0.769	0.681	0.739	0.0502394	0.673	0.764	0.589	1.049	0.863	0.968	0.7185	0.819	0.9155	0.817667	0.0985068	1.10645	0.285353		1.02	1.265	1.478	1.137	1.179	1.265	1.1425	1.3075	1.222	1.224	0.0825182	1.65629	0.000963059	Significant	0.00540975	CAHS
517	BV898_04450.p01	1.105	0.912	1.079	0.97	0.952	0.961	1.0085	1.0245	0.9565	0.9965	0.0355528	---	0.62	1	0.907	---	---	0.62	0.9535	#DIV/0!	#DIV/0!	#DIV/0!	#DIV/0!	#DIV/0!	#DIV/0!	1.184	1.424	---	---	---	---	1.304	#DIV/0!	#DIV/0!	#DIV/0!	#DIV/0!	#DIV/0!	#DIV/0!	#DIV/0!	#DIV/0!	putative ATP synthase subunit O, mitochondrial
518	BV898_04457.p01	0.998	1.172	1.164	1.17	1.081	1.043	1.085	1.167	1.062	1.10467	0.0551936	0.899	0.882	0.686	0.79	0.944	1.007	0.8905	0.738	0.9755	0.868	0.120338	0.785757	0.0363529	Significant	1.141	0.982	1.172	0.931	0.889	0.998	1.0615	1.0515	0.9435	1.01883	0.0654319	0.922299	0.157438		0.129152	hypothetical protein
519	BV898_04472.p01	1.084	1.265	0.986	1.216	1.02	1	1.1745	1.101	1.01	1.09517	0.082405	1.013	1.047	1.29	1.491	0.431	0.387	1.03	1.3905	0.409	0.943167	0.496478	0.861208	0.62853		1.394	1.112	0.545	0.673	0.797	0.583	1.253	0.609	0.69	0.850667	0.350777	0.776746	0.305062		0.805142	putative Nose resistant to fluoxetine protein 6
520	BV898_04474.p01	1.832	1.57	1.616	1.632	1.781	1.631	1.701	1.624	1.706	1.677	0.0459674	0.806	0.834	1.037	0.765	0.293	0.304	0.82	0.901	0.2985	0.673167	0.326989	0.401411	0.00623113	Significant	1.248	1.357	0.449	0.495	0.641	0.621	1.3025	0.472	0.631	0.801833	0.440818	0.478136	0.0267768	Significant	0.705496	Aquaporin-10
521	BV898_04478.p01	1.294	1.143	1.137	1.477	1.753	1.188	1.2185	1.307	1.4705	1.332	0.127847	0.896	0.855	0.818	0.948	0.77	1.006	0.8755	0.883	0.888	0.882167	0.00629153	0.662287	0.00368293	Significant	0.984	0.767	0.664	0.525	0.655	0.993	0.8755	0.5945	0.824	0.764667	0.149601	0.574074	0.0075252	Significant	0.24567	ATP-dependent RNA helicase cgh-1
522	BV898_04482.p01	1.228	1.045	1.224	1.164	0.99	0.862	1.1365	1.194	0.926	1.0855	0.141091	1.204	1.116	1.115	1.182	0.986	1.107	1.16	1.1485	1.0465	1.11833	0.0624747	1.03025	0.73114		0.669	1.037	0.776	0.862	0.871	0.778	0.853	0.819	0.8245	0.832167	0.0182506	0.766621	0.0367793	Significant	0.001596	Peroxiredoxin-4
523	BV898_04483.p01	1.003	0.697	0.854	1.011	0.993	0.926	0.85	0.9325	0.9595	0.914	0.057046	1.127	1.067	1.158	0.974	1.078	1.219	1.097	1.066	1.1485	1.10383	0.0416723	1.2077	0.00963106	Significant	1.088	0.892	0.938	0.864	0.904	1.03	0.99	0.901	0.967	0.952667	0.0461988	1.0423	0.413199		0.0136044	Serine/threonine-protein phosphatase 2A 56 kDa regulatory subunit epsilon isoform
524	BV898_04512.p01	0.649	0.864	0.513	0.504	0.722	0.845	0.7565	0.5085	0.7835	0.682833	0.151579	1.233	1.057	1.083	1.329	1.454	1.408	1.145	1.206	1.431	1.26067	0.150633	1.84623	0.00942368	Significant	0.843	1.179	0.913	1.047	0.795	0.827	1.011	0.98	0.811	0.934	0.107643	1.36783	0.0793788		0.0378037	hypothetical protein
525	BV898_04540.p01	1.009	0.957	0.986	1.28	1.17	1.121	0.983	1.133	1.1455	1.08717	0.0904272	1.076	1.059	0.966	0.799	0.7	0.812	1.0675	0.8825	0.756	0.902	0.156663	0.82968	0.150907		0.763	0.886	1.003	1.395	0.923	1.095	0.8245	1.199	1.009	1.01083	0.187257	0.929787	0.559463		0.483143	hypothetical protein
526	BV898_04552.p01	1.144	0.882	0.803	0.859	0.762	0.96	1.013	0.831	0.861	0.901667	0.0975773	0.959	0.934	0.91	0.865	0.958	1.124	0.9465	0.8875	1.041	0.958333	0.0774312	1.06285	0.474808		0.997	1.143	1.139	1.128	1.188	1.16	1.07	1.1335	1.174	1.12583	0.0524222	1.24861	0.024778	Significant	0.0361292	CAHS
527	BV898_04607.p01	---	0.809	0.735	1.131	0.862	1.146	0.809	0.933	1.004	0.915333	0.0986931	0.923	1.133	0.892	1.003	0.831	1.347	1.028	0.9475	1.089	1.0215	0.0709736	1.11599	0.204907		0.863	0.972	1.077	1.068	1.155	1.054	0.9175	1.0725	1.1045	1.0315	0.100015	1.12691	0.225419		0.894514	CAHS
528	BV898_04622.p01	0.853	1.228	0.842	0.839	1.146	1.098	1.0405	0.8405	1.122	1.001	0.144847	1.14	1.182	1.318	1.378	0.582	0.906	1.161	1.348	0.744	1.08433	0.309212	1.08325	0.694241		1.192	0.964	0.638	1.273	0.766	0.656	1.078	0.9555	0.711	0.914833	0.186849	0.913919	0.562135		0.462035	Ras suppressor protein 1
529	BV898_04624.p01	1.102	---	1.248	1.385	1.209	1.307	1.102	1.3165	1.258	1.2255	0.110882	---	---	0.405	---	---	---	#DIV/0!	0.405	#DIV/0!	#DIV/0!	#DIV/0!	#DIV/0!	#DIV/0!	#DIV/0!	0.343	---	---	---	---	---	0.343	#DIV/0!	#DIV/0!	#DIV/0!	#DIV/0!	#DIV/0!	#DIV/0!	#DIV/0!	#DIV/0!	Ras-related protein O-RAL
530	BV898_04628.p01	0.934	0.499	1.138	1.002	0.879	0.873	0.7165	1.07	0.876	0.8875	0.17703	0.853	1.006	1.12	0.81	0.997	1.051	0.9295	0.965	1.024	0.972833	0.0477345	1.09615	0.465376		1.086	1.082	1.075	1.013	1.095	1.357	1.084	1.044	1.226	1.118	0.0956452	1.25972	0.118242		0.0783292	Bifunctional purine biosynthesis protein PURH
531	BV898_04637.p01	0.608	0.965	0.974	0.993	0.911	---	0.7865	0.9835	0.911	0.893667	0.0996373	1.245	1.016	0.889	1.1	1.297	0.833	1.1305	0.9945	1.065	1.06333	0.0680153	1.18985	0.071519		0.892	0.936	0.893	1.123	0.97	1.133	0.914	1.008	1.0515	0.991167	0.0702786	1.1091	0.238281		0.270356	NudC domain-containing protein 1
532	BV898_04639.p01	1.054	0.943	0.976	0.95	0.995	1.05	0.9985	0.963	1.0225	0.994667	0.0299347	0.973	0.869	0.903	1.06	1.018	1.128	0.921	0.9815	1.073	0.991833	0.0765251	0.997151	0.955242		0.936	0.944	1.051	1.102	1.133	0.909	0.94	1.0765	1.021	1.0125	0.0686458	1.01793	0.701154		0.745244	putative aldehyde dehydrogenase family 7 member A1-like protein
533	BV898_04647.p01	0.892	1.189	0.753	0.807	0.786	0.947	1.0405	0.78	0.8665	0.895667	0.132677	1.295	0.925	0.95	0.857	0.981	0.914	1.11	0.9035	0.9475	0.987	0.108769	1.10197	0.408672		0.986	0.645	1.006	1.168	1.119	1.331	0.8155	1.087	1.225	1.0425	0.208345	1.16394	0.361367		0.703485	Phosphoethanolamine N-methyltransferase 1
534	BV898_04654.p01	0.868	0.937	0.897	1.121	0.809	1.13	0.9025	1.009	0.9695	0.960333	0.0538385	0.953	0.943	0.887	0.941	1.054	1.154	0.948	0.914	1.104	0.988667	0.101318	1.0295	0.690873		0.757	0.924	1.034	1.128	1.054	1.225	0.8405	1.081	1.1395	1.02033	0.158463	1.06248	0.568261		0.785079	Phosphoenolpyruvate carboxykinase, cytosolic (GTP)
535	BV898_04656.p01	0.781	0.897	0.787	0.956	0.801	1.003	0.839	0.8715	0.902	0.870833	0.0315053	0.911	1.239	0.54	1.231	1.135	1.284	1.075	0.8855	1.2095	1.05667	0.162776	1.2134	0.124182		0.922	1.193	1.065	1.073	1.076	1.306	1.0575	1.069	1.191	1.10583	0.0739803	1.26986	0.0071705	Significant	0.658721	5-oxoprolinase
536	BV898_04664.p01	---	0.623	0.678	---	---	0.721	0.623	0.678	0.721	0.674	0.0491223	1.265	1.154	0.984	---	---	---	1.2095	0.984	#DIV/0!	#DIV/0!	#DIV/0!	#DIV/0!	#DIV/0!	#DIV/0!	---	0.884	1.314	1.211	1.081	1.085	0.884	1.2625	1.083	1.0765	0.189334	1.59718	0.0234991	Significant	#DIV/0!	Coatomer subunit zeta-1
537	BV898_04665.p01	0.649	1.514	0.756	1.098	0.911	1.209	1.0815	0.927	1.06	1.02283	0.0836874	1.029	---	1.008	0.964	0.884	0.832	1.029	0.986	0.858	0.957667	0.0889513	0.936288	0.407693		1.217	1.009	0.901	0.951	0.934	1.133	1.113	0.926	1.0335	1.02417	0.0938487	1.0013	0.986226		0.42339	hypothetical protein
538	BV898_04669.p01	0.621	---	---	---	0.938	0.896	0.621	#DIV/0!	0.917	#DIV/0!	#DIV/0!	0.89	1.693	---	0.991	1.145	1.247	1.2915	0.991	1.196	1.1595	0.153539	#DIV/0!	#DIV/0!	#DIV/0!	---	0.741	0.891	---	1.02	0.926	0.741	0.891	0.973	0.868333	0.117649	#DIV/0!	#DIV/0!	#DIV/0!	0.0595945	Cytosolic Fe-S cluster assembly factor nubp2
539	BV898_04671.p01	0.976	0.835	1.202	0.997	0.853	1.07	0.9055	1.0995	0.9615	0.988833	0.0998465	0.909	0.922	1.04	0.886	0.996	1.023	0.9155	0.963	1.0095	0.962667	0.0470009	0.973538	0.702348		0.923	0.768	0.975	1.076	0.973	1.092	0.8455	1.0255	1.0325	0.967833	0.106002	0.978763	0.815062		0.942189	Diphosphomevalonate decarboxylase
540	BV898_04676.p01	1.178	1.291	1.193	1.316	1.375	1.344	1.2345	1.2545	1.3595	1.28283	0.0671441	0.703	0.947	1.13	1.155	0.481	---	0.825	1.1425	0.481	0.816167	0.330838	0.636222	0.074814		1.296	1.178	0.371	0.39	0.612	0.522	1.237	0.3805	0.567	0.728167	0.450421	0.567624	0.102536		0.798561	Guanine nucleotide-binding protein G(o) subunit alpha
541	BV898_04684.p01	0.976	1.129	0.896	0.958	0.924	1.172	1.0525	0.927	1.048	1.00917	0.071194	0.814	0.958	1.085	1.35	0.177	---	0.886	1.2175	0.177	0.760167	0.531541	0.753262	0.466359		1.71	1.478	0.389	0.35	0.527	0.427	1.594	0.3695	0.477	0.8135	0.678067	0.806111	0.645215		0.919779	Cytochrome c1, heme protein, mitochondrial
542	BV898_04685.p01	1.073	1.056	0.884	0.968	0.89	0.86	1.0645	0.926	0.875	0.955167	0.0980591	1.023	1.281	0.917	0.945	1.002	1.092	1.152	0.931	1.047	1.04333	0.110546	1.09231	0.359789		0.858	1.131	1.035	1.045	1.081	0.862	0.9945	1.04	0.9715	1.002	0.0348604	1.04903	0.479259		0.570243	Xaa-Pro dipeptidase
543	BV898_04687.p01	0.925	0.979	0.984	0.892	0.974	1.131	0.952	0.938	1.0525	0.980833	0.0624587	0.973	0.931	1.008	1.167	1.017	1.104	0.952	1.0875	1.0605	1.03333	0.0717188	1.05353	0.393144		0.956	0.913	1.042	0.859	0.924	1.032	0.9345	0.9505	0.978	0.954333	0.0220019	0.972982	0.526371		0.142216	DnaJ-like protein subfamily A member 2
544	BV898_04709.p01	0.981	0.909	1.356	1.153	0.878	0.977	0.945	1.2545	0.9275	1.04233	0.18395	0.658	1.07	1.045	1.109	0.892	0.865	0.864	1.077	0.8785	0.939833	0.119011	0.901663	0.463208		0.912	0.839	1.102	0.902	1.244	1.107	0.8755	1.002	1.1755	1.01767	0.150612	0.976335	0.866119		0.52121	L-fucose kinase
545	BV898_04718.p01	1.131	1.088	0.893	0.733	1.184	1.395	1.1095	0.813	1.2895	1.07067	0.240612	1.036	0.932	0.992	0.666	1.26	1.202	0.984	0.829	1.231	1.01467	0.202747	0.947696	0.773264		---	0.574	0.882	0.812	1.221	---	0.574	0.847	1.221	0.880667	0.324811	0.82254	0.46126		0.577126	hypothetical protein
546	BV898_04723.p01	0.893	0.911	0.865	0.875	0.908	0.989	0.902	0.87	0.9485	0.906833	0.0394726	1.027	1.033	1.216	1.254	0.912	0.845	1.03	1.235	0.8785	1.04783	0.178918	1.15549	0.25341		1.227	1.193	1.005	0.997	0.948	1.013	1.21	1.001	0.9805	1.06383	0.126998	1.17313	0.110348		0.905583	putative Serine/arginine-rich splicing factor 3
547	BV898_04726.p01	1.303	1.099	1.138	1.347	1.308	1.493	1.201	1.2425	1.4005	1.28133	0.105267	1.017	0.979	1.077	1.414	0.575	0.564	0.998	1.2455	0.5695	0.937667	0.342015	0.73179	0.171563		0.542	1.053	0.576	0.612	0.623	0.599	0.7975	0.594	0.611	0.6675	0.112904	0.520942	0.00232916	Significant	0.26369	hypothetical protein
548	BV898_04728.p01	0.764	0.707	0.689	---	0.689	0.709	0.7355	0.689	0.699	0.707833	0.0244762	1.203	---	0.95	1.038	1.174	1.351	1.203	0.994	1.2625	1.15317	0.141016	1.62915	0.00573299	Significant	1.188	1.281	1.064	1.081	0.947	1.164	1.2345	1.0725	1.0555	1.12083	0.0988045	1.58347	0.00216014	Significant	0.761295	hypothetical protein
549	BV898_04735.p01	1.149	1.123	1.094	1.038	0.932	0.925	1.136	1.066	0.9285	1.0435	0.105564	0.688	1.119	0.792	1.146	1.019	0.943	0.9035	0.969	0.981	0.951167	0.0417143	0.911516	0.231636		1.073	0.633	1.047	1.056	0.899	1.229	0.853	1.0515	1.064	0.9895	0.118378	0.948251	0.587096		0.624804	putative UV excision repair protein RAD23-like protein B
550	BV898_04736.p01	0.926	0.842	1.067	1.029	1.009	1.048	0.884	1.048	1.0285	0.986833	0.0895884	0.729	0.757	1.043	1.077	---	---	0.743	1.06	#DIV/0!	#DIV/0!	#DIV/0!	#DIV/0!	#DIV/0!	#DIV/0!	1.286	1.031	---	---	---	---	1.1585	#DIV/0!	#DIV/0!	#DIV/0!	#DIV/0!	#DIV/0!	#DIV/0!	#DIV/0!	#DIV/0!	putative Succinate dehydrogenase cytochrome b560 subunit, mitochondrial
551	BV898_04755.p01	1.758	1.38	1.643	0.916	1.537	0.626	1.569	1.2795	1.0815	1.31	0.245177	0.689	0.998	1.288	1.607	0.349	0.273	0.8435	1.4475	0.311	0.867333	0.568625	0.662087	0.283351		1.146	1.11	0.626	0.5	0.828	0.795	1.128	0.563	0.8115	0.834167	0.283181	0.636768	0.0926219		0.932291	hypothetical protein
552	BV898_04773.p01	1.2	1.151	1.127	1.135	1.207	1.142	1.1755	1.131	1.1745	1.16033	0.0254083	0.572	0.718	0.583	0.564	0.897	0.9	0.645	0.5735	0.8985	0.705667	0.170782	0.608159	0.0103313	Significant	0.986	1.016	0.94	1.14	0.963	1.18	1.001	1.04	1.0715	1.0375	0.0353164	0.89414	0.00810127	Significant	0.0300549	putative Co-chaperone protein daf-41
553	BV898_04796.p01	1.117	1.007	1.349	1.169	1.265	1.262	1.062	1.259	1.2635	1.19483	0.115059	1.295	1.449	1.228	1.265	0.711	0.654	1.372	1.2465	0.6825	1.10033	0.367255	0.920909	0.692502		1.058	1.044	0.558	0.774	0.855	0.819	1.051	0.666	0.837	0.851333	0.1929	0.712512	0.0570488		0.357214	Twitchin
554	BV898_04799.p01	1.634	1.736	1.668	1.682	1.666	0.658	1.685	1.675	1.162	1.50733	0.299109	0.722	0.674	0.897	0.913	0.771	0.748	0.698	0.905	0.7595	0.7875	0.106303	0.522446	0.0171367	Significant	0.552	0.8	0.531	0.569	0.669	0.731	0.676	0.55	0.7	0.642	0.0805729	0.425918	0.00840977	Significant	0.131852	60S ribosomal protein L8
555	BV898_04802.p01	0.846	0.957	1.09	1.055	0.844	0.951	0.9015	1.0725	0.8975	0.957167	0.0999016	0.953	1.248	1.16	1.127	0.837	1.046	1.1005	1.1435	0.9415	1.06183	0.106406	1.10935	0.282054		1.187	0.911	0.959	0.877	0.871	0.953	1.049	0.918	0.912	0.959667	0.0774231	1.00261	0.974311		0.249899	hypothetical protein
556	BV898_04803.p01	---	---	---	---	---	1.022	#DIV/0!	#DIV/0!	1.022	#DIV/0!	#DIV/0!	---	0.978	---	---	---	---	0.978	#DIV/0!	#DIV/0!	#DIV/0!	#DIV/0!	#DIV/0!	#DIV/0!	#DIV/0!	---	---	---	---	---	---	#DIV/0!	#DIV/0!	#DIV/0!	#DIV/0!	#DIV/0!	#DIV/0!	#DIV/0!	#DIV/0!	#DIV/0!	hypothetical protein
557	BV898_04804.p01	0.916	0.825	0.922	0.845	1.137	0.903	0.8705	0.8835	1.02	0.924667	0.0828166	1.091	1.161	0.968	1.056	1.288	0.577	1.126	1.012	0.9325	1.0235	0.0972612	1.10689	0.251282		1.219	1.099	1.012	0.99	0.877	0.886	1.159	1.001	0.8815	1.01383	0.139194	1.09643	0.394319		0.926199	Transitional endoplasmic reticulum ATPase
558	BV898_04810.p01	0.915	0.829	0.657	0.785	1.037	1.316	0.872	0.721	1.1765	0.923167	0.232021	0.989	1.146	1.035	1.057	0.921	0.956	1.0675	1.046	0.9385	1.01733	0.0691128	1.102	0.537423		1.129	1.072	1.179	0.787	0.686	1.046	1.1005	0.983	0.866	0.983167	0.11725	1.06499	0.709761		0.686134	Vinculin
559	BV898_04821.p01	1.026	0.743	0.751	0.829	0.91	0.986	0.8845	0.79	0.948	0.874167	0.0795052	1.256	0.982	1.607	1.328	0.371	0.774	1.119	1.4675	0.5725	1.053	0.451136	1.20458	0.536008		0.961	1.016	0.488	0.491	0.691	0.601	0.9885	0.4895	0.646	0.708	0.255212	0.809914	0.342225		0.313169	hypothetical protein
560	BV898_04823.p01	1.011	1.124	0.949	1.101	1.005	1.039	1.0675	1.025	1.022	1.03817	0.0254477	0.971	1.111	1.139	1.115	0.982	0.905	1.041	1.127	0.9435	1.03717	0.09181	0.999037	0.986366		0.938	0.86	1.091	0.821	0.999	0.838	0.899	0.956	0.9185	0.9245	0.0289698	0.890512	0.00695453	Significant	0.112596	Actin-related protein 2/3 complex subunit 4
561	BV898_04831.p01	0.89	0.903	0.974	1.09	0.799	0.738	0.8965	1.032	0.7685	0.899	0.131768	1.059	1.079	1.007	1.084	0.998	0.853	1.069	1.0455	0.9255	1.01333	0.0769681	1.12718	0.264164		1.228	1.011	0.978	0.89	1.057	1.132	1.1195	0.934	1.0945	1.04933	0.100661	1.16722	0.191432		0.648447	Omega-amidase NIT2
562	BV898_04835.p01	1.169	1.343	1.057	---	1.188	1.103	1.256	1.057	1.1455	1.15283	0.0997025	0.714	---	---	0.968	0.996	0.746	0.714	0.968	0.871	0.851	0.128176	0.738181	0.0322986	Significant	1.114	1.024	0.835	1.143	0.848	0.751	1.069	0.989	0.7995	0.9525	0.138408	0.826225	0.111682		0.404123	hypothetical protein
563	BV898_04855.p01	0.88	1.015	1.157	0.969	0.82	1.016	0.9475	1.063	0.918	0.976167	0.0766328	0.799	0.896	0.841	0.953	0.896	1.052	0.8475	0.897	0.974	0.906167	0.0637462	0.928291	0.290726		0.944	1.012	1.166	1.292	1.325	0.967	0.978	1.229	1.146	1.11767	0.127876	1.14495	0.175525		0.0623857	putative Profilin
564	BV898_04877.p01	---	---	---	---	0.87	---	#DIV/0!	#DIV/0!	0.87	#DIV/0!	#DIV/0!	---	---	---	---	1.011	---	#DIV/0!	#DIV/0!	1.011	#DIV/0!	#DIV/0!	#DIV/0!	#DIV/0!	#DIV/0!	---	---	1.119	---	---	---	#DIV/0!	1.119	#DIV/0!	#DIV/0!	#DIV/0!	#DIV/0!	#DIV/0!	#DIV/0!	#DIV/0!	ERI1 exoribonuclease 3
565	BV898_04884.p01	1.419	1.125	1.401	1.14	1.096	1.3	1.272	1.2705	1.198	1.24683	0.0422976	0.84	0.791	1.38	1.243	---	---	0.8155	1.3115	#DIV/0!	#DIV/0!	#DIV/0!	#DIV/0!	#DIV/0!	#DIV/0!	1.478	1.564	0.362	0.341	0.234	0.287	1.521	0.3515	0.2605	0.711	0.702955	0.570245	0.257949		#DIV/0!	hypothetical protein
566	BV898_04886.p01	1.095	0.883	1.069	0.945	0.885	0.998	0.989	1.007	0.9415	0.979167	0.0338391	1.213	0.893	1.024	0.895	1.007	0.99	1.053	0.9595	0.9985	1.00367	0.0469636	1.02502	0.504147		0.964	0.947	0.996	0.974	1.128	0.943	0.9555	0.985	1.0355	0.992	0.0404568	1.01311	0.695096		0.760771	26S protease regulatory subunit 6A
567	BV898_04893.p01	1.218	0.89	0.871	1.082	0.826	1.035	1.054	0.9765	0.9305	0.987	0.0624159	0.933	1.11	---	1.491	0.72	0.863	1.0215	1.491	0.7915	1.10133	0.356518	1.11584	0.613377		1.023	0.993	0.981	0.884	---	1.079	1.008	0.9325	1.079	1.0065	0.0732615	1.01976	0.743345		0.675163	E3 ubiquitin-protein ligase UBR4
568	BV898_04909.p01	0.757	1.074	0.759	0.904	1.075	1.09	0.9155	0.8315	1.0825	0.943167	0.127767	1.208	0.952	1.128	0.989	1.002	1.287	1.08	1.0585	1.1445	1.09433	0.0447558	1.16028	0.125232		0.977	1.085	0.891	0.99	0.927	0.906	1.031	0.9405	0.9165	0.962667	0.0603828	1.02068	0.82285		0.0386211	putative Far upstream element-binding protein 3
569	BV898_04913.p01	0.875	1.247	1.156	1.025	0.988	1.351	1.061	1.0905	1.1695	1.107	0.0561004	1.025	1.047	1.291	1.364	0.75	0.917	1.036	1.3275	0.8335	1.06567	0.248333	0.962662	0.792502		1.397	1.209	0.67	0.856	0.788	0.748	1.303	0.763	0.768	0.944667	0.310336	0.853357	0.42301		0.625884	putative Lamin-C
570	BV898_04915.p01	---	---	---	---	---	---	#DIV/0!	#DIV/0!	#DIV/0!	#DIV/0!	#DIV/0!	---	---	---	---	---	---	#DIV/0!	#DIV/0!	#DIV/0!	#DIV/0!	#DIV/0!	#DIV/0!	#DIV/0!	#DIV/0!	---	---	---	---	---	---	#DIV/0!	#DIV/0!	#DIV/0!	#DIV/0!	#DIV/0!	#DIV/0!	#DIV/0!	#DIV/0!	#DIV/0!	putative Spartin
571	BV898_04921.p01	0.944	0.953	0.899	1.184	1.214	1.065	0.9485	1.0415	1.1395	1.04317	0.0955109	0.744	0.684	0.716	0.848	0.989	1.079	0.714	0.782	1.034	0.843333	0.168586	0.808436	0.148585		1.054	0.883	1.051	1.024	1.159	1.061	0.9685	1.0375	1.11	1.03867	0.0707572	0.995686	0.950865		0.137914	ATP-dependent 6-phosphofructokinase
572	BV898_04922.p01	1.163	0.875	1.165	1.058	1.115	1.08	1.019	1.1115	1.0975	1.076	0.0498573	1.05	0.942	0.567	0.912	0.942	1.007	0.996	0.7395	0.9745	0.903333	0.14229	0.839529	0.118318		0.907	1.009	1.101	1.06	1.075	0.984	0.958	1.0805	1.0295	1.02267	0.0615352	0.950434	0.308255		0.253308	60S ribosomal protein L19
573	BV898_04924.p01	1.31	0.814	1.023	1.084	1.404	---	1.062	1.0535	1.404	1.17317	0.199953	0.864	1.014	0.977	1.091	0.678	0.923	0.939	1.034	0.8005	0.9245	0.117423	0.788038	0.136808		---	0.853	0.707	0.968	0.996	1.228	0.853	0.8375	1.112	0.934167	0.154203	0.796278	0.176473		0.935312	Protein phosphatase 1E
574	BV898_04949.p01	1.007	---	0.871	0.96	---	1.162	1.007	0.9155	1.162	1.02817	0.124606	---	---	---	---	---	---	#DIV/0!	#DIV/0!	#DIV/0!	#DIV/0!	#DIV/0!	#DIV/0!	#DIV/0!	#DIV/0!	---	---	---	---	---	---	#DIV/0!	#DIV/0!	#DIV/0!	#DIV/0!	#DIV/0!	#DIV/0!	#DIV/0!	#DIV/0!	#DIV/0!	Epoxide hydrolase 1
575	BV898_04950.p01	1.136	1.092	---	0.779	---	1.111	1.114	0.779	1.111	1.00133	0.192552	0.943	0.847	1.146	1.25	0.456	---	0.895	1.198	0.456	0.849667	0.373071	0.848535	0.565432		1.405	1.584	0.915	1.059	0.721	0.555	1.4945	0.987	0.638	1.03983	0.430687	1.03845	0.894428		0.594208	Epoxide hydrolase 1
576	BV898_04951.p01	1.108	0.884	1.05	1.292	1.144	1.132	0.996	1.171	1.138	1.10167	0.0929857	0.86	0.867	1.186	1.214	---	---	0.8635	1.2	#DIV/0!	#DIV/0!	#DIV/0!	#DIV/0!	#DIV/0!	#DIV/0!	1.031	0.98	0.571	---	0.68	---	1.0055	0.571	0.68	0.752167	0.226061	0.682753	0.0684672		#DIV/0!	Epoxide hydrolase 1
577	BV898_04959.p01	1.287	1.087	0.965	1.006	0.962	1.102	1.187	0.9855	1.032	1.06817	0.105506	0.938	0.988	1.073	1.046	0.996	0.936	0.963	1.0595	0.966	0.996167	0.0548688	0.932595	0.353514		0.908	0.94	1.114	1.049	0.963	1.016	0.924	1.0815	0.9895	0.998333	0.0791207	0.934623	0.410947		0.970777	40S ribosomal protein S9
578	BV898_04998.p01	1.515	1.165	1.295	0.911	1.41	1.217	1.34	1.103	1.3135	1.25217	0.12986	0.916	0.743	1.526	1.295	0.372	0.379	0.8295	1.4105	0.3755	0.871833	0.518797	0.69626	0.285495		1.085	1.16	0.496	0.412	0.501	0.564	1.1225	0.454	0.5325	0.703	0.365412	0.561427	0.0702358		0.668862	putative Histone H2A
579	BV898_05003.p01	0.921	0.934	0.93	0.938	0.969	1.035	0.9275	0.934	1.002	0.9545	0.0412644	1.079	1.082	0.95	1.132	1.123	1.119	1.0805	1.041	1.121	1.08083	0.040001	1.13236	0.0189815	Significant	0.883	0.995	0.888	1.008	0.975	0.693	0.939	0.948	0.834	0.907	0.0633798	0.950236	0.337824		0.0158995	putative Ganglioside-induced differentiation-associated protein 1
580	BV898_05016.p01	1.074	1.113	0.824	1.001	0.862	0.947	1.0935	0.9125	0.9045	0.970167	0.106885	0.88	0.72	1.269	0.846	1.195	1.076	0.8	1.0575	1.1355	0.997667	0.175571	1.02835	0.82812		1.165	1.097	1.052	0.987	0.81	1.083	1.131	1.0195	0.9465	1.03233	0.0929171	1.06408	0.489432		0.777509	hypothetical protein
581	BV898_05026.p01	1.078	0.951	0.872	1.005	0.97	0.852	1.0145	0.9385	0.911	0.954667	0.0536105	1.025	0.956	0.887	1.07	1.154	0.944	0.9905	0.9785	1.049	1.006	0.0377194	1.05377	0.246482		0.963	1.079	1.105	0.882	0.917	1.143	1.021	0.9935	1.03	1.01483	0.0190153	1.06302	0.140894		0.735528	14-3-3 protein epsilon
582	BV898_05030.p01	1.019	0.996	0.97	1.098	0.889	1.135	1.0075	1.034	1.012	1.01783	0.0141804	0.972	0.925	0.998	0.968	0.982	1.219	0.9485	0.983	1.1005	1.01067	0.0796874	0.992959	0.885538		1.058	0.873	0.849	1.051	0.967	1.033	0.9655	0.95	1	0.971833	0.0255946	0.954806	0.0528259		0.466652	putative V-type proton ATPase subunit F
583	BV898_05039.p01	---	---	---	---	---	---	#DIV/0!	#DIV/0!	#DIV/0!	#DIV/0!	#DIV/0!	---	---	---	---	---	1	#DIV/0!	#DIV/0!	1	#DIV/0!	#DIV/0!	#DIV/0!	#DIV/0!	#DIV/0!	---	---	---	---	---	---	#DIV/0!	#DIV/0!	#DIV/0!	#DIV/0!	#DIV/0!	#DIV/0!	#DIV/0!	#DIV/0!	#DIV/0!	putative Transient receptor potential cation channel subfamily M member 6
584	BV898_05065.p01	1.027	1.013	0.998	1.158	1.085	1.009	1.02	1.078	1.047	1.04833	0.029023	0.893	1.174	0.862	1.097	1.008	0.816	1.0335	0.9795	0.912	0.975	0.0608749	0.930048	0.132755		0.818	0.796	1.127	1.023	1.004	0.833	0.807	1.075	0.9185	0.9335	0.134628	0.890461	0.22218		0.65207	putative Small glutamine-rich tetratricopeptide repeat-containing protein alpha
585	BV898_05067.p01	0.98	1.078	0.891	1.208	1.422	1.058	1.029	1.0495	1.24	1.10617	0.116355	0.968	0.843	1.151	0.854	0.881	0.692	0.9055	1.0025	0.7865	0.898167	0.108187	0.811963	0.0859613		1.236	0.797	1.004	0.899	1.142	0.793	1.0165	0.9515	0.9675	0.9785	0.0338674	0.884586	0.142099		0.286971	putative Sulfotransferase family cytosolic 1B member 1
586	BV898_05084.p01	1.24	1.064	1	0.975	1.06	1.261	1.152	0.9875	1.1605	1.1	0.0975205	---	---	0.832	0.567	---	---	#DIV/0!	0.6995	#DIV/0!	#DIV/0!	#DIV/0!	#DIV/0!	#DIV/0!	#DIV/0!	---	---	---	---	---	---	#DIV/0!	#DIV/0!	#DIV/0!	#DIV/0!	#DIV/0!	#DIV/0!	#DIV/0!	#DIV/0!	#DIV/0!	Calcium-activated potassium channel slowpoke
587	BV898_05089.p01	0.998	1.043	1	0.942	0.981	0.936	1.0205	0.971	0.9585	0.983333	0.0327885	0.752	0.948	0.907	0.902	0.993	1.07	0.85	0.9045	1.0315	0.928667	0.0931321	0.944407	0.391874		1.068	0.962	1.088	1.126	0.969	1.155	1.015	1.107	1.062	1.06133	0.0460036	1.07932	0.0750485		0.0914077	Quinone oxidoreductase
588	BV898_05108.p01	1.254	1.195	0.923	0.848	1.031	0.952	1.2245	0.8855	0.9915	1.03383	0.17342	0.875	0.921	0.747	0.891	1.142	0.989	0.898	0.819	1.0655	0.9275	0.12587	0.897147	0.43853		1.116	1.258	1.363	1.424	1.064	0.842	1.187	1.3935	0.953	1.17783	0.220393	1.13929	0.42406		0.162752	putative 60S ribosomal protein L22-like 1
589	BV898_05110.p01	1.116	0.772	0.875	0.825	1.265	0.932	0.944	0.85	1.0985	0.964167	0.125471	1.146	1.324	1.23	1.398	0.63	0.779	1.235	1.314	0.7045	1.0845	0.331452	1.12481	0.58807		1.069	1.008	1.058	0.618	1.1	0.931	1.0385	0.838	1.0155	0.964	0.109724	0.999827	0.998701		0.58218	putative Leupaxin
590	BV898_05111.p01	1.425	1.138	1.036	1.053	1.034	0.883	1.2815	1.0445	0.9585	1.09483	0.167279	1.154	1.243	0.95	1.302	0.665	0.728	1.1985	1.126	0.6965	1.007	0.271333	0.919775	0.658077		1.101	1.103	1.06	1.036	0.879	1.107	1.102	1.048	0.993	1.04767	0.0545008	0.956919	0.666544		0.811649	hypothetical protein
591	BV898_05118.p01	1.055	1.143	1.059	1.19	1.021	1.075	1.099	1.1245	1.048	1.0905	0.0389519	0.932	0.971	0.96	1.069	1.116	0.927	0.9515	1.0145	1.0215	0.995833	0.038553	0.91319	0.040265	Significant	0.877	0.978	0.99	0.894	1.012	0.732	0.9275	0.942	0.872	0.913833	0.036947	0.837995	0.00468298	Significant	0.0564039	Ribose-phosphate pyrophosphokinase 2
592	BV898_05122.p01	---	---	0.979	0.736	---	---	#DIV/0!	0.8575	#DIV/0!	#DIV/0!	#DIV/0!	---	---	---	---	1.107	1.119	#DIV/0!	#DIV/0!	1.113	#DIV/0!	#DIV/0!	#DIV/0!	#DIV/0!	#DIV/0!	1.307	1.086	1.147	0.86	0.786	0.873	1.1965	1.0035	0.8295	1.00983	0.183582	#DIV/0!	#DIV/0!	#DIV/0!	#DIV/0!	hypothetical protein
593	BV898_05126.p01	1.244	0.941	1.171	0.998	0.907	0.965	1.0925	1.0845	0.936	1.03767	0.0881367	0.883	1.232	0.903	1.093	0.972	1.095	1.0575	0.998	1.0335	1.02967	0.0299347	0.99229	0.888865		0.982	0.991	0.928	0.965	0.891	0.871	0.9865	0.9465	0.881	0.938	0.0532611	0.903951	0.168982		0.0601316	Prostaglandin F synthase 1
594	BV898_05127.p01	0.8	0.94	1.097	1.052	1.232	1.371	0.87	1.0745	1.3015	1.082	0.215848	0.677	0.841	0.417	0.906	1.187	1.118	0.759	0.6615	1.1525	0.857667	0.259945	0.792668	0.314226		0.901	1.382	1.261	1.446	0.834	1.225	1.1415	1.3535	1.0295	1.17483	0.164552	1.0858	0.585439		0.148706	Alcohol dehydrogenase [NADP(+)]
595	BV898_05261.p01	1.016	1.017	1.238	1.155	1.059	1.033	1.0165	1.1965	1.046	1.08633	0.0965406	0.817	1.039	0.982	1.026	0.989	1.112	0.928	1.004	1.0505	0.994167	0.0618392	0.915158	0.23621		1.02	1.159	1.008	0.881	0.76	1.226	1.0895	0.9445	0.993	1.009	0.0738123	0.928813	0.332231		0.802805	Glutathione synthetase
596	BV898_05284.p01	0.967	0.94	1.746	1.172	0.971	1.29	0.9535	1.459	1.1305	1.181	0.256506	1.372	0.978	1.127	0.939	1.167	0.913	1.175	1.033	1.04	1.08267	0.0800396	0.916737	0.560613		0.586	0.675	0.808	0.79	0.746	0.94	0.6305	0.799	0.843	0.7575	0.112164	0.641406	0.0587915		0.0150082	hypothetical protein
597	BV898_05301.p01	1.151	1.037	1.024	0.97	0.865	0.893	1.094	0.997	0.879	0.99	0.107671	0.749	0.966	0.891	0.907	1.26	0.971	0.8575	0.899	1.1155	0.957333	0.138539	0.967003	0.763248		1.154	0.887	1.03	0.937	1.079	0.965	1.0205	0.9835	1.022	1.00867	0.0218079	1.01886	0.783165		0.56054	Propionyl-CoA carboxylase alpha chain, mitochondrial
598	BV898_05320.p01	1.382	1.127	1.218	1.169	1.068	1.433	1.2545	1.1935	1.2505	1.23283	0.0341223	1.194	0.931	0.704	0.921	1.168	0.959	1.0625	0.8125	1.0635	0.9795	0.144627	0.794511	0.0418509	Significant	0.986	0.752	0.736	0.984	1.027	0.86	0.869	0.86	0.9435	0.890833	0.0458321	0.72259	0.00048874	Significant	0.368671	Valine--tRNA ligase
599	BV898_05324.p01	---	---	---	---	---	---	#DIV/0!	#DIV/0!	#DIV/0!	#DIV/0!	#DIV/0!	---	---	---	---	---	---	#DIV/0!	#DIV/0!	#DIV/0!	#DIV/0!	#DIV/0!	#DIV/0!	#DIV/0!	#DIV/0!	---	---	---	---	---	---	#DIV/0!	#DIV/0!	#DIV/0!	#DIV/0!	#DIV/0!	#DIV/0!	#DIV/0!	#DIV/0!	#DIV/0!	Nose resistant to fluoxetine protein 6
600	BV898_05331.p01	0.819	0.784	0.939	0.747	0.757	0.822	0.8015	0.843	0.7895	0.811333	0.0280728	0.84	1.127	0.873	0.834	1.167	1.373	0.9835	0.8535	1.27	1.03567	0.213094	1.2765	0.14492		0.853	0.769	1.012	0.974	1.35	1.27	0.811	0.993	1.31	1.038	0.252525	1.27938	0.197195		0.990827	hypothetical protein
601	BV898_05340.p01	0.841	1.004	0.902	1.036	1.072	0.872	0.9225	0.969	0.972	0.9545	0.0277534	0.966	0.702	1.064	1.402	0.808	0.918	0.834	1.233	0.863	0.976667	0.222464	1.02322	0.872336		0.829	0.609	1.199	1.449	1.006	1.039	0.719	1.324	1.0225	1.02183	0.302501	1.07054	0.720571		0.845142	Nucleolar protein 58
602	BV898_05341.p01	1.112	0.869	1.256	1.151	1.132	1.274	0.9905	1.2035	1.203	1.13233	0.122832	0.9	1.04	0.875	1.234	0.816	0.662	0.97	1.0545	0.739	0.921167	0.16332	0.813512	0.147989		1.17	0.822	0.92	---	0.828	0.937	0.996	0.92	0.8825	0.932833	0.057828	0.823815	0.0636289		0.912773	E3 UFM1-protein ligase 1
603	BV898_05365.p01	0.967	0.913	0.886	0.89	1.038	1.01	0.94	0.888	1.024	0.950667	0.0686246	1.045	0.981	0.955	0.887	1.066	0.983	1.013	0.921	1.0245	0.986167	0.0567282	1.03734	0.527804		0.934	0.982	1.115	1.08	1.047	0.989	0.958	1.0975	1.018	1.0245	0.0699768	1.07766	0.261968		0.501986	Alanine aminotransferase 2-like
604	BV898_05376.p01	1.07	1.174	1.013	0.992	1.171	1.118	1.122	1.0025	1.1445	1.08967	0.0763222	1.016	0.968	1.076	1.1	0.803	1.059	0.992	1.088	0.931	1.00367	0.0791475	0.921077	0.246964		1.071	0.812	1.038	0.841	0.864	0.819	0.9415	0.9395	0.8415	0.9075	0.0571664	0.832823	0.029687	Significant	0.163199	Sorting nexin-2
605	BV898_05377.p01	1.315	1.401	0.882	1.202	1.11	1.192	1.358	1.042	1.151	1.18367	0.160513	0.838	1.246	0.853	0.859	1.011	1.036	1.042	0.856	1.0235	0.973833	0.102465	0.822726	0.128963		0.794	1.047	0.959	0.851	0.558	1.384	0.9205	0.905	0.971	0.932167	0.0345121	0.787525	0.0567897		0.541	Protein phosphatase 1B
606	BV898_05379.p01	0.853	0.908	0.967	0.928	0.959	0.89	0.8805	0.9475	0.9245	0.9175	0.0340441	1.091	0.961	0.966	0.923	1.076	1.063	1.026	0.9445	1.0695	1.01333	0.0634554	1.10445	0.0824807		0.991	0.953	1.034	1.127	1.132	1.184	0.972	1.0805	1.158	1.07017	0.0934296	1.16639	0.0564382		0.432622	hypothetical protein
607	BV898_05384.p01	1.132	1.352	1.084	1.103	1.126	1.031	1.242	1.0935	1.0785	1.138	0.0903784	0.993	0.88	1.102	1.28	0.786	0.743	0.9365	1.191	0.7645	0.964	0.214576	0.8471	0.2652		0.901	1.196	0.653	0.65	0.799	0.852	1.0485	0.6515	0.8255	0.841833	0.199003	0.739748	0.0787715		0.509673	Delta-1-pyrroline-5-carboxylate dehydrogenase, mitochondrial
608	BV898_05432.p01	0.787	0.994	0.977	1.083	0.764	0.976	0.8905	1.03	0.87	0.930167	0.0870637	0.929	1.135	0.976	0.919	0.952	1.286	1.032	0.9475	1.119	1.03283	0.085753	1.11037	0.219324		0.948	0.973	1.006	1.125	1.043	1.128	0.9605	1.0655	1.0855	1.03717	0.0671441	1.11503	0.167149		0.948366	putative 78 kDa glucose-regulated protein
609	BV898_05434.p01	0.608	0.803	0.847	1.173	0.797	0.926	0.7055	1.01	0.8615	0.859	0.152265	1.945	---	---	0.709	0.778	1.082	1.945	0.709	0.93	1.19467	0.659136	1.39076	0.438565		---	---	1.331	---	---	---	#DIV/0!	1.331	#DIV/0!	#DIV/0!	#DIV/0!	#DIV/0!	#DIV/0!	#DIV/0!	#DIV/0!	hypothetical protein
610	BV898_05436.p01	0.998	1.143	---	0.887	0.796	1.093	1.0705	0.887	0.9445	0.967333	0.0938567	0.97	0.911	---	0.686	0.814	1.187	0.9405	0.686	1.0005	0.875667	0.166973	0.905238	0.453757		1.045	1.351	0.573	1.151	---	1.395	1.198	0.862	1.395	1.15167	0.269504	1.19056	0.325884		0.206078	hypothetical protein
611	BV898_05449.p01	1.233	0.995	1.323	1.22	1.16	1.105	1.114	1.2715	1.1325	1.17267	0.0860906	0.95	1.021	1.175	1.127	1.102	0.857	0.9855	1.151	0.9795	1.03867	0.0973298	0.885731	0.148615		0.651	0.767	0.825	0.761	0.784	0.568	0.709	0.793	0.676	0.726	0.0603241	0.619102	0.00181591	Significant	0.0091081	Casein kinase I isoform alpha
612	BV898_05466.p01	0.745	0.923	0.618	0.926	0.711	0.917	0.834	0.772	0.814	0.806667	0.0316439	1.17	1.036	1.127	1.289	0.818	0.784	1.103	1.208	0.801	1.03733	0.211297	1.28595	0.134835		1.208	1.071	0.833	0.82	0.822	0.78	1.1395	0.8265	0.801	0.922333	0.188504	1.14339	0.353732		0.520571	Papilin
613	BV898_05482.p01	1.041	1.155	1.031	1.16	0.898	1.038	1.098	1.0955	0.968	1.05383	0.0743444	0.906	0.83	0.84	1.112	0.894	0.964	0.868	0.976	0.929	0.924333	0.054151	0.877115	0.0713075		0.826	1.092	1.014	1.159	1.012	1.028	0.959	1.0865	1.02	1.02183	0.0637698	0.969635	0.601716		0.113679	putative Uncharacterized protein C2A9.02
614	BV898_05483.p01	---	0.895	---	1.015	---	1.035	0.895	1.015	1.035	0.981667	0.0757188	---	0.97	---	---	1.058	0.924	0.97	#DIV/0!	0.991	#DIV/0!	#DIV/0!	#DIV/0!	#DIV/0!	#DIV/0!	1.044	0.929	1.045	1.087	1.212	0.786	0.9865	1.066	0.999	1.01717	0.0427502	1.03616	0.518503		#DIV/0!	hypothetical protein
615	BV898_05484.p01	1.475	1.363	1.394	1.278	1.497	1.307	1.419	1.336	1.402	1.38567	0.0438444	1.036	1.147	0.812	0.943	0.731	0.91	1.0915	0.8775	0.8205	0.929833	0.142879	0.671037	0.00615878	Significant	0.987	0.917	1.066	1.264	0.969	0.868	0.952	1.165	0.9185	1.01183	0.1337	0.730214	0.0100172	Significant	0.508137	putative Uncharacterized protein C2A9.02
616	BV898_05494.p01	0.956	0.912	1.014	0.946	1.132	0.787	0.934	0.98	0.9595	0.957833	0.0230452	0.941	1.011	1.04	0.716	1.006	1.012	0.976	0.878	1.009	0.954333	0.0681347	0.996346	0.936881		0.9	1.061	0.994	1.05	1.029	1.109	0.9805	1.022	1.069	1.02383	0.0442785	1.06891	0.0838453		0.212618	26S proteasome non-ATPase regulatory subunit 13
617	BV898_05507.p01	0.903	0.824	1.024	0.923	0.883	0.782	0.8635	0.9735	0.8325	0.889833	0.0740968	1.006	0.962	1.103	1.141	1.192	1.034	0.984	1.122	1.113	1.073	0.0772075	1.20584	0.0413616	Significant	0.792	0.926	1.194	1.059	0.983	0.962	0.859	1.1265	0.9725	0.986	0.13426	1.10807	0.338475		0.385668	hypothetical protein
618	BV898_05512.p01	0.849	1.129	0.964	1.072	0.895	1.196	0.989	1.018	1.0455	1.0175	0.0282533	0.925	1.037	0.953	1.136	0.886	0.979	0.981	1.0445	0.9325	0.986	0.0561672	0.969042	0.434477		0.896	0.855	1.219	0.946	1.03	1.027	0.8755	1.0825	1.0285	0.9955	0.107373	0.978378	0.748725		0.898547	Sorting nexin-6
619	BV898_05532.p01	1.231	1.414	1.071	0.999	1.29	1.057	1.3225	1.035	1.1735	1.177	0.143782	0.807	0.734	1.226	1.077	0.729	0.603	0.7705	1.1515	0.666	0.862667	0.255536	0.732937	0.136901		1.09	1.231	0.776	0.854	0.823	0.988	1.1605	0.815	0.9055	0.960333	0.179158	0.815916	0.177673		0.616571	hypothetical protein
620	BV898_05534.p01	0.839	1.32	0.815	1.064	1.1	1.017	1.0795	0.9395	1.0585	1.02583	0.0755006	1.002	0.939	1.246	1.113	0.337	0.439	0.9705	1.1795	0.388	0.846	0.410175	0.824695	0.496668		1.129	1.383	0.488	0.534	0.617	0.704	1.256	0.511	0.6605	0.809167	0.394123	0.78879	0.402639		0.916104	V-type proton ATPase 116 kDa subunit a isoform 1
621	BV898_05541.p01	1.301	0.955	1.083	1.151	1.058	---	1.128	1.117	1.058	1.101	0.0376431	1.081	---	0.775	---	1.008	---	1.081	0.775	1.008	0.954667	0.15982	0.867091	0.197549		0.808	---	0.691	0.954	0.857	0.988	0.808	0.8225	0.9225	0.851	0.0623438	0.772934	0.00401378	Significant	0.354327	Trans-1,2-dihydrobenzene-1,2-diol dehydrogenase
622	BV898_05555.p01	1.196	1.132	0.986	1.047	1.009	0.973	1.164	1.0165	0.991	1.05717	0.0933948	0.874	0.785	0.969	0.82	1.294	1.075	0.8295	0.8945	1.1845	0.9695	0.189011	0.917074	0.511225		1.026	0.874	1.019	1.025	0.98	1.017	0.95	1.022	0.9985	0.990167	0.0367163	0.936623	0.311881		0.861563	Proteasome subunit beta type-5
623	BV898_05556.p01	---	---	---	---	---	---	#DIV/0!	#DIV/0!	#DIV/0!	#DIV/0!	#DIV/0!	---	---	---	---	---	---	#DIV/0!	#DIV/0!	#DIV/0!	#DIV/0!	#DIV/0!	#DIV/0!	#DIV/0!	#DIV/0!	---	---	---	---	---	---	#DIV/0!	#DIV/0!	#DIV/0!	#DIV/0!	#DIV/0!	#DIV/0!	#DIV/0!	#DIV/0!	#DIV/0!	Ras-like protein 1
624	BV898_05568.p01	1.155	1.157	1.104	1.466	1.164	1.099	1.156	1.285	1.1315	1.19083	0.0824656	1.055	0.946	1.197	1.162	0.365	0.425	1.0005	1.1795	0.395	0.858333	0.411119	0.720784	0.241558		1.141	1.677	0.42	0.841	1.02	0.608	1.409	0.6305	0.814	0.951167	0.406972	0.79874	0.374034		0.794823	hypothetical protein
625	BV898_05575.p01	0.653	0.68	0.907	1.041	1.05	0.826	0.6665	0.974	0.938	0.8595	0.168109	0.8	0.938	1.026	0.937	1.017	1.135	0.869	0.9815	1.076	0.9755	0.10363	1.13496	0.366501		0.63	0.898	1.42	1.571	0.958	1.059	0.764	1.4955	1.0085	1.08933	0.372389	1.2674	0.385069		0.636854	40S ribosomal protein S3-B
626	BV898_05577.p01	1.13	0.887	1.055	0.932	0.983	0.979	1.0085	0.9935	0.981	0.994333	0.0137689	1.021	0.98	1.169	0.969	0.909	0.968	1.0005	1.069	0.9385	1.00267	0.065277	1.00838	0.839297		0.744	0.924	0.948	1.184	1.035	1.013	0.834	1.066	1.024	0.974667	0.123618	0.980221	0.79775		0.746134	V-type proton ATPase subunit D
627	BV898_05579.p01	0.809	1.111	0.863	0.808	0.741	0.904	0.96	0.8355	0.8225	0.872667	0.0759117	1.026	1.004	1.015	0.908	1.217	1.16	1.015	0.9615	1.1885	1.055	0.118669	1.20894	0.0884421		1.283	1.161	0.975	1	1.014	0.964	1.222	0.9875	0.989	1.06617	0.134958	1.22173	0.0964051		0.919476	Phosphoglycerate kinase 1
628	BV898_05590.p01	---	---	0.919	0.713	---	---	#DIV/0!	0.816	#DIV/0!	#DIV/0!	#DIV/0!	1.053	---	---	---	0.865	1.029	1.053	#DIV/0!	0.947	#DIV/0!	#DIV/0!	#DIV/0!	#DIV/0!	#DIV/0!	---	1.176	0.89	1.472	0.884	---	1.176	1.181	0.884	1.08033	0.170048	#DIV/0!	#DIV/0!	#DIV/0!	#DIV/0!	Alpha-L-fucosidase
629	BV898_05599.p01	0.922	0.93	1.021	0.941	0.897	1.029	0.926	0.981	0.963	0.956667	0.0280416	1.09	1.037	1.044	0.966	1.007	1.099	1.0635	1.005	1.053	1.0405	0.0311889	1.08763	0.0257694	Significant	0.991	1.002	0.99	1.138	0.974	0.925	0.9965	1.064	0.9495	1.00333	0.057555	1.04878	0.275356		0.381095	putative Aromatic-amino-acid aminotransferase 1
630	BV898_05605.p01	0.194	0.616	0.157	0.483	---	0.42	0.405	0.32	0.42	0.381667	0.053929	1.107	1.814	---	1.412	0.659	0.195	1.4605	1.412	0.427	1.09983	0.583195	2.88166	0.100904		0.56	2.065	2.108	0.86	2.184	1.166	1.3125	1.484	1.675	1.4905	0.181337	3.90524	0.000530177	Significant	0.330024	putative Nucleolar and coiled-body phosphoprotein 1
631	BV898_05606.p01	0.706	1.131	0.696	0.992	0.793	0.976	0.9185	0.844	0.8845	0.882333	0.0372972	0.759	1.046	1.034	1.165	1.228	0.837	0.9025	1.0995	1.0325	1.0115	0.100165	1.14639	0.104458		0.978	1.059	1.077	1.222	1.187	0.798	1.0185	1.1495	0.9925	1.0535	0.0841487	1.19399	0.0322512	Significant	0.607796	putative hemerythrin-like protein
632	BV898_05623.p01	1.002	1.138	0.941	1.064	1.343	1.192	1.07	1.0025	1.2675	1.11333	0.137712	0.912	0.756	0.842	0.822	0.912	0.898	0.834	0.832	0.905	0.857	0.0415812	0.76976	0.0367036	Significant	0.92	1.041	1.218	1.345	1.35	0.958	0.9805	1.2815	1.154	1.13867	0.151085	1.02275	0.840547		0.0357575	40S ribosomal protein S18
633	BV898_05656.p01	---	---	---	---	---	---	#DIV/0!	#DIV/0!	#DIV/0!	#DIV/0!	#DIV/0!	---	---	---	---	1.204	---	#DIV/0!	#DIV/0!	1.204	#DIV/0!	#DIV/0!	#DIV/0!	#DIV/0!	#DIV/0!	---	---	---	0.796	---	---	#DIV/0!	0.796	#DIV/0!	#DIV/0!	#DIV/0!	#DIV/0!	#DIV/0!	#DIV/0!	#DIV/0!	putative Zinc metalloproteinase nas-4
634	BV898_05676.p01	1.14	0.929	0.92	0.386	0.862	0.866	1.0345	0.653	0.864	0.8505	0.191108	1.248	1.137	0.96	1.201	1.254	1.19	1.1925	1.0805	1.222	1.165	0.0746509	1.36978	0.0566846		1.307	1.308	1.016	1.146	1.042	0.998	1.3075	1.081	1.02	1.13617	0.151481	1.33588	0.112344		0.782158	D-3-phosphoglycerate dehydrogenase
635	BV898_05683.p01	0.907	0.965	0.894	1.243	1.067	1.182	0.936	1.0685	1.1245	1.043	0.0968026	0.998	0.991	0.873	0.805	0.771	0.982	0.9945	0.839	0.8765	0.903333	0.0811485	0.866091	0.12799		0.92	1.044	1.169	0.846	1.313	1.03	0.982	1.0075	1.1715	1.05367	0.10284	1.01023	0.902238		0.117765	putative Calumenin
636	BV898_05691.p01	1.193	1.179	1.106	1.033	1.326	1.182	1.186	1.0695	1.254	1.16983	0.0933064	0.831	0.796	1.112	1.111	0.413	0.474	0.8135	1.1115	0.4435	0.7895	0.334646	0.674882	0.130812		1.181	1.147	0.728	0.47	0.659	0.726	1.164	0.599	0.6925	0.8185	0.302842	0.699672	0.127226		0.916746	Dehydrogenase/reductase SDR family member 1
637	BV898_05699.p01	1.065	1.238	0.866	1.22	0.975	0.881	1.1515	1.043	0.928	1.04083	0.111766	0.752	0.635	0.88	1.268	0.393	0.38	0.6935	1.074	0.3865	0.718	0.344404	0.689832	0.197401		1.382	0.926	0.522	0.547	0.52	0.392	1.154	0.5345	0.456	0.714833	0.382349	0.686789	0.229315		0.992006	Mitochondrial-processing peptidase subunit beta
638	BV898_05721.p01	0.937	1.061	1.003	1.018	1.034	0.909	0.999	1.0105	0.9715	0.993667	0.0200395	1.164	0.954	1.11	1.325	0.762	0.891	1.059	1.2175	0.8265	1.03433	0.196664	1.04093	0.739605		1.119	0.99	0.961	0.78	0.932	1.177	1.0545	0.8705	1.0545	0.993167	0.106232	0.999497	0.993992		0.765692	putative Aminoacyl tRNA synthase complex-interacting multifunctional protein 2
639	BV898_05727.p01	0.918	0.974	0.88	1.087	0.884	0.942	0.946	0.9835	0.913	0.9475	0.0352739	1.236	1.077	0.905	1.027	1.087	1.007	1.1565	0.966	1.047	1.0565	0.0956047	1.11504	0.137566		0.917	1.123	0.924	0.996	0.958	1.073	1.02	0.96	1.0155	0.9985	0.0334178	1.05383	0.143217		0.377382	Xaa-Pro aminopeptidase 1
640	BV898_05737.p01	0.983	0.892	0.797	0.859	0.9	0.867	0.9375	0.828	0.8835	0.883	0.0547517	0.939	1.168	1.251	1.316	1.219	1.007	1.0535	1.2835	1.113	1.15	0.119381	1.30238	0.0244249	Significant	0.967	1.098	1.069	1.006	0.897	0.763	1.0325	1.0375	0.83	0.966667	0.118383	1.09475	0.328831		0.131946	putative Acidic leucine-rich nuclear phosphoprotein 32 family member A
641	BV898_05746.p01	---	---	---	1.394	---	1.078	#DIV/0!	1.394	1.078	#DIV/0!	#DIV/0!	---	---	---	---	0.912	1.009	#DIV/0!	#DIV/0!	0.9605	#DIV/0!	#DIV/0!	#DIV/0!	#DIV/0!	#DIV/0!	0.632	---	0.854	0.887	0.95	1.284	0.632	0.8705	1.117	0.873167	0.242511	#DIV/0!	#DIV/0!	#DIV/0!	#DIV/0!	putative Zinc finger protein 622
642	BV898_05774.p01	---	---	---	---	0.833	---	#DIV/0!	#DIV/0!	0.833	#DIV/0!	#DIV/0!	---	---	---	---	---	---	#DIV/0!	#DIV/0!	#DIV/0!	#DIV/0!	#DIV/0!	#DIV/0!	#DIV/0!	#DIV/0!	---	---	---	0.768	1.399	---	#DIV/0!	0.768	1.399	#DIV/0!	#DIV/0!	#DIV/0!	#DIV/0!	#DIV/0!	#DIV/0!	Deoxyribose-phosphate aldolase
643	BV898_05776.p01	1.186	1.074	1.279	1.287	0.967	1.209	1.13	1.283	1.088	1.167	0.10263	0.58	1.035	1.09	1.61	0.437	0.431	0.8075	1.35	0.434	0.863833	0.460591	0.740217	0.328171		1.174	1.134	0.565	0.602	0.524	0.476	1.154	0.5835	0.5	0.745833	0.35594	0.639103	0.120276		0.743217	Very-long-chain 3-oxoacyl-CoA reductase-B
644	BV898_05794.p01	1.091	1.065	1.09	1.156	1.169	1.158	1.078	1.123	1.1635	1.1215	0.0427697	0.653	0.691	0.722	0.789	0.699	0.741	0.672	0.7555	0.72	0.715833	0.0419056	0.638282	0.000301683	Significant	1.203	0.878	1.107	1.056	0.97	0.961	1.0405	1.0815	0.9655	1.02917	0.0588246	0.91767	0.0927648		0.00167885	hypothetical protein
645	BV898_05797.p01	0.861	0.788	0.998	1.084	0.982	1.019	0.8245	1.041	1.0005	0.955333	0.1151	1.011	0.94	1.266	1.042	1.09	1.06	0.9755	1.154	1.075	1.06817	0.089446	1.11811	0.251094		0.74	0.613	1.345	1.237	0.982	0.88	0.6765	1.291	0.931	0.966167	0.308756	1.01134	0.95732		0.611837	Heat shock cognate 71 kDa protein
646	BV898_05798.p01	0.936	0.942	0.924	0.972	1.126	0.982	0.939	0.948	1.054	0.980333	0.0639557	1.059	1.007	1.037	1.095	1.107	1.073	1.033	1.066	1.09	1.063	0.0286182	1.08433	0.1105		0.893	0.875	1.082	0.957	0.97	0.971	0.884	1.0195	0.9705	0.958	0.0686094	0.977219	0.701182		0.0707158	Heat shock protein HSP 90-alpha
647	BV898_05810.p01	0.943	0.953	0.991	0.953	0.887	1.02	0.948	0.972	0.9535	0.957833	0.0125731	0.957	0.824	1.156	1.163	---	---	0.8905	1.1595	#DIV/0!	#DIV/0!	#DIV/0!	#DIV/0!	#DIV/0!	#DIV/0!	1.027	1.128	---	---	---	---	1.0775	#DIV/0!	#DIV/0!	#DIV/0!	#DIV/0!	#DIV/0!	#DIV/0!	#DIV/0!	#DIV/0!	Beta-1,4-mannosyltransferase bre-3
648	BV898_05814.p01	0.604	0.599	0.788	0.555	0.661	0.699	0.6015	0.6715	0.68	0.651	0.0430784	1.149	0.993	1.158	1.01	1.336	1.425	1.071	1.084	1.3805	1.1785	0.175058	1.81029	0.00714052	Significant	0.94	0.819	1.164	1.075	1.216	1.282	0.8795	1.1195	1.249	1.08267	0.187484	1.66308	0.0177411	Significant	0.552822	CAHS
649	BV898_05829.p01	0.926	0.998	1.229	0.91	1.157	0.779	0.962	1.0695	0.968	0.999833	0.0604076	---	---	---	---	---	---	#DIV/0!	#DIV/0!	#DIV/0!	#DIV/0!	#DIV/0!	#DIV/0!	#DIV/0!	#DIV/0!	---	---	---	---	---	---	#DIV/0!	#DIV/0!	#DIV/0!	#DIV/0!	#DIV/0!	#DIV/0!	#DIV/0!	#DIV/0!	#DIV/0!	hypothetical protein
650	BV898_05840.p01	---	---	---	---	1.059	---	#DIV/0!	#DIV/0!	1.059	#DIV/0!	#DIV/0!	0.807	1.317	1.253	1.207	0.818	1.083	1.062	1.23	0.9505	1.08083	0.140699	#DIV/0!	#DIV/0!	#DIV/0!	1.161	0.738	0.982	0.767	0.898	0.91	0.9495	0.8745	0.904	0.909333	0.0377834	#DIV/0!	#DIV/0!	#DIV/0!	0.111071	Mannose-1-phosphate guanyltransferase alpha-B
651	BV898_05850.p01	0.988	1.064	1.063	1.034	1.107	1.163	1.026	1.0485	1.135	1.06983	0.0575464	0.951	0.918	1.044	0.968	0.971	1.072	0.9345	1.006	1.0215	0.987333	0.0464067	0.922885	0.125394		0.931	0.924	1.025	0.892	0.952	1.006	0.9275	0.9585	0.979	0.955	0.0259278	0.892662	0.0344737	Significant	0.351539	Adenylosuccinate synthetase
652	BV898_05858.p01	0.923	0.692	0.821	1.199	1.021	0.823	0.8075	1.01	0.922	0.913167	0.101539	---	---	1.169	0.977	---	---	#DIV/0!	1.073	#DIV/0!	#DIV/0!	#DIV/0!	#DIV/0!	#DIV/0!	#DIV/0!	1.251	1.124	---	---	---	---	1.1875	#DIV/0!	#DIV/0!	#DIV/0!	#DIV/0!	#DIV/0!	#DIV/0!	#DIV/0!	#DIV/0!	Acid phosphatase type 7
653	BV898_05870.p01	0.697	1.048	1.036	1.435	0.793	1.16	0.8725	1.2355	0.9765	1.02817	0.186934	0.818	1.072	1.132	1.406	0.571	0.774	0.945	1.269	0.6725	0.962167	0.29862	0.935808	0.761835		1.088	1.075	1.033	0.861	0.887	1.116	1.0815	0.947	1.0015	1.01	0.0676517	0.982331	0.881907		0.800098	hypothetical protein
654	BV898_05871.p01	0.743	1.052	---	---	0.617	0.714	0.8975	#DIV/0!	0.6655	#DIV/0!	#DIV/0!	---	---	0.904	1.296	---	---	#DIV/0!	1.1	#DIV/0!	#DIV/0!	#DIV/0!	#DIV/0!	#DIV/0!	#DIV/0!	1.273	1.4	---	---	---	---	1.3365	#DIV/0!	#DIV/0!	#DIV/0!	#DIV/0!	#DIV/0!	#DIV/0!	#DIV/0!	#DIV/0!	putative CDGSH iron-sulfur domain-containing protein 2-like protein
655	BV898_05873.p01	1.327	1.109	1.18	1.265	0.984	1.147	1.218	1.2225	1.0655	1.16867	0.0893733	0.882	0.926	0.949	0.883	0.957	0.753	0.904	0.916	0.855	0.891667	0.0323161	0.762978	0.00723941	Significant	0.852	1.051	1.01	1.11	0.927	0.976	0.9515	1.06	0.9515	0.987667	0.0626425	0.845123	0.0453564	Significant	0.07775	Quinone oxidoreductase
656	BV898_05884.p01	0.924	0.854	1.084	1.344	0.887	1.452	0.889	1.214	1.1695	1.09083	0.176203	0.664	0.878	1.074	1.33	0.854	0.865	0.771	1.202	0.8595	0.944167	0.227633	0.865546	0.427357		1.025	0.906	1.075	0.939	0.942	0.946	0.9655	1.007	0.944	0.972167	0.0320247	0.891215	0.315077		0.84322	cAMP-dependent protein kinase regulatory subunit
657	BV898_05896.p01	1.1	---	1.035	1.292	1.238	0.848	1.1	1.1635	1.043	1.10217	0.0602792	1.07	1.128	1.138	---	0.863	0.996	1.099	1.138	0.9295	1.0555	0.110848	0.957659	0.556641		0.71	---	0.662	1.337	1.099	0.847	0.71	0.9995	0.973	0.894167	0.160042	0.811281	0.102884		0.224516	Cytoplasmic dynein 1 light intermediate chain 1
658	BV898_05916.p01	1.027	0.86	0.979	0.865	0.95	0.931	0.9435	0.922	0.9405	0.935333	0.011644	1.256	1.168	1.066	0.939	1.195	1.002	1.212	1.0025	1.0985	1.10433	0.104872	1.18068	0.0501181		0.987	0.951	1.227	1.031	1.194	1.123	0.969	1.129	1.1585	1.0855	0.101964	1.16055	0.0643641		0.83445	Farnesyl pyrophosphate synthase
659	BV898_05934.p01	1.175	0.96	1.159	1.293	1.042	1.118	1.0675	1.226	1.08	1.1245	0.0881235	0.742	1.062	0.91	0.95	1.035	0.903	0.902	0.93	0.969	0.933667	0.0336502	0.830295	0.0248057	Significant	0.934	0.964	0.909	0.86	1.108	0.87	0.949	0.8845	0.989	0.940833	0.0527265	0.836668	0.0362992	Significant	0.85237	Dihydropyrimidinase
660	BV898_06069.p01	1.603	1.544	1.499	1.242	1.698	1.603	1.5735	1.3705	1.6505	1.5315	0.144648	0.894	1.056	0.688	0.547	0.751	1.111	0.975	0.6175	0.931	0.841167	0.194946	0.549244	0.00789748	Significant	0.902	0.367	0.652	0.559	0.935	0.803	0.6345	0.6055	0.869	0.703	0.14449	0.459027	0.00217019	Significant	0.379857	rRNA 2'-O-methyltransferase fibrillarin
661	BV898_06070.p01	1.881	1.458	1.46	1.163	1.362	1.291	1.6695	1.3115	1.3265	1.43583	0.2025	0.792	0.783	1.318	1.206	0.156	0.226	0.7875	1.262	0.191	0.746833	0.536657	0.520139	0.105957		1.712	1.724	0.3	0.405	0.351	0.37	1.718	0.3525	0.3605	0.810333	0.786073	0.564364	0.25289		0.913573	hypothetical protein
662	BV898_06077.p01	0.72	0.641	0.856	0.748	0.887	0.638	0.6805	0.802	0.7625	0.748333	0.0619765	1.097	1.021	1.07	1.047	1.345	1.313	1.059	1.0585	1.329	1.14883	0.156029	1.53519	0.014472	Significant	1.138	1.153	0.923	0.886	1.05	1.106	1.1455	0.9045	1.078	1.04267	0.124325	1.39332	0.0213941	Significant	0.408837	putative Neuronal acetylcholine receptor subunit alpha-2
663	BV898_06078.p01	0.917	1.015	0.829	0.81	0.698	0.801	0.966	0.8195	0.7495	0.845	0.11048	1.004	1.161	0.896	1.028	1.164	1.291	1.0825	0.962	1.2275	1.09067	0.132938	1.29073	0.0695669		1.023	0.984	1.141	0.985	1.06	1.191	1.0035	1.063	1.1255	1.064	0.0610061	1.25917	0.0397222	Significant	0.767962	putative Zinc metalloproteinase nas-13
664	BV898_06087.p01	1.032	0.944	1.035	1.059	1.017	1.082	0.988	1.047	1.0495	1.02817	0.0348078	1.095	1.087	0.819	0.945	1.011	0.958	1.091	0.882	0.9845	0.985833	0.104506	0.958826	0.542047		0.944	0.946	0.875	0.943	1.134	1.076	0.945	0.909	1.105	0.986333	0.104333	0.959313	0.546024		0.995602	putative Glutathione S-transferase Mu 1
665	BV898_06105.p01	1.17	1.329	1.049	1.091	1.534	1.231	1.2495	1.07	1.3825	1.234	0.156826	1.014	0.854	0.95	1.205	0.562	0.718	0.934	1.0775	0.64	0.883833	0.223023	0.716234	0.0901544		1.142	1.275	0.53	0.653	0.681	0.589	1.2085	0.5915	0.635	0.811667	0.344355	0.657753	0.12535		0.775811	hypothetical protein
666	BV898_06106.p01	1.129	0.825	1.066	0.835	1.233	0.937	0.977	0.9505	1.085	1.00417	0.0712466	0.858	1.031	0.656	0.906	0.827	1.147	0.9445	0.781	0.987	0.904167	0.108762	0.900415	0.253644		0.894	0.959	1.132	1.282	1.034	1.249	0.9265	1.207	1.1415	1.09167	0.14674	1.08714	0.405434		0.150029	hypothetical protein
667	BV898_06108.p01	1.222	1.211	1.226	0.938	1.063	0.999	1.2165	1.082	1.031	1.10983	0.095831	0.85	0.981	1.354	1.882	0.322	0.37	0.9155	1.618	0.346	0.959833	0.637158	0.864845	0.707406		1.246	1.295	0.455	0.539	0.497	0.635	1.2705	0.497	0.566	0.777833	0.428054	0.700856	0.260075		0.702356	Glucose-6-phosphate
668	BV898_06117.p01	1.228	1.121	1.051	0.96	1.121	1.172	1.1745	1.0055	1.1465	1.10883	0.0905778	1.006	1.111	1.039	0.871	1.023	0.977	1.0585	0.955	1	1.0045	0.0518965	0.905907	0.158481		0.998	0.922	0.883	0.829	0.899	0.907	0.96	0.856	0.903	0.906333	0.0520801	0.817376	0.0283859	Significant	0.081797	Phosphatidylinositol transfer protein alpha isoform
669	BV898_06155.p01	---	---	---	---	---	---	#DIV/0!	#DIV/0!	#DIV/0!	#DIV/0!	#DIV/0!	---	---	---	---	---	---	#DIV/0!	#DIV/0!	#DIV/0!	#DIV/0!	#DIV/0!	#DIV/0!	#DIV/0!	#DIV/0!	---	---	---	---	---	---	#DIV/0!	#DIV/0!	#DIV/0!	#DIV/0!	#DIV/0!	#DIV/0!	#DIV/0!	#DIV/0!	#DIV/0!	putative Maltase A3
670	BV898_06159.p01	---	0.53	1.198	0.937	---	0.709	0.53	1.0675	0.709	0.768833	0.2737	1.548	0.981	---	0.799	0.909	---	1.2645	0.799	0.909	0.990833	0.2433	1.28875	0.352968		0.706	0.762	1.252	1.121	1.133	1.121	0.734	1.1865	1.127	1.01583	0.245881	1.32127	0.309561		0.906419	putative Sulfotransferase family cytosolic 1B member 1
671	BV898_06165.p01	0.892	0.964	0.547	---	0.476	0.879	0.928	0.547	0.6775	0.7175	0.193624	0.84	1.167	1.18	1.339	1.079	0.901	1.0035	1.2595	0.99	1.08433	0.151849	1.51127	0.0611896		1.046	1.083	1.359	0.969	1.229	1.051	1.0645	1.164	1.14	1.12283	0.0519238	1.56492	0.0248479	Significant	0.69908	Histone deacetylase 6
672	BV898_06167.p01	0.583	1.856	0.692	1.378	0.661	1.157	1.2195	1.035	0.909	1.0545	0.156166	0.825	1.112	0.676	1.54	0.562	1.07	0.9685	1.108	0.816	0.964167	0.146048	0.914335	0.504881		0.809	0.799	1.296	0.872	1.342	1.237	0.804	1.084	1.2895	1.05917	0.243701	1.00443	0.979059		0.593536	hypothetical protein
673	BV898_06169.p01	1.306	1.438	1.101	0.963	1.654	1.009	1.372	1.032	1.3315	1.24517	0.185715	0.859	0.444	0.92	1.025	0.288	0.238	0.6515	0.9725	0.263	0.629	0.355285	0.505153	0.0562659		0.924	1.024	0.543	0.428	0.325	0.475	0.974	0.4855	0.4	0.619833	0.309682	0.497791	0.0399628	Significant	0.97474	NADH dehydrogenase [ubiquinone] flavoprotein 1, mitochondrial
674	BV898_06174.p01	0.846	0.85	1.045	1.086	1.016	1.157	0.848	1.0655	1.0865	1	0.132054	---	---	---	---	---	---	#DIV/0!	#DIV/0!	#DIV/0!	#DIV/0!	#DIV/0!	#DIV/0!	#DIV/0!	#DIV/0!	---	---	---	---	---	---	#DIV/0!	#DIV/0!	#DIV/0!	#DIV/0!	#DIV/0!	#DIV/0!	#DIV/0!	#DIV/0!	#DIV/0!	Serpin B9
675	BV898_06175.p01	1.246	0.935	1.123	0.925	1.019	0.879	1.0905	1.024	0.949	1.02117	0.0707925	0.861	0.823	0.895	0.831	1.016	1.175	0.842	0.863	1.0955	0.9335	0.140688	0.91415	0.389587		0.925	1.135	0.991	1.169	1.065	0.989	1.03	1.08	1.027	1.04567	0.0297714	1.02399	0.609989		0.248059	Serpin B9
676	BV898_06176.p01	1.149	1.008	0.805	0.846	0.883	0.695	1.0785	0.8255	0.789	0.897667	0.157666	0.758	1.029	1.053	0.999	1.159	1.071	0.8935	1.026	1.115	1.0115	0.11146	1.12681	0.364924		1.07	1.23	1.276	0.947	0.969	1.054	1.15	1.1115	1.0115	1.091	0.0714895	1.21537	0.125192		0.357115	Serpin B8
677	BV898_06185.p01	1.246	1.014	1.141	1.109	1.198	0.67	1.13	1.125	0.934	1.063	0.111745	1.108	0.998	1.254	0.961	0.821	0.943	1.053	1.1075	0.882	1.01417	0.117659	0.954061	0.62972		1.015	1.104	0.773	0.781	0.852	1.013	1.0595	0.777	0.9325	0.923	0.141489	0.868297	0.249838		0.439216	hypothetical protein
678	BV898_06186.p01	1.33	1.192	1.031	1.079	0.927	0.931	1.261	1.055	0.929	1.08167	0.167599	1.009	0.957	0.766	1.103	0.778	0.734	0.983	0.9345	0.756	0.891167	0.119543	0.823883	0.184244		1.289	0.977	0.815	0.974	1.012	0.869	1.133	0.8945	0.9405	0.989333	0.126527	0.914638	0.488746		0.383977	Neutral alpha-glucosidase AB
679	BV898_06187.p01	0.837	0.826	1.132	0.982	1.135	1.137	0.8315	1.057	1.136	1.00817	0.158015	1.018	1.08	1.472	1.503	0.558	0.387	1.049	1.4875	0.4725	1.003	0.509061	0.994875	0.987409		1.248	1.204	0.515	0.728	0.752	0.654	1.226	0.6215	0.703	0.850167	0.328022	0.84328	0.494084		0.684589	hypothetical protein
680	BV898_06206.p01	1.22	---	0.853	1.008	0.945	---	1.22	0.9305	0.945	1.03183	0.163118	---	---	---	1.029	0.875	1.005	#DIV/0!	1.029	0.94	#DIV/0!	#DIV/0!	#DIV/0!	#DIV/0!	#DIV/0!	---	---	---	---	0.877	1.188	#DIV/0!	#DIV/0!	1.0325	#DIV/0!	#DIV/0!	#DIV/0!	#DIV/0!	#DIV/0!	#DIV/0!	Alpha-mannosidase 2C1
681	BV898_06213.p01	0.974	0.808	1.002	1.062	0.974	1.048	0.891	1.032	1.011	0.978	0.0760723	0.903	1.001	1.103	1.058	1.061	1.545	0.952	1.0805	1.303	1.11183	0.177585	1.13684	0.296398		0.887	1.097	0.966	1.033	0.736	1.011	0.992	0.9995	0.8735	0.955	0.0706806	0.976483	0.720765		0.228301	Eukaryotic translation initiation factor 2 subunit 2
682	BV898_06223.p01	1.229	1.238	1.229	1.232	1.298	1.119	1.2335	1.2305	1.2085	1.22417	0.0136504	0.778	0.556	1.109	1.264	0.249	0.229	0.667	1.1865	0.239	0.6975	0.474486	0.569775	0.127017		1.345	1.639	0.369	0.337	0.388	0.387	1.492	0.353	0.3875	0.744167	0.647872	0.607897	0.268796		0.924669	hypothetical protein
683	BV898_06227.p01	1.236	1.184	1.196	1.147	---	1.384	1.21	1.1715	1.384	1.25517	0.113221	0.957	---	1.554	1.282	---	0.389	0.957	1.418	0.389	0.921333	0.515426	0.734033	0.334754		1.205	1.01	0.548	0.482	0.549	0.662	1.1075	0.515	0.6055	0.742667	0.319179	0.591688	0.0587315		0.636616	Minor histocompatibility antigen H13
684	BV898_06233.p01	1.036	0.96	0.875	1.165	1.117	1.318	0.998	1.02	1.2175	1.0785	0.120879	0.714	0.977	0.822	0.824	1.029	0.881	0.8455	0.823	0.955	0.8745	0.0706169	0.810848	0.0650829		1.001	0.8	0.932	1.273	1.107	1.078	0.9005	1.1025	1.0925	1.03183	0.113848	0.95673	0.651889		0.11169	putative Calexcitin-1
685	BV898_06269.p01	1.061	0.997	0.964	1.054	1.032	1.054	1.029	1.009	1.043	1.027	0.017088	0.971	1.032	1.306	1.033	0.974	0.97	1.0015	1.1695	0.972	1.04767	0.106537	1.02012	0.75673		1.006	0.969	0.787	0.772	1.014	0.997	0.9875	0.7795	1.0055	0.924167	0.125608	0.89987	0.232704		0.263842	putative Pentatricopeptide repeat-containing protein 2, mitochondrial
686	BV898_06271.p01	0.863	0.898	1.068	0.975	1.102	1.112	0.8805	1.0215	1.107	1.003	0.114378	1.158	1.06	1.135	0.967	1.078	1.105	1.109	1.051	1.0915	1.08383	0.0297504	1.08059	0.30173		0.802	0.812	1	1.012	1.083	1.223	0.807	1.006	1.153	0.988667	0.17365	0.98571	0.91072		0.402448	Peptidyl-prolyl cis-trans isomerase 5
687	BV898_06273.p01	1.156	1.247	0.766	1.1	1.267	1.257	1.2015	0.933	1.262	1.13217	0.175116	0.85	1.114	0.913	0.913	0.885	0.849	0.982	0.913	0.867	0.920667	0.0578821	0.81319	0.117958		0.979	0.737	1.074	0.968	1.116	0.808	0.858	1.021	0.962	0.947	0.0825288	0.836449	0.172921		0.674383	HEAT repeat-containing protein 1
688	BV898_06306.p01	0.955	1.164	0.994	1.374	0.895	0.911	1.0595	1.184	0.903	1.04883	0.140803	0.923	1.103	0.847	1.011	1.171	1.085	1.013	0.929	1.128	1.02333	0.0999016	0.975687	0.8107		0.902	0.928	0.854	0.908	0.966	0.64	0.915	0.881	0.803	0.866333	0.0574224	0.825997	0.106173		0.0776687	putative maltose O-acetyltransferase
689	BV898_06320.p01	1.326	1.017	1.568	1.481	1.43	1.075	1.1715	1.5245	1.2525	1.31617	0.184912	---	---	0.756	0.65	---	---	#DIV/0!	0.703	#DIV/0!	#DIV/0!	#DIV/0!	#DIV/0!	#DIV/0!	#DIV/0!	0.736	0.615	0.345	---	---	---	0.6755	0.345	#DIV/0!	#DIV/0!	#DIV/0!	#DIV/0!	#DIV/0!	#DIV/0!	#DIV/0!	Sucrase-isomaltase, intestinal
690	BV898_06375.p01	1.027	0.95	1.093	1.219	0.906	0.95	0.9885	1.156	0.928	1.02417	0.11811	0.985	1.114	0.984	0.984	1.139	0.981	1.0495	0.984	1.06	1.03117	0.0411835	1.00683	0.927445		0.901	0.838	1.111	1.044	1.069	0.824	0.8695	1.0775	0.9465	0.9645	0.105162	0.941741	0.549097		0.364385	Quinone oxidoreductase
691	BV898_06377.p01	1.273	1.519	0.854	1.424	1.606	1.036	1.396	1.139	1.321	1.28533	0.13216	0.708	0.848	0.734	0.859	0.835	0.853	0.778	0.7965	0.844	0.806167	0.0340453	0.627204	0.00369553	Significant	1.216	1.023	0.914	0.99	0.997	0.749	1.1195	0.952	0.873	0.9815	0.12587	0.763615	0.0448575	Significant	0.0803394	hypothetical protein
692	BV898_06399.p01	0.73	1.154	0.785	0.899	1.014	1.035	0.942	0.842	1.0245	0.936167	0.0913897	0.778	0.866	0.843	1.014	0.94	0.799	0.822	0.9285	0.8695	0.873333	0.0533534	0.932882	0.361875		1.082	0.868	1.221	1.516	1.287	1.101	0.975	1.3685	1.194	1.17917	0.197169	1.25957	0.124846		0.0604697	putative Apolipoprotein D
693	BV898_06401.p01	0.929	0.845	0.806	0.967	0.971	0.815	0.887	0.8865	0.893	0.888833	0.00361709	1.185	0.965	1.106	1.048	1.026	1.143	1.075	1.077	1.0845	1.07883	0.00500833	1.21376	7.43435e-07	Significant	0.929	0.955	1.162	0.949	1.036	1.082	0.942	1.0555	1.059	1.01883	0.0665626	1.14626	0.0278422	Significant	0.194489	Leucine-rich repeat-containing protein 47
694	BV898_06403.p01	0.981	0.848	1.199	1.033	1.413	1.114	0.9145	1.116	1.2635	1.098	0.175195	0.361	1.034	1.149	0.96	0.537	0.915	0.6975	1.0545	0.726	0.826	0.198399	0.752277	0.149693		0.784	0.919	0.991	1.109	0.987	0.979	0.8515	1.05	0.983	0.9615	0.100981	0.875683	0.307251		0.351244	T-complex protein 1 subunit gamma
695	BV898_06407.p01	0.885	0.93	0.945	0.805	0.945	0.978	0.9075	0.875	0.9615	0.914667	0.0436931	1.12	1.108	0.815	0.812	1.019	1.185	1.114	0.8135	1.102	1.00983	0.170135	1.10405	0.401175		0.919	0.996	1.232	1.058	0.937	0.893	0.9575	1.145	0.915	1.00583	0.122381	1.09967	0.291126		0.975212	Glucose-6-phosphate 1-dehydrogenase
696	BV898_06408.p01	0.698	0.973	0.296	1.023	1.046	1.451	0.8355	0.6595	1.2485	0.9145	0.302343	0.873	0.98	0.976	1.224	1.183	0.932	0.9265	1.1	1.0575	1.028	0.0904337	1.12411	0.567077		0.962	0.768	1.387	0.981	1.242	1.103	0.865	1.184	1.1725	1.07383	0.180946	1.17423	0.477268		0.714746	Transketolase-like protein 2
697	BV898_06411.p01	1.242	1.428	1.215	1.442	1.028	1.467	1.335	1.3285	1.2475	1.30367	0.0487502	0.718	0.701	1.244	1.092	0.407	---	0.7095	1.168	0.407	0.7615	0.383156	0.584122	0.0718832		1.324	1.173	0.362	0.599	0.514	0.505	1.2485	0.4805	0.5095	0.746167	0.435275	0.57236	0.0921762		0.965666	hypothetical protein
698	BV898_06423.p01	1.175	1.134	1.056	1.058	0.933	1.164	1.1545	1.057	1.0485	1.08667	0.0588989	0.888	0.833	1.077	1.192	0.272	0.282	0.8605	1.1345	0.277	0.757333	0.43796	0.696933	0.266316		1.303	1.478	0.329	0.446	0.47	0.545	1.3905	0.3875	0.5075	0.761833	0.547737	0.701074	0.364854		0.991665	putative Very-long-chain 3-oxoacyl-CoA reductase
699	BV898_06425.p01	0.952	1.005	1.061	1.325	1.136	1.25	0.9785	1.193	1.193	1.1215	0.123842	1.033	0.735	0.916	1.13	0.902	0.847	0.884	1.023	0.8745	0.927167	0.0831299	0.82672	0.0869999		0.917	0.988	0.932	0.796	0.986	1.089	0.9525	0.864	1.0375	0.951333	0.0867559	0.848269	0.123064		0.745127	Tyrosine--tRNA ligase, cytoplasmic
700	BV898_06426.p01	1.175	1.214	1	0.938	0.986	1.117	1.1945	0.969	1.0515	1.07167	0.114095	0.731	0.542	0.873	0.865	0.298	0.156	0.6365	0.869	0.227	0.5775	0.325041	0.53888	0.0678723		1.151	1.315	0.456	0.378	0.536	0.415	1.233	0.417	0.4755	0.7085	0.455171	0.66112	0.25116		0.705745	putative Very-long-chain 3-oxoacyl-CoA reductase-A
701	BV898_06427.p01	0.838	1.021	0.842	1.045	0.943	1.207	0.9295	0.9435	1.075	0.982667	0.0802688	1.051	1.047	1.051	1.016	1.084	1	1.049	1.0335	1.042	1.0415	0.00776209	1.05987	0.274995		0.881	0.973	1.059	0.972	1.209	1.084	0.927	1.0155	1.1465	1.02967	0.110434	1.04783	0.583093		0.862129	T-complex protein 1 subunit epsilon
702	BV898_06431.p01	0.963	0.819	1.15	1.008	1.043	0.967	0.891	1.079	1.005	0.991667	0.0947066	1.025	0.996	1.063	0.99	1.119	1.036	1.0105	1.0265	1.0775	1.03817	0.0349905	1.04689	0.46971		0.92	0.919	1.01	1.104	0.929	0.946	0.9195	1.057	0.9375	0.971333	0.0747334	0.979496	0.784858		0.233324	putative Protein deglycase DJ-1
703	BV898_06433.p01	0.999	1.111	0.989	0.785	0.783	0.916	1.055	0.887	0.8495	0.9305	0.109438	1.015	1.149	1.008	1.264	1.052	0.761	1.082	1.136	0.9065	1.0415	0.119991	1.11929	0.302022		1.005	0.986	1.007	1.244	1.361	0.562	0.9955	1.1255	0.9615	1.0275	0.0865563	1.10425	0.294928		0.877761	putative transferase CAF17-like protein, mitochondrial
704	BV898_06445.p01	1.001	0.878	1.529	0.974	1.243	1.27	0.9395	1.2515	1.2565	1.14917	0.181594	---	---	---	---	0.767	0.982	#DIV/0!	#DIV/0!	0.8745	#DIV/0!	#DIV/0!	#DIV/0!	#DIV/0!	#DIV/0!	---	0.915	0.869	0.814	0.758	---	0.915	0.8415	0.758	0.838167	0.0785531	0.729369	0.0528488		#DIV/0!	hypothetical protein
705	BV898_06448.p01	---	---	---	---	---	---	#DIV/0!	#DIV/0!	#DIV/0!	#DIV/0!	#DIV/0!	---	---	---	---	---	---	#DIV/0!	#DIV/0!	#DIV/0!	#DIV/0!	#DIV/0!	#DIV/0!	#DIV/0!	#DIV/0!	---	---	---	---	---	---	#DIV/0!	#DIV/0!	#DIV/0!	#DIV/0!	#DIV/0!	#DIV/0!	#DIV/0!	#DIV/0!	#DIV/0!	putative H/ACA ribonucleoprotein complex subunit 1
706	BV898_06474.p01	---	---	---	---	---	0.091	#DIV/0!	#DIV/0!	0.091	#DIV/0!	#DIV/0!	1.709	1.766	1.707	1.717	1.298	1.346	1.7375	1.712	1.322	1.5905	0.232877	#DIV/0!	#DIV/0!	#DIV/0!	0.489	0.498	0.485	0.538	0.687	0.671	0.4935	0.5115	0.679	0.561333	0.102299	#DIV/0!	#DIV/0!	#DIV/0!	0.00218256	hypothetical protein
707	BV898_06476.p01	1.295	1.107	1.337	1.232	1.452	1.399	1.201	1.2845	1.4255	1.30367	0.113471	0.639	0.907	1.148	1.222	0.334	---	0.773	1.185	0.334	0.764	0.425571	0.586039	0.101084		1.475	1.404	0.398	0.36	0.427	0.363	1.4395	0.379	0.395	0.737833	0.607714	0.565968	0.188081		0.954219	putative Testicular acid phosphatase-like protein
708	BV898_06478.p01	0.89	0.942	1.073	1.234	0.942	0.997	0.916	1.1535	0.9695	1.013	0.124582	0.946	0.95	0.982	1.193	1.149	0.874	0.948	1.0875	1.0115	1.01567	0.0698433	1.00263	0.975751		1.044	0.921	1.083	---	0.985	0.892	0.9825	1.083	0.9385	1.00133	0.0740681	0.988483	0.895856		0.819336	putative Testicular acid phosphatase-like protein
709	BV898_06528.p01	0.938	1.012	0.92	1.163	1.19	1.196	0.975	1.0415	1.193	1.06983	0.111728	0.779	0.765	0.896	0.819	0.518	0.504	0.772	0.8575	0.511	0.7135	0.180506	0.666926	0.0437947	Significant	0.774	1.168	0.669	0.702	0.577	0.473	0.971	0.6855	0.525	0.727167	0.225901	0.679701	0.0780849		0.938689	Ankyrin-2
710	BV898_06541.p01	1.211	1.238	1.197	0.984	1.337	1.597	1.2245	1.0905	1.467	1.26067	0.190838	0.851	1.001	0.923	0.845	0.586	0.69	0.926	0.884	0.638	0.816	0.155576	0.647277	0.0352509	Significant	0.766	0.856	0.899	0.855	0.992	0.928	0.811	0.877	0.96	0.882667	0.0746615	0.700159	0.0330602	Significant	0.540044	hypothetical protein
711	BV898_06563.p01	0.925	0.893	0.926	1.108	1.038	1.123	0.909	1.017	1.0805	1.00217	0.0867069	0.871	0.843	0.852	0.846	1.055	0.944	0.857	0.849	0.9995	0.901833	0.0846763	0.899884	0.224901		0.825	0.863	1.265	1.344	1.172	1.107	0.844	1.3045	1.1395	1.096	0.233311	1.09363	0.549408		0.246897	putative 40S ribosomal protein S10
712	BV898_06571.p01	0.882	0.72	0.86	0.833	0.815	0.65	0.801	0.8465	0.7325	0.793333	0.0573854	0.996	1.031	1.156	1.021	1.045	1.007	1.0135	1.0885	1.026	1.04267	0.0401819	1.31429	0.00351517	Significant	1.517	1.202	1.071	1.101	1.01	0.963	1.3595	1.086	0.9865	1.144	0.193146	1.44202	0.0393794	Significant	0.423917	3-ketoacyl-CoA thiolase, mitochondrial
713	BV898_06579.p01	1.059	1.14	1	1.236	0.934	0.843	1.0995	1.118	0.8885	1.03533	0.127497	1.037	0.806	0.885	1.121	0.944	0.938	0.9215	1.003	0.941	0.955167	0.0425568	0.922569	0.359951		0.969	0.902	1.061	1.002	0.933	0.855	0.9355	1.0315	0.894	0.953667	0.0705272	0.92112	0.386617		0.976349	Obg-like ATPase 1
714	BV898_06581.p01	1.157	1.049	1.236	1.144	1.127	1.251	1.103	1.19	1.189	1.16067	0.0499433	0.845	0.871	1.087	0.955	0.83	0.864	0.858	1.021	0.847	0.908667	0.0974389	0.782883	0.0163144	Significant	1.185	1.204	0.798	0.838	0.742	0.763	1.1945	0.818	0.7525	0.921667	0.238539	0.794084	0.164632		0.934566	Glyceraldehyde-3-phosphate dehydrogenase 2
715	BV898_06584.p01	1.02	1.193	1.036	1.038	1.275	1.015	1.1065	1.037	1.145	1.09617	0.0547365	0.655	0.766	0.834	0.852	---	---	0.7105	0.843	#DIV/0!	#DIV/0!	#DIV/0!	#DIV/0!	#DIV/0!	#DIV/0!	1.338	0.806	0.515	---	0.564	0.572	1.072	0.515	0.568	0.718333	0.307429	0.655314	0.104152		#DIV/0!	Mitochondrial 2-oxoglutarate/malate carrier protein
716	BV898_06593.p01	0.976	1.021	0.949	1.116	0.937	0.962	0.9985	1.0325	0.9495	0.9935	0.0417253	0.799	0.778	1.143	0.921	0.265	0.311	0.7885	1.032	0.288	0.702833	0.379326	0.707432	0.25753		1.29	1.228	0.346	0.461	0.415	0.399	1.259	0.4035	0.407	0.689833	0.492916	0.694347	0.347598		0.972856	hypothetical protein
717	BV898_06597.p01	1.481	0.964	1.114	1.138	1.071	1.17	1.2225	1.126	1.1205	1.15633	0.057368	0.667	0.579	0.774	0.759	0.718	0.742	0.623	0.7665	0.73	0.7065	0.0745805	0.610983	0.00116099	Significant	1.011	0.869	1	1.207	1.277	0.898	0.94	1.1035	1.0875	1.04367	0.0901337	0.902566	0.141806		0.00753376	NADP-dependent malic enzyme
718	BV898_06615.p01	---	---	---	---	---	---	#DIV/0!	#DIV/0!	#DIV/0!	#DIV/0!	#DIV/0!	---	---	---	0.767	---	---	#DIV/0!	0.767	#DIV/0!	#DIV/0!	#DIV/0!	#DIV/0!	#DIV/0!	#DIV/0!	---	1.233	---	---	---	---	1.233	#DIV/0!	#DIV/0!	#DIV/0!	#DIV/0!	#DIV/0!	#DIV/0!	#DIV/0!	#DIV/0!	ATPase family AAA domain-containing protein 3-A
719	BV898_06618.p01	1.174	1.189	1.187	1.161	1.346	1.31	1.1815	1.174	1.328	1.22783	0.0868279	0.948	1.139	1.439	1.088	0.784	0.844	1.0435	1.2635	0.814	1.04033	0.224767	0.847292	0.248996		0.947	0.879	0.762	0.583	0.813	0.697	0.913	0.6725	0.755	0.780167	0.122209	0.635401	0.00664199	Significant	0.152979	putative ATP-dependent RNA helicase DDX17
720	BV898_06630.p01	1.82	1.755	1.682	1.794	1.365	1.588	1.7875	1.738	1.4765	1.66733	0.167109	---	---	0.399	0.528	---	---	#DIV/0!	0.4635	#DIV/0!	#DIV/0!	#DIV/0!	#DIV/0!	#DIV/0!	#DIV/0!	0.439	0.504	---	0.345	0.398	0.383	0.4715	0.345	0.3905	0.402333	0.0640748	0.241303	0.000255633	Significant	#DIV/0!	3-keto-steroid reductase
721	BV898_06645.p01	1.001	1.514	0.912	1.055	1.124	1.132	1.2575	0.9835	1.128	1.123	0.137068	1.077	0.976	1.116	0.946	0.911	0.553	1.0265	1.031	0.732	0.929833	0.171343	0.827991	0.201996		0.851	0.948	0.76	1.086	0.971	1.092	0.8995	0.923	1.0315	0.951333	0.0704137	0.847136	0.125883		0.850488	Nuclease domain-containing protein 1
722	BV898_06676.p01	1.055	1.073	1.38	1.327	0.688	0.95	1.064	1.3535	0.819	1.07883	0.267559	0.838	0.722	0.482	0.9	0.312	0.425	0.78	0.691	0.3685	0.613167	0.21651	0.568361	0.0790857		1.236	0.438	1.204	1.333	0.996	0.969	0.837	1.2685	0.9825	1.02933	0.219529	0.954117	0.816543		0.0795699	Alpha-enolase
723	BV898_06679.p01	0.961	1.108	1.111	1.344	1.026	1.035	1.0345	1.2275	1.0305	1.0975	0.112601	1.123	0.987	0.987	1.151	0.998	0.835	1.055	1.069	0.9165	1.0135	0.0842956	0.923462	0.359399		0.837	0.776	1.004	1.007	0.905	0.803	0.8065	1.0055	0.854	0.888667	0.103931	0.809719	0.0776197		0.181451	hypothetical protein
724	BV898_06702.p01	1	1.12	1.123	1.243	0.99	1.162	1.06	1.183	1.076	1.10633	0.0668755	0.971	1.176	1.077	1.086	0.997	0.957	1.0735	1.0815	0.977	1.044	0.0581614	0.943658	0.290099		0.976	0.81	0.775	0.685	0.935	0.849	0.893	0.73	0.892	0.838333	0.0938208	0.757758	0.0157482	Significant	0.0320641	putative Troponin T
725	BV898_06729.p01	0.969	0.916	0.982	0.975	1.117	1.046	0.9425	0.9785	1.0815	1.00083	0.0721411	1.034	1.048	1.152	0.853	0.916	0.978	1.041	1.0025	0.947	0.996833	0.0472555	0.996003	0.939829		0.879	0.987	0.742	0.807	1.168	1.326	0.933	0.7745	1.247	0.984833	0.240477	0.984013	0.917424		0.936488	Eukaryotic translation initiation factor 3 subunit I
726	BV898_06733.p01	0.983	0.635	0.827	0.966	0.943	1.062	0.809	0.8965	1.0025	0.902667	0.0968973	0.887	0.881	0.984	0.855	0.655	1.1	0.884	0.9195	0.8775	0.893667	0.0226072	0.99003	0.883096		0.929	1.886	1.157	0.215	1.441	0.828	1.4075	0.686	1.1345	1.076	0.36429	1.19202	0.470374		0.435707	hypothetical protein
727	BV898_06772.p01	1.023	0.888	0.999	0.991	0.886	0.756	0.9555	0.995	0.821	0.923833	0.09122	0.957	0.895	0.947	1.428	1.091	1.094	0.926	1.1875	1.0925	1.06867	0.132369	1.15677	0.193663		0.951	0.944	1.158	0.964	1.06	0.968	0.9475	1.061	1.014	1.0075	0.0570285	1.09056	0.249218		0.503078	putative U6 snRNA-associated Sm-like protein LSm3
728	BV898_06773.p01	0.754	0.973	0.77	0.911	0.993	0.878	0.8635	0.8405	0.9355	0.879833	0.0495614	0.812	0.95	0.972	1.115	1.186	0.917	0.881	1.0435	1.0515	0.992	0.096212	1.12749	0.147075		0.98	1.137	1.186	1.062	1.078	0.967	1.0585	1.124	1.0225	1.06833	0.0514595	1.21425	0.0102622	Significant	0.292292	putative Myotrophin
729	BV898_06776.p01	0.64	0.998	0.949	0.897	0.933	0.94	0.819	0.923	0.9365	0.892833	0.0642968	0.956	1.158	1.066	1.102	1.453	1.345	1.057	1.084	1.399	1.18	0.190139	1.32164	0.0683532		0.852	0.958	0.917	0.946	0.903	0.988	0.905	0.9315	0.9455	0.927333	0.020569	1.03864	0.426063		0.0840157	von Willebrand factor A domain-containing protein
730	BV898_06777.p01	0.954	0.834	0.963	0.861	0.799	0.998	0.894	0.912	0.8985	0.9015	0.0093675	1.17	1.09	1.034	1.203	1.009	1.342	1.13	1.1185	1.1755	1.14133	0.0301427	1.26604	0.000192551	Significant	0.931	1.039	0.927	0.945	1	0.903	0.985	0.936	0.9515	0.9575	0.025045	1.06212	0.022211	Significant	0.00124815	von Willebrand factor A domain-containing protein
731	BV898_06781.p01	1.196	1.237	0.729	0.718	0.88	0.475	1.2165	0.7235	0.6775	0.8725	0.298799	0.764	1.001	0.844	1.021	1.039	1.106	0.8825	0.9325	1.0725	0.9625	0.0984886	1.10315	0.646246		1.371	1.52	0.67	1.225	1.09	1.48	1.4455	0.9475	1.285	1.226	0.254188	1.40516	0.193597		0.1694	putative 40S ribosomal protein S15
732	BV898_06786.p01	1.164	1.144	0.817	1.061	0.748	1.088	1.154	0.939	0.918	1.00367	0.130615	0.832	1.063	0.729	1.185	0.721	0.669	0.9475	0.957	0.695	0.8665	0.148599	0.863334	0.296057		1.321	1.663	0.962	0.83	0.814	0.753	1.492	0.896	0.7835	1.05717	0.380755	1.0533	0.829228		0.464408	Villin-1
733	BV898_06792.p01	1.19	1.076	1.451	0.901	0.971	1.058	1.133	1.176	1.0145	1.10783	0.0836396	0.953	1.078	1.272	1.028	0.911	1.157	1.0155	1.15	1.034	1.0665	0.0729023	0.96269	0.553913		0.897	0.905	0.771	0.699	0.927	0.844	0.901	0.735	0.8855	0.8405	0.0916938	0.758688	0.0202821	Significant	0.0287933	60S ribosomal protein L13
734	BV898_06801.p01	---	---	---	---	1.046	---	#DIV/0!	#DIV/0!	1.046	#DIV/0!	#DIV/0!	---	---	0.889	1.064	---	---	#DIV/0!	0.9765	#DIV/0!	#DIV/0!	#DIV/0!	#DIV/0!	#DIV/0!	#DIV/0!	---	---	---	---	---	---	#DIV/0!	#DIV/0!	#DIV/0!	#DIV/0!	#DIV/0!	#DIV/0!	#DIV/0!	#DIV/0!	#DIV/0!	NADH dehydrogenase [ubiquinone] 1 alpha subcomplex subunit 10, mitochondrial
735	BV898_06804.p01	0.93	0.969	0.913	1.119	1.318	1.023	0.9495	1.016	1.1705	1.04533	0.113382	0.81	0.82	1.033	1.133	1.045	0.889	0.815	1.083	0.967	0.955	0.134402	0.913584	0.423854		0.89	0.987	1.203	0.923	0.977	1.018	0.9385	1.063	0.9975	0.999667	0.0622783	0.956314	0.573948		0.629067	Splicing factor 3B subunit 1
736	BV898_06812.p01	---	---	---	---	---	---	#DIV/0!	#DIV/0!	#DIV/0!	#DIV/0!	#DIV/0!	---	---	---	---	1.045	---	#DIV/0!	#DIV/0!	1.045	#DIV/0!	#DIV/0!	#DIV/0!	#DIV/0!	#DIV/0!	---	---	---	---	0.955	---	#DIV/0!	#DIV/0!	0.955	#DIV/0!	#DIV/0!	#DIV/0!	#DIV/0!	#DIV/0!	#DIV/0!	Signal transducing adapter molecule 2
737	BV898_06823.p01	1.029	0.902	0.991	0.953	0.97	0.96	0.9655	0.972	0.965	0.9675	0.00390512	0.662	1.053	0.969	0.852	0.898	0.854	0.8575	0.9105	0.876	0.881333	0.0268995	0.910939	0.00536081	Significant	0.884	1.282	0.913	0.984	0.96	0.707	1.083	0.9485	0.8335	0.955	0.124877	0.98708	0.870838		0.374395	Protein disulfide-isomerase A3
738	BV898_06826.p01	1.662	1.026	2.171	1.668	1.663	1.567	1.344	1.9195	1.615	1.62617	0.287912	0.9	0.989	1	0.922	1.051	1.052	0.9445	0.961	1.0515	0.985667	0.0576071	0.606129	0.0194645	Significant	0.998	1.014	1.079	1.014	1.066	1.063	1.006	1.0465	1.0645	1.039	0.0299625	0.638926	0.0245971	Significant	0.22792	60 kDa heat shock protein, mitochondrial
739	BV898_06828.p01	1.137	1.27	1.231	1.351	1.026	1.257	1.2035	1.291	1.1415	1.212	0.0751116	0.792	0.692	0.816	0.814	0.964	0.978	0.742	0.815	0.971	0.842667	0.11698	0.69527	0.0100189	Significant	1.104	0.799	0.881	0.788	1.199	0.853	0.9515	0.8345	1.026	0.937333	0.0965328	0.773377	0.0176978	Significant	0.340478	putative 10 kDa heat shock protein, mitochondrial
740	BV898_06829.p01	1.029	1.215	1.144	1.106	1.039	1.21	1.122	1.125	1.1245	1.12383	0.00160728	0.918	0.907	1.047	1.044	0.732	0.803	0.9125	1.0455	0.7675	0.9085	0.139043	0.808394	0.0551017		1.226	1.093	0.784	0.716	0.865	0.859	1.1595	0.75	0.862	0.923833	0.211637	0.822038	0.17702		0.92152	Citrate synthase, mitochondrial
741	BV898_06842.p01	0.892	0.903	0.773	0.953	0.862	1.051	0.8975	0.863	0.9565	0.905667	0.047282	0.98	0.913	1.171	1.126	0.919	0.936	0.9465	1.1485	0.9275	1.0075	0.122479	1.11244	0.250277		1.141	1.041	1.06	0.942	1.147	1.002	1.091	1.001	1.0745	1.0555	0.047914	1.16544	0.0182204	Significant	0.561619	hypothetical protein
742	BV898_06870.p01	0.926	0.942	1.263	1.125	1.128	0.89	0.934	1.194	1.009	1.04567	0.133822	0.979	1.079	0.969	0.656	0.995	0.844	1.029	0.8125	0.9195	0.920333	0.108252	0.88014	0.275779		1.356	0.61	1.378	1.058	0.854	0.946	0.983	1.218	0.9	1.03367	0.164943	0.988524	0.926755		0.376071	hypothetical protein
743	BV898_06881.p01	0.871	0.964	0.756	0.736	0.763	0.959	0.9175	0.746	0.861	0.8415	0.0873971	0.864	0.969	0.906	1.49	1.155	0.984	0.9165	1.198	1.0695	1.06133	0.140928	1.26124	0.0832927		1.099	0.951	1.519	1.019	1.342	0.983	1.025	1.269	1.1625	1.15217	0.122328	1.36918	0.0231855	Significant	0.446653	putative Dipeptidyl aminopeptidase BIII
744	BV898_06904.p01	0.93	0.908	0.793	1.002	0.907	1.001	0.919	0.8975	0.954	0.9235	0.0285175	0.983	1.067	0.962	1.028	0.877	1.051	1.025	0.995	0.964	0.994667	0.0305014	1.07706	0.0418861	Significant	1.006	0.94	1.157	1.145	1.049	1.193	0.973	1.151	1.121	1.08167	0.095296	1.17127	0.0511595		0.206529	hypothetical protein
745	BV898_06906.p01	0.898	1.009	1.109	0.929	1.198	0.988	0.9535	1.019	1.093	1.02183	0.0697931	0.929	1.134	1.091	1.232	0.805	0.907	1.0315	1.1615	0.856	1.01633	0.153314	0.994618	0.957614		1.032	1.196	0.784	0.786	0.976	1.037	1.114	0.785	1.0065	0.9685	0.16776	0.947806	0.637927		0.733899	hypothetical protein
746	BV898_06915.p01	0.425	0.447	0.911	1.001	1.293	0.943	0.436	0.956	1.118	0.836667	0.356316	1.12	1.441	2.122	1.902	0.896	0.796	1.2805	2.012	0.846	1.3795	0.589271	1.6488	0.243886		0.961	0.739	0.727	0.708	0.868	0.7	0.85	0.7175	0.784	0.783833	0.0662502	0.936853	0.813103		0.156858	hypothetical protein
747	BV898_06922.p01	0.738	0.957	1.198	1.381	1.204	1.127	0.8475	1.2895	1.1655	1.10083	0.227985	0.966	0.806	0.729	0.731	1.136	0.754	0.886	0.73	0.945	0.853667	0.111087	0.775473	0.166674		0.928	0.951	0.976	0.916	0.906	0.958	0.9395	0.946	0.932	0.939167	0.00700595	0.853142	0.286888		0.254149	CD109 antigen
748	BV898_06936.p01	0.815	---	1.062	---	0.732	---	0.815	1.062	0.732	0.869667	0.171658	0.903	---	0.848	---	---	1.502	0.903	0.848	1.502	1.08433	0.362754	1.24684	0.406636		0.89	1.013	1.284	1.103	0.731	1.115	0.9515	1.1935	0.923	1.02267	0.148631	1.17593	0.308002		0.798756	Lariat debranching enzyme
749	BV898_06945.p01	1.669	1.006	1.256	0.848	1.285	0.763	1.3375	1.052	1.024	1.13783	0.173482	1.001	0.752	0.788	0.653	0.784	0.899	0.8765	0.7205	0.8415	0.812833	0.0818556	0.714369	0.0426201	Significant	1.204	1.046	1.255	0.971	1.081	1.01	1.125	1.113	1.0455	1.0945	0.0428573	0.961916	0.696055		0.00616977	putative Fatty acid-binding protein, heart
750	BV898_06948.p01	---	1.101	0.954	1.245	1.127	1.013	1.101	1.0995	1.07	1.09017	0.0174809	0.968	1.098	1.044	---	0.81	0.75	1.033	1.044	0.78	0.952333	0.149346	0.873567	0.18755		1.008	---	1.011	0.888	1.175	0.925	1.008	0.9495	1.05	1.0025	0.0504752	0.919584	0.0467435	Significant	0.610849	putative Dihydrofolate reductase
751	BV898_06953.p01	0.961	0.953	1.067	1.006	0.901	1.035	0.957	1.0365	0.968	0.987167	0.0430765	1.004	1.03	1.04	0.95	0.919	1.223	1.017	0.995	1.071	1.02767	0.0391067	1.04103	0.294373		0.976	1.015	0.959	0.952	1.053	0.889	0.9955	0.9555	0.971	0.974	0.020168	0.986662	0.656644		0.102198	Golgi reassembly-stacking protein 2
752	BV898_06957.p01	0.926	1.191	1.168	1.044	0.732	1.15	1.0585	1.106	0.941	1.03517	0.0849387	1.221	0.721	0.885	0.987	0.32	0.36	0.971	0.936	0.34	0.749	0.354636	0.723555	0.245666		1.002	1.385	0.559	0.52	0.55	0.63	1.1935	0.5395	0.59	0.774333	0.363886	0.748028	0.293226		0.935334	Sodium/potassium-transporting ATPase subunit alpha
753	BV898_06984.p01	0.972	0.953	1.063	0.995	1.226	1.269	0.9625	1.029	1.2475	1.07967	0.149103	1.101	0.871	0.822	0.96	0.95	1.319	0.986	0.891	1.1345	1.00383	0.122726	0.929762	0.533737		0.766	1.099	0.996	1.076	1.007	0.969	0.9325	1.036	0.988	0.9855	0.0517953	0.912782	0.359835		0.8233	putative Serine protease 30
754	BV898_06985.p01	1.143	1.055	0.861	1.043	1.012	1.197	1.099	0.952	1.1045	1.05183	0.0865019	1.014	1.099	1.476	1.007	0.796	0.863	1.0565	1.2415	0.8295	1.0425	0.206356	0.991127	0.945873		1.041	1.07	0.73	0.718	0.872	0.915	1.0555	0.724	0.8935	0.891	0.165764	0.847092	0.210504		0.377622	hypothetical protein
755	BV898_06991.p01	0.902	1.168	0.947	1.074	1.337	0.737	1.035	1.0105	1.037	1.0275	0.0147564	0.821	0.788	1.371	1.542	0.36	0.386	0.8045	1.4565	0.373	0.878	0.545477	0.854501	0.659865		1.268	1.244	0.561	0.357	0.581	0.575	1.256	0.459	0.578	0.764333	0.429933	0.743877	0.349076		0.790888	Neuroglian
756	BV898_07018.p01	0.829	0.687	0.772	0.72	0.807	0.762	0.758	0.746	0.7845	0.762833	0.0196998	1.091	1.242	0.825	0.964	1.766	1.868	1.1665	0.8945	1.817	1.29267	0.474015	1.69456	0.125189		0.899	0.808	0.546	0.426	0.452	0.384	0.8535	0.486	0.418	0.585833	0.234286	0.76797	0.26223		0.081548	hypothetical protein
757	BV898_07022.p01	0.628	0.981	0.985	1.015	0.978	1.017	0.8045	1	0.9975	0.934	0.112157	1.085	1.051	0.794	1.065	1.583	1.002	1.068	0.9295	1.2925	1.09667	0.18319	1.17416	0.259844		0.924	1.013	0.971	1.204	0.764	0.949	0.9685	1.0875	0.8565	0.970833	0.115518	1.03944	0.712159		0.371176	Cytosolic 10-formyltetrahydrofolate dehydrogenase
758	BV898_07024.p01	0.889	0.978	1.114	1.066	1.15	1.373	0.9335	1.09	1.2615	1.095	0.164057	1.514	1.273	1.482	1.382	0.58	0.772	1.3935	1.432	0.676	1.16717	0.425798	1.06591	0.797703		0.9	0.969	0.542	0.623	0.64	0.605	0.9345	0.5825	0.6225	0.713167	0.192721	0.651294	0.0592275		0.16777	hypothetical protein
759	BV898_07040.p01	1.052	1.099	1.035	0.9	1.171	0.949	1.0755	0.9675	1.06	1.03433	0.0583959	---	0.874	0.873	0.948	---	---	0.874	0.9105	#DIV/0!	#DIV/0!	#DIV/0!	#DIV/0!	#DIV/0!	#DIV/0!	1.058	0.98	---	---	---	---	1.019	#DIV/0!	#DIV/0!	#DIV/0!	#DIV/0!	#DIV/0!	#DIV/0!	#DIV/0!	#DIV/0!	3-oxo-5-alpha-steroid 4-dehydrogenase 1
760	BV898_07055.p01	---	---	---	---	---	---	#DIV/0!	#DIV/0!	#DIV/0!	#DIV/0!	#DIV/0!	---	---	---	---	---	---	#DIV/0!	#DIV/0!	#DIV/0!	#DIV/0!	#DIV/0!	#DIV/0!	#DIV/0!	#DIV/0!	---	---	---	---	---	---	#DIV/0!	#DIV/0!	#DIV/0!	#DIV/0!	#DIV/0!	#DIV/0!	#DIV/0!	#DIV/0!	#DIV/0!	putative Dehydrogenase/reductase SDR family member 11
761	BV898_07058.p01	0.877	0.836	1.015	0.98	0.946	1.016	0.8565	0.9975	0.981	0.945	0.077086	0.93	1.29	0.808	1.133	1.251	1.192	1.11	0.9705	1.2215	1.10067	0.12576	1.16473	0.141575		1.15	0.845	1.169	0.947	1.012	0.931	0.9975	1.058	0.9715	1.009	0.0443819	1.06772	0.280683		0.299661	putative Dehydrogenase/reductase SDR family member 11
762	BV898_07060.p01	0.966	1.08	1.423	1.168	0.985	1.14	1.023	1.2955	1.0625	1.127	0.147256	0.781	0.815	0.945	0.861	1.087	1.115	0.798	0.903	1.101	0.934	0.15386	0.828749	0.191588		0.945	1.124	1.125	0.752	0.764	0.923	1.0345	0.9385	0.8435	0.938833	0.0955004	0.833038	0.136886		0.965344	hypothetical protein
763	BV898_07061.p01	1.137	1.129	1.223	1.2	1.265	1.29	1.133	1.2115	1.2775	1.20733	0.0723401	0.808	0.839	1.12	1.077	0.883	1.02	0.8235	1.0985	0.9515	0.957833	0.137609	0.793346	0.0498337	Significant	0.779	0.852	0.803	0.836	0.821	0.919	0.8155	0.8195	0.87	0.835	0.0303768	0.691607	0.00119418	Significant	0.205624	putative Dehydrogenase/reductase SDR family member 11
764	BV898_07062.p01	1.048	1.027	0.925	1.057	0.926	0.935	1.0375	0.991	0.9305	0.986333	0.0536524	0.869	0.84	0.848	1.003	0.962	0.907	0.8545	0.9255	0.9345	0.904833	0.0438216	0.917371	0.11123		1.038	1.011	1.162	1.14	1.266	0.953	1.0245	1.151	1.1095	1.095	0.0644845	1.11017	0.0882573		0.0134271	Dehydrogenase/reductase SDR family member 11
765	BV898_07072.p01	1.137	1.188	0.909	1.43	1.228	0.956	1.1625	1.1695	1.092	1.14133	0.042867	0.694	1.176	0.507	1.123	0.552	0.357	0.935	0.815	0.4545	0.734833	0.25008	0.643838	0.0500771		1.49	2.193	0.845	0.745	0.856	1.095	1.8415	0.795	0.9755	1.204	0.559419	1.05491	0.856026		0.255449	hypothetical protein
766	BV898_07078.p01	1.069	0.916	1.03	0.942	0.923	0.863	0.9925	0.986	0.893	0.957167	0.0556649	0.914	0.781	0.996	1.253	---	---	0.8475	1.1245	#DIV/0!	#DIV/0!	#DIV/0!	#DIV/0!	#DIV/0!	#DIV/0!	1.07	1.172	---	---	---	---	1.121	#DIV/0!	#DIV/0!	#DIV/0!	#DIV/0!	#DIV/0!	#DIV/0!	#DIV/0!	#DIV/0!	NADH dehydrogenase [ubiquinone] iron-sulfur protein 2, mitochondrial
767	BV898_07085.p01	1.053	1.164	0.778	1.353	1.166	1.02	1.1085	1.0655	1.093	1.089	0.0217773	0.923	0.862	1.139	1.051	0.753	0.899	0.8925	1.095	0.826	0.937833	0.140113	0.861188	0.138546		1.071	1.476	0.839	0.619	0.927	0.991	1.2735	0.729	0.959	0.987167	0.273341	0.906489	0.55509		0.794656	Glycogen synthase kinase-3 beta
768	BV898_07086.p01	1.427	0.98	0.802	1.016	0.927	0.925	1.2035	0.909	0.926	1.01283	0.165341	0.944	0.949	0.893	0.67	1.177	1.159	0.9465	0.7815	1.168	0.965333	0.193937	0.953102	0.762998		1.039	0.941	1.016	0.909	1.171	1.04	0.99	0.9625	1.1055	1.01933	0.0758787	1.00642	0.953623		0.676603	3-hydroxyisobutyrate dehydrogenase, mitochondrial
769	BV898_07095.p01	1.039	1.004	1.173	1.117	1.058	1.134	1.0215	1.145	1.096	1.0875	0.0621872	0.819	0.903	1.024	1.165	0.903	0.917	0.861	1.0945	0.91	0.955167	0.123128	0.878314	0.171922		0.93	1.035	1.138	0.959	0.881	0.885	0.9825	1.0485	0.883	0.971333	0.0833132	0.89318	0.125042		0.859771	putative Protein translation factor SUI1-like protein
770	BV898_07097.p01	0.943	0.884	1.121	1.141	0.713	0.734	0.9135	1.131	0.7235	0.922667	0.203905	1.011	1.044	1.016	1.062	1.043	1.105	1.0275	1.039	1.074	1.04683	0.0242195	1.13457	0.354046		0.996	0.819	1.188	1.229	1.088	0.941	0.9075	1.2085	1.0145	1.0435	0.152581	1.13096	0.457352		0.97198	Splicing factor U2AF 50 kDa subunit
771	BV898_07099.p01	1.199	1.244	1.017	1.109	1.204	1.084	1.2215	1.063	1.144	1.14283	0.0792564	0.832	0.914	1.434	1.305	0.294	0.328	0.873	1.3695	0.311	0.851167	0.529588	0.744786	0.398889		1.734	1.203	0.517	0.49	0.605	0.611	1.4685	0.5035	0.608	0.86	0.52956	0.752516	0.412015		0.98468	Annexin B11
772	BV898_07126.p01	1.041	1.077	1.019	0.927	0.92	0.751	1.059	0.973	0.8355	0.955833	0.112735	1.115	1.001	0.823	0.968	1.139	1.029	1.058	0.8955	1.084	1.0125	0.102156	1.05929	0.55397		0.985	1.008	1.165	1.273	1.163	0.898	0.9965	1.219	1.0305	1.082	0.119857	1.132	0.254866		0.487246	Adenylosuccinate lyase
773	BV898_07130.p01	0.785	0.838	0.998	0.997	0.945	0.972	0.8115	0.9975	0.9585	0.9225	0.0980867	0.973	1.067	1.213	0.876	1.03	0.992	1.02	1.0445	1.011	1.02517	0.0173373	1.11129	0.148771		1.141	0.878	0.982	1.095	1.116	0.969	1.0095	1.0385	1.0425	1.03017	0.0180093	1.11671	0.134837		0.746473	hypothetical protein
774	BV898_07132.p01	0.793	1.139	0.853	0.807	0.869	0.726	0.966	0.83	0.7975	0.8645	0.089391	0.918	1.005	1.215	0.909	0.833	0.832	0.9615	1.062	0.8325	0.952	0.115045	1.10121	0.35697		1.496	1.166	0.896	0.984	1.336	0.748	1.331	0.94	1.042	1.10433	0.202816	1.27742	0.134176		0.321061	hypothetical protein
775	BV898_07154.p01	1.242	1.032	1.004	0.927	1.067	0.96	1.137	0.9655	1.0135	1.03867	0.0884765	1.078	1.13	0.989	1.14	1.298	0.947	1.104	1.0645	1.1225	1.097	0.0296268	1.05616	0.339783		0.893	0.879	0.92	0.845	0.844	0.965	0.886	0.8825	0.9045	0.891	0.0118216	0.857831	0.0456837	Significant	0.000363677	Branched-chain-amino-acid aminotransferase
776	BV898_07160.p01	1.543	1.496	1.19	1.338	1.26	1.662	1.5195	1.264	1.461	1.41483	0.13386	1.079	1.046	1.596	1.308	0.583	0.464	1.0625	1.452	0.5235	1.01267	0.466252	0.71575	0.224352		0.93	0.816	0.408	0.436	0.379	0.467	0.873	0.422	0.423	0.572667	0.260097	0.404759	0.00756209	Significant	0.226626	Oligosaccharyltransferase complex subunit ostc
777	BV898_07161.p01	1.186	1.875	1.777	1.298	1.414	1.702	1.5305	1.5375	1.558	1.542	0.0142916	0.605	0.534	0.888	0.792	0.597	0.444	0.5695	0.84	0.5205	0.643333	0.172071	0.417207	0.000838509	Significant	0.885	1.064	0.728	0.711	0.769	0.833	0.9745	0.7195	0.801	0.831667	0.130237	0.539343	0.000716555	Significant	0.205171	hypothetical protein
778	BV898_07185.p01	1.497	1.319	1.792	2.031	1.616	1.637	1.408	1.9115	1.6265	1.64867	0.252481	0.33	0.215	0.761	0.747	0.708	0.539	0.2725	0.754	0.6235	0.55	0.249023	0.333603	0.00582256	Significant	0.708	0.857	0.594	0.64	0.356	0.403	0.7825	0.617	0.3795	0.593	0.202569	0.359685	0.00483801	Significant	0.827914	40S ribosomal protein S14
779	BV898_07190.p01	0.838	0.83	1.005	0.836	0.995	1.121	0.834	0.9205	1.058	0.9375	0.112963	1.126	1.121	1.09	1.128	1.025	1.396	1.1235	1.109	1.2105	1.14767	0.0548961	1.22418	0.0441916	Significant	0.861	0.768	1.041	0.924	0.915	0.981	0.8145	0.9825	0.948	0.915	0.0887285	0.976	0.799583		0.0181107	Lipopolysaccharide-responsive and beige-like anchor protein
780	BV898_07195.p01	0.781	0.871	0.933	0.862	0.869	0.936	0.826	0.8975	0.9025	0.875333	0.042797	0.956	1.117	1.016	0.899	1.343	1.138	1.0365	0.9575	1.2405	1.07817	0.146029	1.23172	0.0821488		0.905	1.042	1.163	1.259	1.067	0.907	0.9735	1.211	0.987	1.05717	0.133394	1.20773	0.0878267		0.863036	GMP synthase (glutamine-hydrolyzing)
781	BV898_07198.p01	---	---	---	---	---	---	#DIV/0!	#DIV/0!	#DIV/0!	#DIV/0!	#DIV/0!	---	---	---	---	---	---	#DIV/0!	#DIV/0!	#DIV/0!	#DIV/0!	#DIV/0!	#DIV/0!	#DIV/0!	#DIV/0!	---	---	---	---	---	---	#DIV/0!	#DIV/0!	#DIV/0!	#DIV/0!	#DIV/0!	#DIV/0!	#DIV/0!	#DIV/0!	#DIV/0!	Solute carrier family 2, facilitated glucose transporter member 2
782	BV898_07207.p01	1.558	1.12	1.106	1.257	0.861	1.013	1.339	1.1815	0.937	1.1525	0.202563	0.897	0.62	0.608	0.56	0.262	---	0.7585	0.584	0.262	0.534833	0.251875	0.464064	0.0296576	Significant	1.302	1.305	0.877	0.331	1.611	0.885	1.3035	0.604	1.248	1.05183	0.388827	0.912654	0.711166		0.125397	putative Ubiquinone biosynthesis O-methyltransferase
783	BV898_07211.p01	0.688	1.058	0.852	0.98	0.986	0.849	0.873	0.916	0.9175	0.902167	0.0252702	1.442	1.178	1.087	0.857	1.156	1.088	1.31	0.972	1.122	1.13467	0.169356	1.25771	0.0783603		0.963	1.023	0.954	0.917	1.018	1.09	0.993	0.9355	1.054	0.994167	0.0592586	1.10198	0.0686867		0.246508	Protein transport protein Sec23A
784	BV898_07212.p01	0.825	1.053	0.982	1.035	1.002	1.076	0.939	1.0085	1.039	0.9955	0.0512518	0.983	0.856	0.94	1.139	0.847	0.972	0.9195	1.0395	0.9095	0.956167	0.0723418	0.960489	0.485084		0.96	0.867	0.919	0.986	0.874	0.972	0.9135	0.9525	0.923	0.929667	0.0203367	0.933869	0.107476		0.574334	putative Eukaryotic translation initiation factor 4 gamma 3
785	BV898_07217.p01	1.054	0.888	0.73	0.942	0.951	1.15	0.971	0.836	1.0505	0.9525	0.10844	1.04	1.02	0.972	1.205	1.266	0.957	1.03	1.0885	1.1115	1.07667	0.0420188	1.13036	0.138107		0.983	1.011	0.946	1.012	0.968	1.109	0.997	0.979	1.0385	1.00483	0.0305137	1.05494	0.46613		0.0746859	Coatomer subunit delta
786	BV898_07243.p01	0.79	0.76	0.629	0.699	0.898	0.89	0.775	0.664	0.894	0.777667	0.115023	1.086	1.191	1.125	1.028	1.276	1.139	1.1385	1.0765	1.2075	1.14083	0.0655312	1.467	0.00896022	Significant	0.845	0.972	1.173	0.841	1.284	0.873	0.9085	1.007	1.0785	0.998	0.0853566	1.28333	0.0561345		0.0830326	putative Histidine triad nucleotide-binding protein 2, mitochondrial
787	BV898_07251.p01	1.443	1.194	1.402	1.172	1.465	1.244	1.3185	1.287	1.3545	1.32	0.033775	0.946	0.995	1.045	1.057	0.521	0.778	0.9705	1.051	0.6495	0.890333	0.212416	0.674495	0.0258164	Significant	0.852	0.72	0.792	0.846	0.832	0.782	0.786	0.819	0.807	0.804	0.0167033	0.609091	1.87329e-05	Significant	0.52149	UTP--glucose-1-phosphate uridylyltransferase
788	BV898_07257.p01	0.879	1.007	0.858	0.944	1.044	1.345	0.943	0.901	1.1945	1.01283	0.158723	1.286	0.844	0.978	0.999	1.111	1.097	1.065	0.9885	1.104	1.0525	0.0587559	1.03916	0.705566		0.878	0.934	1.115	1.059	0.737	0.913	0.906	1.087	0.825	0.939333	0.134143	0.927431	0.573262		0.251764	Counting factor associated protein D
789	BV898_07262.p01	1.136	1.086	1.063	0.856	0.835	0.943	1.111	0.9595	0.889	0.9865	0.113436	1.22	0.87	1.059	0.869	1.16	1.326	1.045	0.964	1.243	1.084	0.14353	1.09883	0.408201		1.059	0.816	1	0.974	1.011	0.833	0.9375	0.987	0.922	0.948833	0.0339497	0.961818	0.610972		0.187631	Acyloxyacyl hydrolase
790	BV898_07274.p01	0.703	0.853	0.799	1.178	0.718	0.938	0.778	0.9885	0.828	0.864833	0.109978	0.791	1.407	0.734	1.22	1.045	0.958	1.099	0.977	1.0015	1.02583	0.0645375	1.18616	0.0940195		0.968	1.399	1.463	1.161	1.351	1.157	1.1835	1.312	1.254	1.24983	0.0643512	1.44517	0.00636911	Significant	0.0130844	Glycogenin-1
791	BV898_07283.p01	1.122	0.901	0.797	1.152	1.074	1.035	1.0115	0.9745	1.0545	1.0135	0.0400375	0.983	0.947	0.78	0.863	1.042	1.032	0.965	0.8215	1.037	0.941167	0.109709	0.92863	0.343784		1.07	1.091	1.029	0.991	1.027	1.048	1.0805	1.01	1.0375	1.04267	0.0355328	1.02878	0.39875		0.202071	Xanthine dehydrogenase
792	BV898_07292.p01	0.743	0.517	0.917	0.957	0.466	0.96	0.63	0.937	0.713	0.76	0.158805	1.337	1.211	0.957	1.151	1.192	0.977	1.274	1.054	1.0845	1.1375	0.119192	1.49671	0.0301314	Significant	1.05	1.391	0.985	0.631	0.909	1.788	1.2205	0.808	1.3485	1.12567	0.282454	1.48114	0.122313		0.949905	hypothetical protein
793	BV898_07304.p01	1.064	0.954	0.994	1.172	1.08	1.225	1.009	1.083	1.1525	1.0815	0.0717618	0.802	0.835	0.512	1.273	---	---	0.8185	0.8925	#DIV/0!	#DIV/0!	#DIV/0!	#DIV/0!	#DIV/0!	#DIV/0!	---	1.09	---	---	---	---	1.09	#DIV/0!	#DIV/0!	#DIV/0!	#DIV/0!	#DIV/0!	#DIV/0!	#DIV/0!	#DIV/0!	hypothetical protein
794	BV898_07332.p01	1.042	1.059	1.224	1.321	1.089	1.197	1.0505	1.2725	1.143	1.15533	0.111513	0.746	0.83	0.748	0.815	1.042	0.94	0.788	0.7815	0.991	0.8535	0.119123	0.738748	0.0327784	Significant	1.13	0.912	0.949	1.115	0.945	0.897	1.021	1.032	0.921	0.991333	0.0611583	0.85805	0.0892681		0.149186	putative Epididymal secretory protein E1
795	BV898_07340.p01	0.847	0.901	1.147	0.946	0.948	0.953	0.874	1.0465	0.9505	0.957	0.0864335	0.901	0.965	0.953	0.91	1.061	1.102	0.933	0.9315	1.0815	0.982	0.0861728	1.02612	0.74067		1.059	1.002	1.17	1.018	1.071	1.074	1.0305	1.094	1.0725	1.06567	0.0322968	1.11355	0.110965		0.190441	Tubulin alpha-1 chain
796	BV898_07345.p01	0.812	0.886	1.014	1.354	0.975	1.228	0.849	1.184	1.1015	1.04483	0.174541	1.012	1.269	1.312	1.166	0.891	0.992	1.1405	1.239	0.9415	1.107	0.151553	1.0595	0.665581		0.959	0.772	0.861	0.753	0.84	0.905	0.8655	0.807	0.8725	0.848333	0.0359664	0.811932	0.128771		0.0451795	Structural maintenance of chromosomes protein 1A
797	BV898_07350.p01	0.956	0.663	0.742	0.97	0.742	0.901	0.8095	0.856	0.8215	0.829	0.0241402	1.059	1.001	1.363	0.996	1.082	1.046	1.03	1.1795	1.064	1.09117	0.0783651	1.31624	0.0051983	Significant	1.241	1.106	0.968	1.016	0.908	1.102	1.1735	0.992	1.005	1.05683	0.101245	1.27483	0.019246	Significant	0.666461	Spliceosome RNA helicase DDX39B
798	BV898_07351.p01	---	---	0.601	0.999	0.513	1.448	#DIV/0!	0.8	0.9805	#DIV/0!	#DIV/0!	---	1.005	0.838	1.324	0.783	1.045	1.005	1.081	0.914	1	0.0836122	#DIV/0!	#DIV/0!	#DIV/0!	0.916	---	1.11	1.018	1.014	1.386	0.916	1.064	1.2	1.06	0.142042	#DIV/0!	#DIV/0!	#DIV/0!	0.562589	putative Protein HGV2
799	BV898_07364.p01	1.223	1.132	1.284	1.307	1.358	1.183	1.1775	1.2955	1.2705	1.24783	0.0621798	0.756	0.782	1.137	1.333	---	0.372	0.769	1.235	0.372	0.792	0.431959	0.6347	0.144693		0.885	1.171	0.371	0.37	0.45	0.462	1.028	0.3705	0.456	0.618167	0.357491	0.495392	0.0397214	Significant	0.619757	Annexin A11
800	BV898_07369.p01	0.963	0.941	0.62	0.721	0.883	0.853	0.952	0.6705	0.868	0.830167	0.144513	1.092	1.317	1.267	1.26	0.885	0.872	1.2045	1.2635	0.8785	1.1155	0.207357	1.34371	0.122203		1.229	1.14	0.699	0.621	0.991	0.849	1.1845	0.66	0.92	0.9215	0.262253	1.11002	0.625237		0.371734	hypothetical protein
801	BV898_07381.p01	0.764	0.917	0.98	0.92	0.81	1.012	0.8405	0.95	0.911	0.9005	0.0555	1.004	0.913	1.132	1.009	1.048	1.123	0.9585	1.0705	1.0855	1.03817	0.0693998	1.15288	0.0550393		1.063	1.046	0.832	1.082	1.07	1.04	1.0545	0.957	1.055	1.02217	0.0564365	1.13511	0.0562542		0.772174	hypothetical protein
802	BV898_07390.p01	0.881	0.978	0.819	0.742	0.661	0.699	0.9295	0.7805	0.68	0.796667	0.125533	0.936	0.724	0.64	0.895	1.294	1.051	0.83	0.7675	1.1725	0.923333	0.218036	1.159	0.432412		1.052	1.006	1.292	1.45	0.909	1.071	1.029	1.371	0.99	1.13	0.209621	1.41841	0.0774138		0.302143	hypothetical protein
803	BV898_07410.p01	0.868	0.971	1.095	1.245	1.024	1.146	0.9195	1.17	1.085	1.05817	0.127388	0.884	1.256	1.096	1.047	1.001	0.904	1.07	1.0715	0.9525	1.03133	0.0682758	0.974642	0.763881		0.864	1.108	0.976	0.805	0.952	0.76	0.986	0.8905	0.856	0.910833	0.067343	0.860765	0.151262		0.0951299	putative Mesoderm induction early response protein 1
804	BV898_07417.p01	0.835	1.27	1.385	1.339	1.424	1.447	1.0525	1.362	1.4355	1.28333	0.203257	1.073	1.091	1.172	1.188	0.363	0.444	1.082	1.18	0.4035	0.8885	0.422871	0.692338	0.218695		1.115	0.974	0.337	0.462	0.457	0.235	1.0445	0.3995	0.346	0.596667	0.388756	0.464935	0.0534738		0.428566	hypothetical protein
805	BV898_07418.p01	1.01	1.108	1.389	1.511	2.143	2.094	1.059	1.45	2.1185	1.5425	0.535773	0.866	0.935	1.362	1.499	0.332	0.361	0.9005	1.4305	0.3465	0.8925	0.542044	0.578606	0.213683		0.817	0.807	0.466	0.554	0.397	0.349	0.812	0.51	0.373	0.565	0.224609	0.366288	0.043489	Significant	0.388401	hypothetical protein
806	BV898_07445.p01	1.072	0.988	0.873	0.738	1.007	0.954	1.03	0.8055	0.9805	0.938667	0.117952	0.966	1.115	1.102	1.071	0.944	1.001	1.0405	1.0865	0.9725	1.03317	0.0573527	1.10067	0.280108		1.012	1.107	1.051	1.045	1.012	0.998	1.0595	1.048	1.005	1.0375	0.0287272	1.10529	0.231324		0.912493	Glutamate dehydrogenase, mitochondrial
807	BV898_07455.p01	1.142	1.118	1.115	1.257	1.224	0.857	1.13	1.186	1.0405	1.11883	0.0733899	0.952	0.833	1.334	1.692	0.812	0.733	0.8925	1.513	0.7725	1.05933	0.397442	0.94682	0.811305		0.949	0.709	0.882	0.733	0.903	0.756	0.829	0.8075	0.8295	0.822	0.0125599	0.734694	0.00230712	Significant	0.359641	5'-AMP-activated protein kinase subunit gamma-2
808	BV898_07460.p01	1.592	1.315	0.882	1.515	0.971	1.604	1.4535	1.1985	1.2875	1.31317	0.129423	0.918	0.784	1.016	1.035	0.563	0.616	0.851	1.0255	0.5895	0.822	0.219442	0.625968	0.0288557	Significant	1.15	0.857	0.99	0.912	0.796	0.866	1.0035	0.951	0.831	0.9285	0.0884237	0.707069	0.0131517	Significant	0.479132	Electron transfer flavoprotein subunit alpha, mitochondrial
809	BV898_07462.p01	0.885	1.161	1.062	0.859	0.849	1.133	1.023	0.9605	0.991	0.9915	0.031253	1.01	0.867	1.055	0.994	1.06	1.033	0.9385	1.0245	1.0465	1.00317	0.0570731	1.01177	0.771654		0.997	0.989	1.092	1.037	0.963	0.954	0.993	1.0645	0.9585	1.00533	0.0540655	1.01395	0.72074		0.964215	Serine/threonine-protein phosphatase 2B catalytic subunit 3
810	BV898_07478.p01	2.432	1.534	0.958	0.958	0.793	0.848	1.983	0.958	0.8205	1.25383	0.635208	0.72	0.629	0.756	1.608	0.306	---	0.6745	1.182	0.306	0.720833	0.439834	0.574904	0.29814		1.425	1.477	0.697	0.707	0.705	0.449	1.451	0.702	0.577	0.91	0.47267	0.725774	0.493797		0.63853	histone H3.3
811	BV898_07498.p01	---	1.046	0.985	---	1.157	1.102	1.046	0.985	1.1295	1.0535	0.0725414	---	0.929	0.893	0.887	---	---	0.929	0.89	#DIV/0!	#DIV/0!	#DIV/0!	#DIV/0!	#DIV/0!	#DIV/0!	---	---	---	---	---	---	#DIV/0!	#DIV/0!	#DIV/0!	#DIV/0!	#DIV/0!	#DIV/0!	#DIV/0!	#DIV/0!	#DIV/0!	Calcineurin B-like proteinous protein 1
812	BV898_07499.p01	0.947	---	0.727	---	1.009	---	0.947	0.727	1.009	0.894333	0.148194	0.835	---	---	---	1.038	1.097	0.835	#DIV/0!	1.0675	#DIV/0!	#DIV/0!	#DIV/0!	#DIV/0!	#DIV/0!	1.581	0.819	---	1.157	1.012	0.777	1.2	1.157	0.8945	1.08383	0.165371	1.21189	0.213451		#DIV/0!	ADP-ribosylation factor GTPase-activating protein 2
813	BV898_07507.p01	0.958	0.891	1.042	0.993	1.189	1.109	0.9245	1.0175	1.149	1.03033	0.112799	0.672	1.046	0.904	0.803	1.021	0.941	0.859	0.8535	0.981	0.897833	0.0720769	0.871401	0.161597		1.076	1.076	1.006	0.864	0.912	0.842	1.076	0.935	0.877	0.962667	0.102344	0.934325	0.484516		0.420387	T-complex protein 1 subunit beta
814	BV898_07509.p01	1.596	1.713	1.457	1.303	1.372	1.452	1.6545	1.38	1.412	1.48217	0.1501	0.69	0.83	0.927	0.896	0.702	0.596	0.76	0.9115	0.649	0.7735	0.13177	0.521871	0.00355565	Significant	0.939	0.687	0.632	0.728	0.854	0.626	0.813	0.68	0.74	0.744333	0.0666058	0.502193	0.00147017	Significant	0.749456	Activated CDC42 kinase 1
815	BV898_07527.p01	0.888	0.926	1.117	1.02	1.215	0.922	0.907	1.0685	1.0685	1.01467	0.0932421	1.371	1.125	1.048	1.033	0.914	0.96	1.248	1.0405	0.937	1.07517	0.158372	1.05963	0.599053		1.086	0.77	1.144	0.757	0.867	0.762	0.928	0.9505	0.8145	0.897667	0.0728978	0.884691	0.162022		0.152608	putative Ribonuclease
816	BV898_07529.p01	0.898	1.027	0.96	1.041	1.174	0.982	0.9625	1.0005	1.078	1.01367	0.058865	0.911	0.935	0.805	0.856	0.938	1.157	0.923	0.8305	1.0475	0.933667	0.108893	0.921079	0.325647		1.206	0.998	0.998	0.871	1.157	1.021	1.102	0.9345	1.089	1.04183	0.0931804	1.02779	0.68091		0.261214	putative Serine hydrolase-like protein
817	BV898_07530.p01	1.226	0.995	1.184	1.095	0.968	0.949	1.1105	1.1395	0.9585	1.0695	0.0972163	0.875	0.814	0.786	0.825	0.96	0.813	0.8445	0.8055	0.8865	0.8455	0.0405093	0.790556	0.0211321	Significant	0.895	0.915	1.152	1.069	1.092	1.39	0.905	1.1105	1.241	1.0855	0.169389	1.01496	0.894022		0.0754328	hypothetical protein
818	BV898_07537.p01	1.088	1.062	1.057	1.132	1.206	1.035	1.075	1.0945	1.1205	1.09667	0.0228272	0.855	0.953	1.393	1.509	0.477	0.417	0.904	1.451	0.447	0.934	0.502672	0.851672	0.605405		1.093	1.226	0.524	0.62	0.718	0.809	1.1595	0.572	0.7635	0.831667	0.299623	0.758359	0.201358		0.777076	NADH-cytochrome b5 reductase 2
819	BV898_07546.p01	1.039	1.131	0.954	1.291	0.983	1.124	1.085	1.1225	1.0535	1.087	0.0345435	1.071	0.829	0.74	0.878	0.899	0.777	0.95	0.809	0.838	0.865667	0.0744603	0.796381	0.00951538	Significant	1.079	0.929	1.035	1.195	0.921	1.069	1.004	1.115	0.995	1.038	0.0668356	0.954922	0.322368		0.0406097	Xanthine dehydrogenase
820	BV898_07547.p01	1.037	0.844	0.874	0.804	0.919	0.886	0.9405	0.839	0.9025	0.894	0.0512811	1.049	1.041	0.967	1.079	1.059	0.929	1.045	1.023	0.994	1.02067	0.0255799	1.14169	0.0186438	Significant	1.039	1.189	1.087	1.181	1.055	0.962	1.114	1.134	1.0085	1.0855	0.0674296	1.21421	0.0173151	Significant	0.194442	60S ribosomal protein L23	* down
821	BV898_07554.p01	0.887	1	1.094	1.145	1.085	1.125	0.9435	1.1195	1.105	1.056	0.0976972	0.516	0.677	0.745	0.6	1.019	0.915	0.5965	0.6725	0.967	0.745333	0.195694	0.705808	0.0696826		1.177	0.843	1.01	1.06	1.163	0.977	1.01	1.035	1.07	1.03833	0.0301386	0.98327	0.779625		0.0624347	putative Sulfotransferase family cytosolic 1B member 1
822	BV898_07560.p01	0.888	---	0.972	0.979	1.293	1.243	0.888	0.9755	1.268	1.04383	0.199003	1.012	0.958	0.931	---	---	---	0.985	0.931	#DIV/0!	#DIV/0!	#DIV/0!	#DIV/0!	#DIV/0!	#DIV/0!	---	0.951	0.968	1.036	0.893	0.88	0.951	1.002	0.8865	0.9465	0.0578813	0.906754	0.461609		#DIV/0!	Serine/threonine-protein kinase Chk2
823	BV898_07562.p01	1.341	1.33	1.125	1.213	1.079	1.174	1.3355	1.169	1.1265	1.21033	0.110461	0.572	0.885	1.168	1.083	0.195	0.228	0.7285	1.1255	0.2115	0.6885	0.458311	0.568852	0.12768		1.581	1.767	0.36	0.383	0.327	0.378	1.674	0.3715	0.3525	0.799333	0.757543	0.660424	0.40507		0.83896	hypothetical protein
824	BV898_07563.p01	0.702	0.968	1.179	0.981	1.017	1.255	0.835	1.08	1.136	1.017	0.160084	---	1.023	1.035	1.184	0.994	0.922	1.023	1.1095	0.958	1.03017	0.0760038	1.01295	0.903814		1.017	1.217	0.827	0.82	1.007	0.966	1.117	0.8235	0.9865	0.975667	0.14705	0.959358	0.758415		0.599	C-terminal-binding protein
825	BV898_07567.p01	1.21	1.419	1.166	1.242	1.003	1.124	1.3145	1.204	1.0635	1.194	0.125798	0.881	0.962	0.923	0.703	1.094	0.753	0.9215	0.813	0.9235	0.886	0.0632278	0.742044	0.0192852	Significant	0.879	0.718	1.259	0.921	0.924	0.82	0.7985	1.09	0.872	0.920167	0.151602	0.770659	0.0737462		0.736859	Tripeptidyl-peptidase 2
826	BV898_07594.p01	0.993	0.891	0.849	0.925	0.975	0.948	0.942	0.887	0.9615	0.930167	0.038634	1.087	1	0.994	0.889	1.192	1.328	1.0435	0.9415	1.26	1.08167	0.162644	1.16287	0.191571		0.83	0.932	1.111	0.887	1.093	1.297	0.881	0.999	1.195	1.025	0.158606	1.10195	0.371247		0.687982	Asparagine--tRNA ligase, cytoplasmic
827	BV898_07598.p01	0.897	0.732	0.949	0.935	0.781	0.826	0.8145	0.942	0.8035	0.853333	0.0769843	1.181	1.005	1.148	0.96	1.145	1.041	1.093	1.054	1.093	1.08	0.0225167	1.26562	0.00807498	Significant	0.976	0.852	1.111	1.073	1.075	1.144	0.914	1.092	1.1095	1.0385	0.108175	1.21699	0.0731134		0.550821	putative Testicular acid phosphatase-like protein
828	BV898_07617.p01	1.1	0.989	0.995	1.051	1.014	0.984	1.0445	1.023	0.999	1.02217	0.0227614	1.041	0.892	0.949	0.859	0.769	1.08	0.9665	0.904	0.9245	0.931667	0.0318604	0.911463	0.0160863	Significant	1.055	0.988	1.17	1.02	1.335	0.985	1.0215	1.095	1.16	1.09217	0.0692935	1.06848	0.171782		0.0218676	Lon protease-like protein, mitochondrial
829	BV898_07620.p01	0.881	0.858	0.989	1.07	1.111	1.087	0.8695	1.0295	1.099	0.999333	0.117686	0.854	1.284	1.062	1.146	0.987	0.877	1.069	1.104	0.932	1.035	0.090901	1.03569	0.699144		1.11	1.113	0.869	0.848	0.924	0.89	1.1115	0.8585	0.907	0.959	0.134277	0.95964	0.715554		0.462449	Bifunctional 3'-phosphoadenosine 5'-phosphosulfate synthase
830	BV898_07628.p01	0.934	1.115	0.984	1.151	0.876	0.84	1.0245	1.0675	0.858	0.983333	0.110651	1.063	1.203	0.892	0.945	1.17	1.021	1.133	0.9185	1.0955	1.049	0.114561	1.06678	0.514618		1.038	0.961	1.186	0.782	1.102	0.737	0.9995	0.984	0.9195	0.967667	0.0424274	0.984068	0.830116		0.313071	Epsin-2
831	BV898_07646.p01	1.068	1.123	0.897	1.2	0.988	1.057	1.0955	1.0485	1.0225	1.0555	0.037	0.758	0.78	0.903	1.235	1.014	0.825	0.769	1.069	0.9195	0.919167	0.15	0.870835	0.201132		1.063	0.916	0.911	1.338	0.917	1.01	0.9895	1.1245	0.9635	1.02583	0.0864311	0.971893	0.613753		0.346013	hypothetical protein
832	BV898_07665.p01	0.884	0.928	0.685	0.425	0.874	0.585	0.906	0.555	0.7295	0.730167	0.175501	0.976	1.407	0.867	1.03	1.42	1.321	1.1915	0.9485	1.3705	1.17017	0.211807	1.6026	0.0503008		1.053	1.081	1.098	0.8	1.118	0.874	1.067	0.949	0.996	1.004	0.0594054	1.37503	0.0626487		0.260872	putative Ribonuclease Oy
833	BV898_07677.p01	0.678	0.907	0.976	0.995	0.944	0.983	0.7925	0.9855	0.9635	0.913833	0.105652	1.007	1.038	0.977	1.007	0.986	1.159	1.0225	0.992	1.0725	1.029	0.0406417	1.12603	0.152832		0.818	0.998	1.146	1.111	1.06	0.982	0.908	1.1285	1.021	1.01917	0.110261	1.11527	0.298196		0.891771	Phenylalanine--tRNA ligase beta subunit
834	BV898_07696.p01	---	---	---	---	---	---	#DIV/0!	#DIV/0!	#DIV/0!	#DIV/0!	#DIV/0!	---	---	---	---	---	0.564	#DIV/0!	#DIV/0!	0.564	#DIV/0!	#DIV/0!	#DIV/0!	#DIV/0!	#DIV/0!	1.138	1.297	---	---	1.144	0.858	1.2175	#DIV/0!	1.001	#DIV/0!	#DIV/0!	#DIV/0!	#DIV/0!	#DIV/0!	#DIV/0!	putative Actin-related protein 2/3 complex subunit 5
835	BV898_07697.p01	0.582	1.882	0.863	1.53	1.096	---	1.232	1.1965	1.096	1.17483	0.0705414	0.583	0.511	2.044	0.721	0.594	0.751	0.547	1.3825	0.6725	0.867333	0.450539	0.738261	0.307703		1.174	1.744	0.731	0.849	0.575	0.769	1.459	0.79	0.672	0.973667	0.424432	0.82877	0.463464		0.780861	Adenylate kinase isoenzyme 1
836	BV898_07701.p01	1.449	1.377	1.239	1.095	1.517	1.285	1.413	1.167	1.401	1.327	0.138694	0.698	0.746	0.889	0.934	0.317	0.302	0.722	0.9115	0.3095	0.647667	0.307807	0.488068	0.0252326	Significant	2.047	1.206	0.489	0.505	0.616	0.494	1.6265	0.497	0.555	0.892833	0.636035	0.672821	0.312326		0.580259	ADP/ATP translocase 1
837	BV898_07713.p01	1.031	1.035	0.999	1.031	0.866	1.014	1.033	1.015	0.94	0.996	0.0493254	1.138	1.027	1.034	1.128	0.913	1.023	1.0825	1.081	0.968	1.04383	0.0656779	1.04803	0.370195		1.158	1.087	0.77	0.849	0.886	1.032	1.1225	0.8095	0.959	0.963667	0.156552	0.967537	0.750128		0.459344	Enoyl-CoA hydratase, mitochondrial
838	BV898_07714.p01	0.47	0.361	0.184	0.958	0.062	1.154	0.4155	0.571	0.608	0.5315	0.102148	1.352	0.433	1.026	0.894	0.604	0.945	0.8925	0.96	0.7745	0.875667	0.0938887	1.64754	0.01268	Significant	1.442	1.465	1.58	1.107	2.091	1.025	1.4535	1.3435	1.558	1.45167	0.107262	2.73126	0.000422948	Significant	0.00219362	Kinesin heavy chain
839	BV898_07720.p01	1.132	1.042	1.013	0.896	0.882	1.133	1.087	0.9545	1.0075	1.01633	0.0666902	1.161	0.969	1.165	0.949	1.031	1.003	1.065	1.057	1.017	1.04633	0.0257164	1.02952	0.507507		1.075	1.021	0.746	0.989	0.934	0.924	1.048	0.8675	0.929	0.948167	0.0917637	0.932929	0.356733		0.148959	26S proteasome non-ATPase regulatory subunit 6
840	BV898_07745.p01	1.324	1.061	1.019	1.196	1.162	1.203	1.1925	1.1075	1.1825	1.16083	0.0464579	0.681	0.871	0.823	1.118	0.799	0.818	0.776	0.9705	0.8085	0.851667	0.104188	0.733668	0.00934884	Significant	0.941	0.824	1.115	1.049	1.103	0.951	0.8825	1.082	1.027	0.997167	0.103042	0.859009	0.0661996		0.160586	hypothetical protein
841	BV898_07766.p01	1.444	1.305	1.323	1.474	1.486	1.282	1.3745	1.3985	1.384	1.38567	0.0120865	0.752	0.732	0.713	0.917	0.977	0.798	0.742	0.815	0.8875	0.814833	0.0727501	0.588044	0.000179027	Significant	0.971	1.173	0.718	0.719	0.742	0.703	1.072	0.7185	0.7225	0.837667	0.202948	0.604522	0.00952826	Significant	0.863376	putative Ovochymase-2
842	BV898_07769.p01	1.025	0.88	0.944	1.112	0.959	0.991	0.9525	1.028	0.975	0.985167	0.0387632	0.909	0.784	0.976	1.073	1.071	1.107	0.8465	1.0245	1.089	0.986667	0.125599	1.00152	0.985177		0.793	1.192	0.824	1.029	1.377	1.362	0.9925	0.9265	1.3695	1.09617	0.239003	1.11267	0.471619		0.521122	hypothetical protein
843	BV898_07788.p01	1.132	0.859	1.14	1.807	0.81	1.039	0.9955	1.4735	0.9245	1.13117	0.298587	1.119	1.22	0.691	0.823	0.874	0.842	1.1695	0.757	0.858	0.928167	0.215015	0.820539	0.393395		1.088	1.059	1.03	0.855	1.152	0.747	1.0735	0.9425	0.9495	0.9885	0.0736953	0.873877	0.466733		0.669568	hypothetical protein
844	BV898_07790.p01	1.242	1.165	1.136	1.233	1.004	1.402	1.2035	1.1845	1.203	1.197	0.0108282	0.765	0.987	0.785	1.117	0.455	0.447	0.876	0.951	0.451	0.759333	0.269645	0.634364	0.0483628	Significant	1.07	1.148	0.512	0.574	0.713	0.784	1.109	0.543	0.7485	0.800167	0.286515	0.668477	0.0745796		0.866081	Golgi apparatus protein 1
845	BV898_07795.p01	0.868	1.109	0.93	1.148	1.149	---	0.9885	1.039	1.149	1.05883	0.0820676	---	1.032	---	---	0.917	1.016	1.032	#DIV/0!	0.9665	#DIV/0!	#DIV/0!	#DIV/0!	#DIV/0!	#DIV/0!	0.905	0.987	---	0.909	0.887	1.038	0.946	0.909	0.9625	0.939167	0.0273968	0.886983	0.0747102		#DIV/0!	Proteasome activator complex subunit 4
846	BV898_07800.p01	0.994	1.216	1.26	1.22	1.156	1.181	1.105	1.24	1.1685	1.17117	0.0675395	0.944	0.946	1.32	1.466	0.608	0.571	0.945	1.393	0.5895	0.975833	0.402636	0.833215	0.453858		1.365	1.263	0.603	0.641	0.596	0.653	1.314	0.622	0.6245	0.8535	0.398807	0.72876	0.245352		0.727461	putative Equilibrative nucleoside transporter 1
847	BV898_07809.p01	0.607	1.29	---	---	---	0.873	0.9485	#DIV/0!	0.873	#DIV/0!	#DIV/0!	---	1.209	---	1.02	---	---	1.209	1.02	#DIV/0!	#DIV/0!	#DIV/0!	#DIV/0!	#DIV/0!	#DIV/0!	0.934	1.148	0.946	1.115	0.807	1.052	1.041	1.0305	0.9295	1.00033	0.0615677	#DIV/0!	#DIV/0!	#DIV/0!	#DIV/0!	GMP reductase 2
848	BV898_07818.p01	1.239	1.257	1.228	1.18	1.32	1.276	1.248	1.204	1.298	1.25	0.0470319	0.911	0.863	1.13	1.134	0.876	0.924	0.887	1.132	0.9	0.973	0.137851	0.7784	0.0301033	Significant	0.863	0.871	0.933	0.813	0.858	0.847	0.867	0.873	0.8525	0.864167	0.0105396	0.691333	0.000156865	Significant	0.24443	40S ribosomal protein S16
849	BV898_07819.p01	0.438	0.595	0.481	0.522	0.561	0.406	0.5165	0.5015	0.4835	0.5005	0.0165227	1.055	1.086	1.159	1.085	1.261	1.122	1.0705	1.122	1.1915	1.128	0.0607227	2.25375	6.5956e-05	Significant	1.05	1.168	1.132	1.554	1.247	1.691	1.109	1.343	1.469	1.307	0.18268	2.61139	0.00159584	Significant	0.182574	Adenosine kinase 2
850	BV898_07823.p01	0.89	0.949	0.929	0.999	0.746	0.825	0.9195	0.964	0.7855	0.889667	0.0929144	0.804	0.928	1.342	0.969	1.066	1.315	0.866	1.1555	1.1905	1.07067	0.178108	1.20345	0.193641		0.876	0.756	1.016	1.182	1.403	1.22	0.816	1.099	1.3115	1.0755	0.248584	1.20888	0.291909		0.979472	putative Synapse-associated protein 1
851	BV898_07824.p01	0.781	0.929	0.909	0.874	1.272	1.379	0.855	0.8915	1.3255	1.024	0.261744	---	---	---	0.744	---	---	#DIV/0!	0.744	#DIV/0!	#DIV/0!	#DIV/0!	#DIV/0!	#DIV/0!	#DIV/0!	1.196	0.916	---	---	---	---	1.056	#DIV/0!	#DIV/0!	#DIV/0!	#DIV/0!	#DIV/0!	#DIV/0!	#DIV/0!	#DIV/0!	hypothetical protein
852	BV898_07825.p01	1.065	0.914	1.171	1.016	0.867	0.886	0.9895	1.0935	0.8765	0.9865	0.108531	1.094	0.994	1.2	0.882	1.303	0.904	1.044	1.041	1.1035	1.06283	0.0352503	1.07738	0.311069		0.772	0.956	1.113	0.937	0.955	0.971	0.864	1.025	0.963	0.950667	0.0812055	0.963676	0.670806		0.0932142	hypothetical protein
853	BV898_07828.p01	0.885	0.818	0.92	0.971	0.834	0.929	0.8515	0.9455	0.8815	0.892833	0.0480139	0.906	0.922	0.893	0.756	1.021	1.085	0.914	0.8245	1.053	0.9305	0.11514	1.04219	0.628626		1.075	0.967	1.232	1.156	1.2	1.214	1.021	1.194	1.207	1.14067	0.103838	1.27758	0.0199086	Significant	0.0787043	Cathepsin L
854	BV898_07836.p01	0.98	1.052	0.93	1.015	1.03	0.73	1.016	0.9725	0.88	0.956167	0.0694556	1.064	0.938	0.997	0.977	1.09	1.116	1.001	0.987	1.103	1.03033	0.0633193	1.07757	0.24347		1.055	0.889	1.043	1.011	1.176	1.002	0.972	1.027	1.089	1.02933	0.0585349	1.07652	0.235433		0.984937	Dihydropyrimidine dehydrogenase [NADP(+)]
855	BV898_07841.p01	1.02	1.092	0.979	1.012	0.85	1.153	1.056	0.9955	1.0015	1.01767	0.0333329	0.877	1.189	1.046	1.068	1.103	0.921	1.033	1.057	1.012	1.034	0.0225167	1.01605	0.520654		0.996	0.953	0.943	1.089	0.955	0.753	0.9745	1.016	0.854	0.948167	0.0841492	0.931707	0.254292		0.163075	Retinoid-inducible serine carboxypeptidase
856	BV898_07847.p01	1.009	1.172	1.109	1.121	1.165	1.121	1.0905	1.115	1.143	1.11617	0.0262694	0.973	0.977	1.003	1.057	0.859	0.955	0.975	1.03	0.907	0.970667	0.0616144	0.869643	0.0197325	Significant	0.974	0.941	0.879	0.915	0.859	0.91	0.9575	0.897	0.8845	0.913	0.0390416	0.817978	0.00170965	Significant	0.242745	putative Chloride intracellular channel exc-4
857	BV898_07862.p01	1.022	1.171	1.099	1.388	0.962	1.19	1.0965	1.2435	1.076	1.13867	0.0913651	0.966	1.091	1.083	1.175	0.349	0.365	1.0285	1.129	0.357	0.838167	0.419721	0.736095	0.292313		1.262	1.266	0.49	0.348	0.723	0.688	1.264	0.419	0.7055	0.796167	0.429734	0.69921	0.248271		0.909449	Atlastin
858	BV898_07872.p01	0.926	0.879	1.348	1.235	1.35	1.186	0.9025	1.2915	1.268	1.154	0.218122	---	---	0.06	0.093	---	---	#DIV/0!	0.0765	#DIV/0!	#DIV/0!	#DIV/0!	#DIV/0!	#DIV/0!	#DIV/0!	---	---	---	---	---	---	#DIV/0!	#DIV/0!	#DIV/0!	#DIV/0!	#DIV/0!	#DIV/0!	#DIV/0!	#DIV/0!	#DIV/0!	putative 40S ribosomal protein S30
859	BV898_07911.p01	1.213	0.892	1.027	0.858	0.892	0.743	1.0525	0.9425	0.8175	0.9375	0.11758	0.959	0.968	1.416	1.142	1.287	1.259	0.9635	1.279	1.273	1.17183	0.180447	1.24996	0.132587		1.133	0.994	0.85	0.73	0.931	0.708	1.0635	0.79	0.8195	0.891	0.150116	0.9504	0.694463		0.106953	putative Serpin B4
860	BV898_07952.p01	0.904	1.025	1.062	1.184	1.197	1.123	0.9645	1.123	1.16	1.0825	0.103852	0.865	0.9	0.979	1.02	0.466	0.549	0.8825	0.9995	0.5075	0.7965	0.257027	0.735797	0.148479		1.103	1.155	0.627	0.539	0.889	1.116	1.129	0.583	1.0025	0.904833	0.285803	0.835874	0.36879		0.650986	Very long-chain specific acyl-CoA dehydrogenase, mitochondrial
861	BV898_07953.p01	1.319	1.097	1.248	1.251	1.485	1.755	1.208	1.2495	1.62	1.35917	0.226839	0.881	1.319	0.794	0.905	0.611	0.75	1.1	0.8495	0.6805	0.876667	0.211065	0.645003	0.054252		0.942	0.607	0.843	0.925	0.851	0.616	0.7745	0.884	0.7335	0.797333	0.0778048	0.586634	0.0153757	Significant	0.574308	Nucleolar protein 56
862	BV898_07964.p01	1.394	1.073	1.15	1.049	0.85	---	1.2335	1.0995	0.85	1.061	0.194627	1.046	---	1.409	0.966	1.033	0.818	1.046	1.1875	0.9255	1.053	0.13114	0.99246	0.95575		1.144	0.934	0.69	0.811	0.673	0.961	1.039	0.7505	0.817	0.868833	0.151073	0.818882	0.248077		0.186048	putative Charged multivesicular body protein 4b
863	BV898_07974.p01	0.962	0.974	0.763	1.069	1.085	0.912	0.968	0.916	0.9985	0.960833	0.0417143	0.681	1.112	0.977	1.051	1.121	1.117	0.8965	1.014	1.119	1.00983	0.111309	1.051	0.514685		0.785	1.103	1.075	1.024	1.032	1.006	0.944	1.0495	1.019	1.00417	0.0542917	1.0451	0.334544		0.940638	Phosphoserine aminotransferase
864	BV898_08002.p01	1.005	0.998	1.059	1.46	0.942	1.122	1.0015	1.2595	1.032	1.09767	0.140979	0.891	1.028	0.793	0.994	0.846	1.182	0.9595	0.8935	1.014	0.955667	0.0603414	0.870635	0.184011		0.903	0.977	0.968	0.876	1.152	0.996	0.94	0.922	1.074	0.978667	0.0830502	0.891588	0.27627		0.717738	Heterogeneous nuclear ribonucleoprotein A1, A2/B1-like protein
865	BV898_08013.p01	1.277	1.332	1.608	1.294	1.211	1.097	1.3045	1.451	1.154	1.30317	0.148504	0.706	0.882	0.786	0.622	0.7	0.742	0.794	0.704	0.721	0.739667	0.0478156	0.567592	0.00332959	Significant	0.943	0.931	0.779	0.676	0.78	0.933	0.937	0.7275	0.8565	0.840333	0.105682	0.644839	0.0117079	Significant	0.207224	putative Cathepsin B-like cysteine proteinase 4
866	BV898_08045.p01	1.268	1.089	1.209	1.001	1.001	1.007	1.1785	1.105	1.004	1.09583	0.0876104	0.919	0.78	1.174	1.094	0.542	0.578	0.8495	1.134	0.56	0.847833	0.287004	0.773688	0.225554		1.47	1.212	0.653	0.593	0.645	0.669	1.341	0.623	0.657	0.873667	0.405079	0.797262	0.405714		0.932517	Neprilysin-11
867	BV898_08065.p01	0.765	0.79	0.722	0.715	0.772	0.616	0.7775	0.7185	0.694	0.73	0.0429214	0.838	0.82	0.785	0.88	0.661	0.766	0.829	0.8325	0.7135	0.791667	0.0677169	1.08447	0.253619		1.442	1.181	1.456	1.999	1.62	1.168	1.3115	1.7275	1.394	1.47767	0.220259	2.0242	0.00447599	Significant	0.00671512	Pirin-like protein
868	BV898_08067.p01	---	---	---	---	---	---	#DIV/0!	#DIV/0!	#DIV/0!	#DIV/0!	#DIV/0!	---	---	---	---	---	---	#DIV/0!	#DIV/0!	#DIV/0!	#DIV/0!	#DIV/0!	#DIV/0!	#DIV/0!	#DIV/0!	---	---	---	---	---	---	#DIV/0!	#DIV/0!	#DIV/0!	#DIV/0!	#DIV/0!	#DIV/0!	#DIV/0!	#DIV/0!	#DIV/0!	putative Intraflagellar transport protein 57-like protein
869	BV898_08077.p01	0.899	1.04	1.244	1.125	1.16	1.208	0.9695	1.1845	1.184	1.11267	0.123986	0.715	0.926	0.953	1.009	0.815	1.109	0.8205	0.981	0.962	0.921167	0.087696	0.827891	0.0943128		0.915	0.955	0.95	0.891	1.067	1.125	0.935	0.9205	1.096	0.983833	0.0974094	0.884212	0.229922		0.454148	hypothetical protein
870	BV898_08081.p01	0.974	0.986	0.859	0.9	1.122	0.962	0.98	0.8795	1.042	0.967167	0.0820066	1.101	1.079	1.151	1.113	0.973	1.056	1.09	1.132	1.0145	1.07883	0.0595406	1.11546	0.128967		1.079	1.042	1.03	1.049	0.813	0.972	1.0605	1.0395	0.8925	0.9975	0.0915369	1.03136	0.691026		0.266552	60S ribosomal protein L7a
871	BV898_08083.p01	1.308	1.332	1.154	1.111	1.225	1.079	1.32	1.1325	1.152	1.2015	0.103086	0.906	0.852	0.624	0.508	0.947	0.848	0.879	0.566	0.8975	0.780833	0.186281	0.649882	0.0267236	Significant	0.957	1.23	0.929	1.051	0.999	0.931	1.0935	0.99	0.965	1.01617	0.0681292	0.845748	0.0601826		0.109068	putative RNA-binding protein 8A
872	BV898_08094.p01	---	1	---	---	---	---	1	#DIV/0!	#DIV/0!	#DIV/0!	#DIV/0!	---	---	---	---	---	---	#DIV/0!	#DIV/0!	#DIV/0!	#DIV/0!	#DIV/0!	#DIV/0!	#DIV/0!	#DIV/0!	---	---	---	---	---	---	#DIV/0!	#DIV/0!	#DIV/0!	#DIV/0!	#DIV/0!	#DIV/0!	#DIV/0!	#DIV/0!	#DIV/0!	hypothetical protein
873	BV898_08102.p01	1.103	1.046	0.513	0.594	0.637	0.792	1.0745	0.5535	0.7145	0.780833	0.266759	1.041	0.87	1.186	1.04	1.346	1.073	0.9555	1.113	1.2095	1.09267	0.128215	1.39936	0.142071		0.944	1.011	1.116	1.492	1.143	0.974	0.9775	1.304	1.0585	1.11333	0.170016	1.42583	0.142781		0.874662	Lambda-crystallin-like protein
874	BV898_08104.p01	0.641	1.178	0.956	1.131	1.177	1.211	0.9095	1.0435	1.194	1.049	0.14233	0.669	1.071	0.908	0.814	1.158	1.049	0.87	0.861	1.1035	0.944833	0.137483	0.900699	0.413482		0.876	1.047	0.956	1.096	1.03	1.031	0.9615	1.026	1.0305	1.006	0.0386038	0.959009	0.640091		0.499344	Actin-related protein 3
875	BV898_08106.p01	0.858	0.962	0.776	0.743	0.846	0.713	0.91	0.7595	0.7795	0.816333	0.0817318	1.211	1.184	1.234	1.307	1.119	0.925	1.1975	1.2705	1.022	1.16333	0.127725	1.42507	0.0166279	Significant	1.073	1.132	0.884	0.972	1.07	1.059	1.1025	0.928	1.0645	1.03167	0.0917665	1.26378	0.0385887	Significant	0.220649	Four and a half LIM domains protein 2
876	BV898_08110.p01	---	0.964	---	---	1.032	1.02	0.964	#DIV/0!	1.026	#DIV/0!	#DIV/0!	---	---	---	---	---	---	#DIV/0!	#DIV/0!	#DIV/0!	#DIV/0!	#DIV/0!	#DIV/0!	#DIV/0!	#DIV/0!	0.976	1.009	---	---	---	---	0.9925	#DIV/0!	#DIV/0!	#DIV/0!	#DIV/0!	#DIV/0!	#DIV/0!	#DIV/0!	#DIV/0!	DnaJ-like protein subfamily C member 13
877	BV898_08120.p01	1.358	1.192	1.424	1.402	1.394	1.297	1.275	1.413	1.3455	1.3445	0.0690054	0.94	0.974	0.881	0.723	0.572	0.833	0.957	0.802	0.7025	0.8205	0.128255	0.610264	0.00337754	Significant	0.919	0.907	0.916	0.546	0.87	0.533	0.913	0.731	0.7015	0.781833	0.114547	0.581505	0.00188425	Significant	0.716778	putative 60S ribosomal protein L38
878	BV898_08135.p01	1.269	1.214	1.072	1.144	1.252	1.221	1.2415	1.108	1.2365	1.19533	0.0756742	1.181	1.466	0.854	1.146	0.548	0.475	1.3235	1	0.5115	0.945	0.408784	0.790574	0.355851		0.959	1.28	0.456	0.604	0.579	0.587	1.1195	0.53	0.583	0.744167	0.326127	0.62256	0.0798906		0.54232	Spectrin beta chain
879	BV898_08138.p01	0.765	0.97	1.067	0.963	1	0.944	0.8675	1.015	0.972	0.9515	0.0758568	1.171	0.956	1.095	0.826	0.927	1.03	1.0635	0.9605	0.9785	1.00083	0.0550121	1.05185	0.413416		1.041	0.759	1.031	1.192	1.115	1.234	0.9	1.1115	1.1745	1.062	0.143789	1.11613	0.304352		0.529185	Hsp90 co-chaperone Cdc37
880	BV898_08139.p01	1.032	0.894	0.996	1.097	1.123	0.868	0.963	1.0465	0.9955	1.00167	0.0420902	1.271	1.283	1.009	1.057	1.079	1.008	1.277	1.033	1.0435	1.11783	0.137942	1.11597	0.235453		0.913	0.858	0.942	0.617	0.903	0.892	0.8855	0.7795	0.8975	0.854167	0.064941	0.852745	0.0298984	Significant	0.0401257	40S ribosomal protein S23
881	BV898_08140.p01	0.999	0.719	0.959	1.024	1.184	0.98	0.859	0.9915	1.082	0.9775	0.112157	1.042	1.172	0.862	1.254	1.004	1.161	1.107	1.058	1.0825	1.0825	0.0245	1.10742	0.188331		1.068	1.07	1.02	1.005	0.901	0.976	1.069	1.0125	0.9385	1.00667	0.0654453	1.02984	0.717073		0.133345	Coatomer subunit beta
882	BV898_08153.p01	1.125	1.262	1.115	0.993	1.221	1.264	1.1935	1.054	1.2425	1.16333	0.0978038	1.094	1.223	1.291	1.231	0.559	0.515	1.1585	1.261	0.537	0.9855	0.391779	0.847135	0.488092		1.102	1.312	0.527	0.688	0.696	0.783	1.207	0.6075	0.7395	0.851333	0.315008	0.731805	0.176689		0.667921	hypothetical protein
883	BV898_08160.p01	1.076	0.912	0.935	1.116	0.959	0.953	0.994	1.0255	0.956	0.991833	0.0348006	1.082	0.969	0.919	0.946	1.133	0.966	1.0255	0.9325	1.0495	1.0025	0.0617981	1.01075	0.807341		1.05	0.895	1.178	1.065	1.072	1.176	0.9725	1.1215	1.124	1.07267	0.0867559	1.0815	0.208542		0.31755	Aminoacyl tRNA synthase complex-interacting multifunctional protein 1
884	BV898_08161.p01	---	---	---	---	---	---	#DIV/0!	#DIV/0!	#DIV/0!	#DIV/0!	#DIV/0!	---	---	---	---	---	---	#DIV/0!	#DIV/0!	#DIV/0!	#DIV/0!	#DIV/0!	#DIV/0!	#DIV/0!	#DIV/0!	---	---	---	---	---	---	#DIV/0!	#DIV/0!	#DIV/0!	#DIV/0!	#DIV/0!	#DIV/0!	#DIV/0!	#DIV/0!	#DIV/0!	hypothetical protein
885	BV898_08166.p01	1.14	1.248	0.989	1.109	1.085	1.103	1.194	1.049	1.094	1.11233	0.0742181	1.101	1.107	1.269	1.111	0.641	0.586	1.104	1.19	0.6135	0.969167	0.311003	0.871292	0.481313		1.413	1.546	0.486	0.53	0.694	0.717	1.4795	0.508	0.7055	0.897667	0.513468	0.807012	0.513193		0.846635	hypothetical protein
886	BV898_08167.p01	1.267	1.115	1.116	1.112	1.215	1.256	1.191	1.114	1.2355	1.18017	0.0614702	1.008	0.993	1.288	1.218	0.561	0.484	1.0005	1.253	0.5225	0.925333	0.371006	0.78407	0.305631		1.445	1.493	0.525	0.572	0.634	0.698	1.469	0.5485	0.666	0.8945	0.500988	0.757944	0.382453		0.935848	hypothetical protein
887	BV898_08168.p01	1.229	1.109	1.186	1.191	1.221	1.297	1.169	1.1885	1.259	1.2055	0.0473471	1.032	1.118	1.201	1.131	0.634	0.539	1.075	1.166	0.5865	0.9425	0.311644	0.781833	0.221941		1.371	1.466	0.564	0.507	0.589	0.616	1.4185	0.5355	0.6025	0.852167	0.491602	0.706899	0.283027		0.801373	hypothetical protein
888	BV898_08169.p01	---	---	---	---	---	---	#DIV/0!	#DIV/0!	#DIV/0!	#DIV/0!	#DIV/0!	---	---	---	---	---	---	#DIV/0!	#DIV/0!	#DIV/0!	#DIV/0!	#DIV/0!	#DIV/0!	#DIV/0!	#DIV/0!	---	---	---	---	---	---	#DIV/0!	#DIV/0!	#DIV/0!	#DIV/0!	#DIV/0!	#DIV/0!	#DIV/0!	#DIV/0!	#DIV/0!	hypothetical protein
889	BV898_08172.p01	1.454	1.313	1.063	1.281	---	1.166	1.3835	1.172	1.166	1.2405	0.123878	0.859	0.571	0.957	---	0.478	---	0.715	0.957	0.478	0.716667	0.239504	0.577724	0.0281785	Significant	1.022	1.198	0.513	---	0.582	---	1.11	0.513	0.582	0.735	0.326587	0.592503	0.0662941		0.94127	putative Jasmonic acid-amido synthetase JAR1
890	BV898_08173.p01	0.636	0.996	0.753	1.041	0.766	1.237	0.816	0.897	1.0015	0.904833	0.0929978	1.283	1.071	0.999	1.157	0.808	1.319	1.177	1.078	1.0635	1.10617	0.0617704	1.22251	0.0354059	Significant	0.961	0.998	0.913	0.942	1.105	1.172	0.9795	0.9275	1.1385	1.01517	0.109929	1.12194	0.255128		0.279445	putative Signal recognition particle subunit SRP72
891	BV898_08178.p01	0.983	0.871	0.714	1.002	0.844	0.902	0.927	0.858	0.873	0.886	0.0362905	0.95	0.734	0.914	1.105	1.05	0.947	0.842	1.0095	0.9985	0.95	0.0936923	1.07223	0.331819		1.115	1.112	0.98	1.132	1.162	0.973	1.1135	1.056	1.0675	1.079	0.0304261	1.21783	0.0021245	Significant	0.0859015	Lysine--tRNA ligase
892	BV898_08182.p01	---	---	---	---	---	---	#DIV/0!	#DIV/0!	#DIV/0!	#DIV/0!	#DIV/0!	---	---	---	---	---	---	#DIV/0!	#DIV/0!	#DIV/0!	#DIV/0!	#DIV/0!	#DIV/0!	#DIV/0!	#DIV/0!	---	---	---	---	---	---	#DIV/0!	#DIV/0!	#DIV/0!	#DIV/0!	#DIV/0!	#DIV/0!	#DIV/0!	#DIV/0!	#DIV/0!	hypothetical protein
893	BV898_08183.p01	1.514	1.301	1.255	1.321	1.604	1.425	1.4075	1.288	1.5145	1.40333	0.113307	0.638	0.665	0.935	0.863	0.448	0.387	0.6515	0.899	0.4175	0.656	0.240782	0.467458	0.008254	Significant	1.636	1.597	0.549	0.571	0.608	0.685	1.6165	0.56	0.6465	0.941	0.586597	0.670546	0.251195		0.479761	hypothetical protein
894	BV898_08185.p01	0.898	1.042	0.94	1.018	1.085	1.184	0.97	0.979	1.1345	1.02783	0.0924856	1.053	1.031	1.082	1.057	0.834	0.802	1.042	1.0695	0.818	0.9765	0.137952	0.950057	0.620793		1.226	1.263	0.859	0.955	0.875	0.797	1.2445	0.907	0.836	0.995833	0.218258	0.968867	0.826605		0.903071	hypothetical protein
895	BV898_08191.p01	---	---	---	---	---	---	#DIV/0!	#DIV/0!	#DIV/0!	#DIV/0!	#DIV/0!	---	---	---	---	---	---	#DIV/0!	#DIV/0!	#DIV/0!	#DIV/0!	#DIV/0!	#DIV/0!	#DIV/0!	#DIV/0!	---	---	---	---	---	---	#DIV/0!	#DIV/0!	#DIV/0!	#DIV/0!	#DIV/0!	#DIV/0!	#DIV/0!	#DIV/0!	#DIV/0!	hypothetical protein
896	BV898_08195.p01	1.313	1.119	1.062	1.04	1.176	1.202	1.216	1.051	1.189	1.152	0.0885042	0.96	1.152	1.28	1.315	0.604	0.558	1.056	1.2975	0.581	0.978167	0.364536	0.849103	0.467167		1.38	1.572	0.455	0.488	0.621	0.705	1.476	0.4715	0.663	0.870167	0.533333	0.755353	0.41762		0.786539	hypothetical protein
897	BV898_08202.p01	1.046	0.997	1.189	1.191	1.044	1.023	1.0215	1.19	1.0335	1.08167	0.0940111	0.893	0.879	0.828	0.825	0.781	0.54	0.886	0.8265	0.6605	0.791	0.116866	0.731279	0.0283932	Significant	1.052	1.271	0.746	0.666	0.58	0.696	1.1615	0.706	0.638	0.835167	0.284651	0.772111	0.227486		0.815906	hypothetical protein
898	BV898_08206.p01	0.936	1.313	1.139	1.095	1.41	1.195	1.1245	1.117	1.3025	1.18133	0.105	---	---	0.964	0.982	0.764	1.067	#DIV/0!	0.973	0.9155	#DIV/0!	#DIV/0!	#DIV/0!	#DIV/0!	#DIV/0!	0.916	0.793	0.753	---	0.914	0.865	0.8545	0.753	0.8895	0.832333	0.0708984	0.704571	0.00883242	Significant	#DIV/0!	putative histone-binding protein Caf1
899	BV898_08212.p01	---	---	---	---	---	---	#DIV/0!	#DIV/0!	#DIV/0!	#DIV/0!	#DIV/0!	0.896	---	---	---	---	---	0.896	#DIV/0!	#DIV/0!	#DIV/0!	#DIV/0!	#DIV/0!	#DIV/0!	#DIV/0!	---	1.259	0.585	---	1.26	---	1.259	0.585	1.26	1.03467	0.389423	#DIV/0!	#DIV/0!	#DIV/0!	#DIV/0!	hypothetical protein
900	BV898_08222.p01	0.971	0.787	0.814	0.991	0.789	0.712	0.879	0.9025	0.7505	0.844	0.0818215	0.934	0.958	0.94	1.167	1.209	1.251	0.946	1.0535	1.23	1.0765	0.14339	1.27547	0.0712659		1.158	0.814	1.006	1.21	1.124	1.164	0.986	1.108	1.144	1.07933	0.082809	1.27883	0.0248647	Significant	0.977776	hypothetical protein
901	BV898_08238.p01	---	---	---	---	---	1.061	#DIV/0!	#DIV/0!	1.061	#DIV/0!	#DIV/0!	---	---	---	---	---	0.874	#DIV/0!	#DIV/0!	0.874	#DIV/0!	#DIV/0!	#DIV/0!	#DIV/0!	#DIV/0!	---	---	---	1.065	---	---	#DIV/0!	1.065	#DIV/0!	#DIV/0!	#DIV/0!	#DIV/0!	#DIV/0!	#DIV/0!	#DIV/0!	hypothetical protein
902	BV898_08279.p01	0.8	1.03	1.035	0.975	0.938	1.021	0.915	1.005	0.9795	0.9665	0.046387	0.99	1.136	1.154	---	1.139	1.039	1.063	1.154	1.089	1.102	0.0468722	1.1402	0.023609	Significant	0.912	1.177	0.911	0.936	1.054	0.92	1.0445	0.9235	0.987	0.985	0.0605248	1.01914	0.695929		0.0571481	hypothetical protein
903	BV898_08294.p01	0.771	1.074	0.897	0.965	1.009	1.053	0.9225	0.931	1.031	0.9615	0.0603386	0.864	---	0.721	1.49	0.997	---	0.864	1.1055	0.997	0.988833	0.120957	1.02843	0.743822		1.16	---	---	---	---	---	1.16	#DIV/0!	#DIV/0!	#DIV/0!	#DIV/0!	#DIV/0!	#DIV/0!	#DIV/0!	#DIV/0!	MMS19 nucleotide excision repair protein-like protein
904	BV898_08315.p01	1.113	1.278	0.99	1.137	1.013	1.103	1.1955	1.0635	1.058	1.10567	0.0778465	0.75	0.855	0.698	0.807	1.039	0.907	0.8025	0.7525	0.973	0.842667	0.115607	0.762134	0.0308359	Significant	0.838	0.896	1.024	1.128	1.042	1.2	0.867	1.076	1.121	1.02133	0.135537	0.923726	0.402935		0.157365	putative Nicotinamide/nicotinic acid mononucleotide adenylyltransferase 1
905	BV898_08320.p01	1.032	0.951	1.198	1.043	1.007	1.023	0.9915	1.1205	1.015	1.04233	0.0687065	1.022	1.119	1.172	1.109	0.835	0.869	1.0705	1.1405	0.852	1.021	0.150485	0.979533	0.834197		0.859	1.057	0.943	0.7	0.887	1.173	0.958	0.8215	1.03	0.9365	0.1059	0.898465	0.22011		0.470927	Protein disulfide-isomerase A5
906	BV898_08327.p01	0.984	1.181	0.955	0.944	0.731	1.104	1.0825	0.9495	0.9175	0.983167	0.0875005	1.071	0.908	0.878	1.158	1.158	0.924	0.9895	1.018	1.041	1.01617	0.0257989	1.03357	0.564929		0.994	0.903	0.905	0.925	0.944	0.986	0.9485	0.915	0.965	0.942833	0.0254771	0.958976	0.486084		0.0248261	putative Insulin-like growth factor-binding protein complex acid labile subunit
907	BV898_08330.p01	1.115	1.262	0.763	0.976	0.874	0.825	1.1885	0.8695	0.8495	0.969167	0.190211	0.916	1.062	1.081	1.174	1.333	1.279	0.989	1.1275	1.306	1.14083	0.15892	1.17713	0.296491		0.884	0.807	1.434	1.217	0.998	0.991	0.8455	1.3255	0.9945	1.05517	0.245683	1.08874	0.656683		0.638762	Vitellogenin-6
908	BV898_08332.p01	1.112	1.139	1.115	0.777	1.567	1.244	1.1255	0.946	1.4055	1.159	0.231575	0.89	0.937	1.398	1.118	0.315	0.282	0.9135	1.258	0.2985	0.823333	0.486063	0.710383	0.340979		1.421	1.571	0.493	0.462	0.612	0.422	1.496	0.4775	0.517	0.830167	0.576967	0.716278	0.411439		0.988234	Sodium/potassium-transporting ATPase subunit alpha
909	BV898_08338.p01	0.44	1.446	0.437	0.736	---	0.335	0.943	0.5865	0.335	0.6215	0.305507	1.595	1.293	---	0.607	0.533	---	1.444	0.607	0.533	0.861333	0.505959	1.38589	0.52091		1.868	1.846	0.892	0.752	1.078	1.142	1.857	0.822	1.11	1.263	0.534194	2.03218	0.145296		0.397919	putative Histone H2A
910	BV898_08342.p01	0.553	1.156	0.662	1.469	0.516	1.157	0.8545	1.0655	0.8365	0.918833	0.127336	0.976	1.257	0.662	1.22	0.819	1.315	1.1165	0.941	1.067	1.0415	0.0904862	1.1335	0.245402		0.446	1.125	1.275	0.943	1.273	1.518	0.7855	1.109	1.3955	1.09667	0.305187	1.19354	0.40435		0.778997	putative 40S ribosomal protein S25
911	BV898_08343.p01	1.333	0.779	1.212	0.474	1.568	1.322	1.056	0.843	1.445	1.11467	0.305258	0.955	0.905	0.968	1.553	1.783	1.264	0.93	1.2605	1.5235	1.238	0.297389	1.11065	0.642523		0.421	0.834	0.369	0.556	0.576	0.504	0.6275	0.4625	0.54	0.543333	0.0825505	0.48744	0.0352067	Significant	0.0175643	Serine/threonine-protein phosphatase 2A 65 kDa regulatory subunit A alpha isoform
912	BV898_08346.p01	0.361	---	---	---	---	---	0.361	#DIV/0!	#DIV/0!	#DIV/0!	#DIV/0!	0.708	0.994	---	0.737	1.124	1.336	0.851	0.737	1.23	0.939333	0.258098	#DIV/0!	#DIV/0!	#DIV/0!	1.277	---	1.408	0.992	1.224	0.837	1.277	1.2	1.0305	1.16917	0.126109	#DIV/0!	#DIV/0!	#DIV/0!	0.238064	hypothetical protein
913	BV898_08359.p01	0.802	0.952	1.845	1.501	1.073	1.104	0.877	1.673	1.0885	1.21283	0.412308	0.766	0.853	0.704	0.836	0.885	0.866	0.8095	0.77	0.8755	0.818333	0.0533018	0.674729	0.175611		0.892	0.961	1.126	1.171	0.862	0.801	0.9265	1.1485	0.8315	0.968833	0.162685	0.798818	0.394344		0.202502	hypothetical protein
914	BV898_08380.p01	0.845	1.017	0.9	0.877	1.026	1.011	0.931	0.8885	1.0185	0.946	0.0662854	0.892	1.021	0.969	0.94	1.091	0.973	0.9565	0.9545	1.032	0.981	0.0441786	1.037	0.489038		0.946	0.89	1.4	1.154	1.071	1.125	0.918	1.277	1.098	1.09767	0.1795	1.16032	0.241732		0.335755	Coatomer subunit alpha
915	BV898_08392.p01	1.058	0.905	0.792	1.119	0.979	1.117	0.9815	0.9555	1.048	0.995	0.0477048	1.278	0.915	0.857	0.677	1.001	1.088	1.0965	0.767	1.0445	0.969333	0.177144	0.974204	0.820445		0.833	0.902	1.126	1.125	1.085	1.179	0.8675	1.1255	1.132	1.04167	0.150868	1.0469	0.636371		0.61884	Glutamate--cysteine ligase catalytic subunit
916	BV898_08412.p01	0.923	0.964	0.961	1.112	0.907	0.84	0.9435	1.0365	0.8735	0.951167	0.08177	0.993	1.065	0.964	0.986	1.034	1.046	1.029	0.975	1.04	1.01467	0.0347898	1.06676	0.283516		0.989	1.086	0.968	1.147	1.053	0.945	1.0375	1.0575	0.999	1.03133	0.0297335	1.08428	0.185753		0.562429	putative Dynein light chain 2, cytoplasmic
917	BV898_08416.p01	0.828	0.884	0.866	0.912	0.525	1.019	0.856	0.889	0.772	0.839	0.0603241	1.135	1.317	1.105	1.16	1.078	1.359	1.226	1.1325	1.2185	1.19233	0.0519527	1.42114	0.00154033	Significant	1.222	1.068	0.882	0.942	0.853	1.005	1.145	0.912	0.929	0.995333	0.129894	1.18633	0.131649		0.0712836	Elongation factor Tu, mitochondrial
918	BV898_08419.p01	0.785	1.09	0.77	0.765	1.003	1.388	0.9375	0.7675	1.1955	0.966833	0.215503	0.929	1.135	1.113	1	1.076	1.021	1.032	1.0565	1.0485	1.04567	0.0124933	1.08154	0.561387		1.009	1	1.168	0.962	1.106	0.924	1.0045	1.065	1.015	1.02817	0.0323277	1.06344	0.651418		0.431174	Stress-70 protein, mitochondrial
919	BV898_08432.p01	0.991	1.03	0.822	1.146	1.087	0.943	1.0105	0.984	1.015	1.00317	0.0167506	0.986	1.318	0.878	1.106	0.78	0.899	1.152	0.992	0.8395	0.9945	0.156265	0.991361	0.9285		0.948	0.873	0.991	1.065	1.167	1.067	0.9105	1.028	1.117	1.0185	0.103577	1.01528	0.812652		0.835383	Pre-mRNA-processing-splicing factor 8
920	BV898_08435.p01	1.085	1.043	0.885	1.026	0.986	0.96	1.064	0.9555	0.973	0.9975	0.0582516	1.017	0.946	0.992	1.05	0.937	0.898	0.9815	1.021	0.9175	0.973333	0.0522311	0.975773	0.621006		1.039	0.994	1.1	1.033	1	1.149	1.0165	1.0665	1.0745	1.0525	0.0314325	1.05514	0.223496		0.0877067	putative Conserved regulator of innate immunity protein 3
921	BV898_08437.p01	1.214	0.927	0.991	---	0.786	---	1.0705	0.991	0.786	0.949167	0.146791	1.03	0.983	0.957	0.784	0.907	1.353	1.0065	0.8705	1.13	1.00233	0.1298	1.05601	0.662862		1.272	0.959	1.12	0.952	1.03	0.735	1.1155	1.036	0.8825	1.01133	0.118442	1.0655	0.598628		0.933574	Ubiquitin-conjugating enzyme E2 K
922	BV898_08445.p01	0.428	1.611	0.83	1.349	1.095	1.37	1.0195	1.0895	1.2325	1.11383	0.108565	1.239	0.947	1.096	1.177	0.4	0.319	1.093	1.1365	0.3595	0.863	0.436586	0.774802	0.388875		1.222	1.045	0.565	0.638	0.886	1.214	1.1335	0.6015	1.05	0.928333	0.286109	0.833458	0.352993		0.83898	Transmembrane protein 120-like protein
923	BV898_08448.p01	1.24	1.806	0.863	1.638	1.16	1.676	1.523	1.2505	1.418	1.39717	0.137439	0.429	1.18	0.652	0.886	0.506	0.744	0.8045	0.769	0.625	0.732833	0.0950583	0.524514	0.00233155	Significant	0.792	1.092	0.734	---	0.924	0.677	0.942	0.734	0.8005	0.8255	0.10623	0.590839	0.00468136	Significant	0.323174	hypothetical protein
924	BV898_08451.p01	0.85	1.157	1.298	0.989	0.929	1.099	1.0035	1.1435	1.014	1.05367	0.0779749	0.948	1.049	1.125	1.175	0.761	0.792	0.9985	1.15	0.7765	0.975	0.187856	0.92534	0.539609		0.945	1.034	0.87	0.893	1.19	0.897	0.9895	0.8815	1.0435	0.9715	0.0824864	0.922018	0.278191		0.977843	Protein PTCD3-like protein, mitochondrial
925	BV898_08459.p01	1.163	0.917	0.935	0.975	1.017	0.871	1.04	0.955	0.944	0.979667	0.0525389	1.058	0.999	1.001	0.864	1.001	1.246	1.0285	0.9325	1.1235	1.02817	0.0955004	1.04951	0.483885		1.023	0.881	0.996	1.073	1.001	1.054	0.952	1.0345	1.0275	1.00467	0.0457448	1.02552	0.567889		0.720253	Eukaryotic initiation factor 4A-II
926	BV898_08463.p01	1.073	1	0.953	0.899	0.841	0.93	1.0365	0.926	0.8855	0.949333	0.0781574	1.087	0.981	1.079	0.937	1.075	1.003	1.034	1.008	1.039	1.027	0.0166433	1.08181	0.167579		0.891	0.834	0.991	1.063	1.035	1.14	0.8625	1.027	1.0875	0.992333	0.116437	1.04529	0.623476		0.636588	putative Eukaryotic translation initiation factor 4H
927	BV898_08464.p01	1.38	1.04	0.967	1.331	1.441	1.019	1.21	1.149	1.23	1.19633	0.042194	0.956	0.973	1.303	1.151	0.738	0.922	0.9645	1.227	0.83	1.00717	0.20191	0.841878	0.187388		0.878	0.9	0.635	0.52	0.969	0.879	0.889	0.5775	0.924	0.796833	0.190753	0.666063	0.0239728	Significant	0.259882	GTP-binding protein 128up
928	BV898_08509.p01	---	---	---	---	---	---	#DIV/0!	#DIV/0!	#DIV/0!	#DIV/0!	#DIV/0!	---	---	---	---	---	---	#DIV/0!	#DIV/0!	#DIV/0!	#DIV/0!	#DIV/0!	#DIV/0!	#DIV/0!	#DIV/0!	---	---	---	---	---	---	#DIV/0!	#DIV/0!	#DIV/0!	#DIV/0!	#DIV/0!	#DIV/0!	#DIV/0!	#DIV/0!	#DIV/0!	Multidrug resistance-associated protein 1
929	BV898_08523.p01	---	---	---	---	---	---	#DIV/0!	#DIV/0!	#DIV/0!	#DIV/0!	#DIV/0!	1.004	---	---	---	1.074	1.001	1.004	#DIV/0!	1.0375	#DIV/0!	#DIV/0!	#DIV/0!	#DIV/0!	#DIV/0!	---	---	0.811	1.081	1.092	0.969	#DIV/0!	0.946	1.0305	#DIV/0!	#DIV/0!	#DIV/0!	#DIV/0!	#DIV/0!	#DIV/0!	Methylmalonyl-CoA mutase, mitochondrial
930	BV898_08580.p01	---	---	---	---	0.591	0.608	#DIV/0!	#DIV/0!	0.5995	#DIV/0!	#DIV/0!	1.112	1.482	1.14	1.067	---	---	1.297	1.1035	#DIV/0!	#DIV/0!	#DIV/0!	#DIV/0!	#DIV/0!	#DIV/0!	---	---	---	---	---	---	#DIV/0!	#DIV/0!	#DIV/0!	#DIV/0!	#DIV/0!	#DIV/0!	#DIV/0!	#DIV/0!	#DIV/0!	Arylsulfatase J
931	BV898_08595.p01	0.865	0.963	0.773	1.085	0.874	0.872	0.914	0.929	0.873	0.905333	0.0289885	1.006	1.025	1.272	1.101	1.066	0.943	1.0155	1.1865	1.0045	1.06883	0.102051	1.1806	0.0558414		0.994	1.008	0.837	1.153	0.961	1.117	1.001	0.995	1.039	1.01167	0.0238607	1.11745	0.00801302	Significant	0.398268	Alpha-L-fucosidase
932	BV898_08601.p01	---	---	---	---	---	---	#DIV/0!	#DIV/0!	#DIV/0!	#DIV/0!	#DIV/0!	---	---	---	---	---	---	#DIV/0!	#DIV/0!	#DIV/0!	#DIV/0!	#DIV/0!	#DIV/0!	#DIV/0!	#DIV/0!	---	---	1	---	---	---	#DIV/0!	1	#DIV/0!	#DIV/0!	#DIV/0!	#DIV/0!	#DIV/0!	#DIV/0!	#DIV/0!	Cytochrome P450 2U1
933	BV898_08605.p01	0.855	0.843	0.936	0.962	0.894	0.752	0.849	0.949	0.823	0.873667	0.0665232	0.913	1.176	1.117	1.046	1.191	1.39	1.0445	1.0815	1.2905	1.13883	0.132644	1.30351	0.0363938	Significant	1.09	1.117	0.929	1.085	0.805	0.992	1.1035	1.007	0.8985	1.003	0.102559	1.14804	0.140819		0.233219	putative Cytosine deaminase
934	BV898_08616.p01	1.15	0.869	0.775	1.123	0.875	0.854	1.0095	0.949	0.8645	0.941	0.0728303	0.867	1.234	0.912	1.095	1.013	0.845	1.0505	1.0035	0.929	0.994333	0.0612665	1.05668	0.386703		1.223	0.961	1.105	0.931	0.936	0.984	1.092	1.018	0.96	1.02333	0.0661614	1.0875	0.220841		0.607194	Phenazine biosynthesis-like domain-containing protein 2
935	BV898_08633.p01	1.1	1.178	1.119	1.134	1.07	1.118	1.139	1.1265	1.094	1.11983	0.0232289	1.039	1.006	1.371	1.18	0.658	0.6	1.0225	1.2755	0.629	0.975667	0.325785	0.871261	0.487164		1.266	1.53	0.617	0.693	0.722	0.675	1.398	0.655	0.6985	0.917167	0.416982	0.819021	0.447919		0.857474	hypothetical protein
936	BV898_08645.p01	1.223	1.095	1.17	1.337	1.123	0.999	1.159	1.2535	1.061	1.15783	0.0962553	0.657	0.857	0.853	0.509	1.122	0.831	0.757	0.681	0.9765	0.804833	0.153447	0.69512	0.0279041	Significant	0.763	0.826	1.081	1.008	0.992	0.684	0.7945	1.0445	0.838	0.892333	0.133563	0.770692	0.0491496	Significant	0.497673	putative Ganglioside-induced differentiation-associated protein 1
937	BV898_08649.p01	1.268	1.348	1.06	1.205	1.163	1.262	1.308	1.1325	1.2125	1.21767	0.087864	0.908	0.748	1.182	1.11	---	0.458	0.828	1.146	0.458	0.810667	0.344327	0.665754	0.118294		0.939	1.303	---	0.817	0.617	0.615	1.121	0.817	0.616	0.851333	0.254245	0.699151	0.0777668		0.877269	putative Vesicle-associated membrane protein-associated protein A
938	BV898_08655.p01	0.969	0.97	1.056	1.048	1.025	0.971	0.9695	1.052	0.998	1.0065	0.0419017	1.062	1.035	0.991	0.923	1.015	1.046	1.0485	0.957	1.0305	1.012	0.0484742	1.00546	0.889004		0.853	0.777	1.019	1.085	1.06	1.095	0.815	1.052	1.0775	0.9815	0.144756	0.975161	0.788125		0.746737	hypothetical protein
939	BV898_08659.p01	0.955	0.956	1.017	0.8	1.02	0.975	0.9555	0.9085	0.9975	0.953833	0.0445234	1.097	1.125	0.891	0.95	1.169	1.098	1.111	0.9205	1.1335	1.055	0.117022	1.10606	0.23424		0.931	1.083	0.993	1.027	1.183	0.992	1.007	1.01	1.0875	1.03483	0.0456353	1.08492	0.0926018		0.794726	hypothetical protein
940	BV898_08661.p01	1.267	1.234	1.146	1.43	1.13	1.228	1.2505	1.288	1.179	1.23917	0.0553767	0.844	1.013	1.495	1.221	---	0.375	0.9285	1.358	0.375	0.887167	0.492802	0.715938	0.286281		1.206	1.344	0.588	0.506	0.57	0.403	1.275	0.547	0.4865	0.7695	0.43882	0.620982	0.139725		0.772846	hypothetical protein
941	BV898_08668.p01	1.079	1.065	1.248	0.936	0.833	0.923	1.072	1.092	0.878	1.014	0.118203	1.108	1.098	0.899	0.949	1.116	0.964	1.103	0.924	1.04	1.02233	0.0907983	1.00822	0.927513		0.994	0.94	0.719	0.95	0.849	0.694	0.967	0.8345	0.7715	0.857667	0.0997877	0.845825	0.154938		0.102028	Peroxiredoxin-2
942	BV898_08672.p01	0.978	1.107	1.092	1.027	0.785	1.105	1.0425	1.0595	0.945	1.01567	0.0617866	0.989	1.014	0.935	1.053	0.999	0.947	1.0015	0.994	0.973	0.9895	0.0147733	0.974237	0.515003		1.026	0.959	0.997	0.974	0.904	0.995	0.9925	0.9855	0.9495	0.975833	0.0230723	0.960781	0.354569		0.436311	Aldehyde dehydrogenase, mitochondrial
943	BV898_08682.p01	1.166	1.082	1.129	1.099	1.075	1.131	1.124	1.114	1.103	1.11367	0.010504	1.075	1.062	1.615	1.422	0.371	0.354	1.0685	1.5185	0.3625	0.983167	0.582705	0.88282	0.71789		1.613	1.699	0.582	0.565	0.627	0.758	1.656	0.5735	0.6925	0.974	0.593619	0.874588	0.704539		0.985686	hypothetical protein
944	BV898_08708.p01	0.993	1.574	0.824	0.922	1.203	1.057	1.2835	0.873	1.13	1.0955	0.207413	1.271	0.912	1.133	1.181	0.543	0.811	1.0915	1.157	0.677	0.975167	0.260288	0.890157	0.565125		1.421	1.561	0.979	0.486	0.838	0.599	1.491	0.7325	0.7185	0.980667	0.442017	0.895177	0.704603		0.986073	Ras-related protein Rab-1A
945	BV898_08725.p01	0.973	0.938	1.011	0.865	1.001	0.927	0.9555	0.938	0.964	0.9525	0.0132571	0.956	0.997	0.93	0.944	1.099	0.978	0.9765	0.937	1.0385	0.984	0.051164	1.03307	0.360266		0.922	0.957	1.027	1.113	1.176	1.173	0.9395	1.07	1.1745	1.06133	0.117739	1.11426	0.186824		0.355677	hypothetical protein
946	BV898_08726.p01	0.769	1.035	1.03	0.879	1.206	1.111	0.902	0.9545	1.1585	1.005	0.135502	1.173	1.046	0.883	1.505	0.813	0.919	1.1095	1.194	0.866	1.0565	0.170302	1.05124	0.702902		1.151	1.012	1.01	1.145	1.272	0.921	1.0815	1.0775	1.0965	1.08517	0.0100167	1.07977	0.364584		0.785481	putative 60S ribosomal protein L31
947	BV898_08727.p01	0.884	1.08	0.72	0.828	0.76	0.713	0.982	0.774	0.7365	0.830833	0.13225	1.119	1.099	0.917	0.947	1.196	1.113	1.109	0.932	1.1545	1.06517	0.117548	1.28205	0.0835002		0.988	0.814	1.313	1.102	1.204	1.204	0.901	1.2075	1.204	1.10417	0.175956	1.32899	0.0978919		0.765534	Proteasome subunit alpha type-4
948	BV898_08740.p01	0.822	1.018	0.929	---	0.815	1.174	0.92	0.929	0.9945	0.947833	0.0406643	---	---	0.847	---	---	---	#DIV/0!	0.847	#DIV/0!	#DIV/0!	#DIV/0!	#DIV/0!	#DIV/0!	#DIV/0!	1.173	1.223	---	---	---	---	1.198	#DIV/0!	#DIV/0!	#DIV/0!	#DIV/0!	#DIV/0!	#DIV/0!	#DIV/0!	#DIV/0!	putative NADH dehydrogenase [ubiquinone] iron-sulfur protein 4, mitochondrial
949	BV898_08755.p01	0.593	0.497	0.654	0.637	0.453	0.567	0.545	0.6455	0.51	0.566833	0.0703391	1.114	1.157	1.048	1.173	1.234	1.158	1.1355	1.1105	1.196	1.14733	0.0439612	2.02411	0.000265733	Significant	1.417	1.32	1.31	1.13	1.319	0.96	1.3685	1.22	1.1395	1.24267	0.11617	2.1923	0.000995916	Significant	0.254474	putative WD repeat domain phosphoinositide-interacting protein 2
950	BV898_08756.p01	0.678	0.548	0.676	0.531	0.489	0.458	0.613	0.6035	0.4735	0.563333	0.0779428	1.329	1.211	1.073	1.016	1.436	1.231	1.27	1.0445	1.3335	1.216	0.151879	2.15858	0.00269706	Significant	1.222	1.209	1.167	1.189	1.015	1.048	1.2155	1.178	1.0315	1.14167	0.0972321	2.02663	0.00130005	Significant	0.514713	hypothetical protein
951	BV898_08762.p01	1.264	1.603	1.265	1.117	1.211	1.499	1.4335	1.191	1.355	1.3265	0.123737	1.02	1.082	0.434	0.563	0.937	0.982	1.051	0.4985	0.9595	0.836333	0.296128	0.630481	0.0572601		0.915	0.452	0.574	0.638	0.714	0.705	0.6835	0.606	0.7095	0.666333	0.0538431	0.502324	0.00106321	Significant	0.383323	Troponin C
952	BV898_08768.p01	0.72	1.31	0.787	0.862	0.86	0.678	1.015	0.8245	0.769	0.8695	0.129026	1.289	0.379	2.358	1.006	1.434	0.883	0.834	1.682	1.1585	1.22483	0.427874	1.40866	0.24051		0.928	0.834	0.682	0.714	0.848	0.883	0.881	0.698	0.8655	0.814833	0.101477	0.937129	0.594967		0.181634	putative Isochorismatase domain-containing protein 1
953	BV898_08769.p01	1.237	1.019	1.234	1.106	0.971	0.825	1.128	1.17	0.898	1.06533	0.146429	1.054	0.972	0.998	1.069	0.842	0.973	1.013	1.0335	0.9075	0.984667	0.0676098	0.92428	0.435201		0.858	1.066	0.795	0.869	0.941	0.839	0.962	0.832	0.89	0.894667	0.0651255	0.8398	0.138865		0.172138	Glycogen [starch] synthase, muscle
954	BV898_08786.p01	0.867	0.899	1.109	0.994	0.829	0.969	0.883	1.0515	0.899	0.9445	0.0930094	1.146	1.152	0.878	0.856	1.069	1.136	1.149	0.867	1.1025	1.0395	0.151188	1.10058	0.406405		1.107	0.952	1.07	1.042	0.896	1.037	1.0295	1.056	0.9665	1.01733	0.0459737	1.07711	0.290872		0.819985	Cathepsin L
955	BV898_08800.p01	0.832	0.992	0.836	0.796	0.908	0.903	0.912	0.816	0.9055	0.877833	0.0536478	1.032	1.078	0.979	0.839	0.883	1.054	1.055	0.909	0.9685	0.9775	0.0734149	1.11354	0.130462		0.938	0.935	1.351	1.225	1.241	1.178	0.9365	1.288	1.2095	1.14467	0.184501	1.30397	0.0739265		0.218553	putative 60S ribosomal protein L32
956	BV898_08827.p01	0.996	0.941	0.93	0.849	1.105	0.865	0.9685	0.8895	0.985	0.947667	0.0510449	1.006	1.073	1.012	1.075	0.978	1.087	1.0395	1.0435	1.0325	1.0385	0.00556776	1.09585	0.0375127	Significant	1.015	0.921	1.073	1.01	1.092	1.084	0.968	1.0415	1.088	1.0325	0.0605041	1.08952	0.137005		0.872496	Guanine nucleotide-binding protein subunit beta-2-like 1
957	BV898_08828.p01	0.76	0.985	0.971	0.869	1.036	0.984	0.8725	0.92	1.01	0.934167	0.0698361	1.03	1.152	0.989	0.824	1.061	1.177	1.091	0.9065	1.119	1.03883	0.115456	1.11204	0.250256		0.951	1.017	1.062	1.082	0.98	0.918	0.984	1.072	0.949	1.00167	0.0633745	1.07226	0.282834		0.650588	Serine/threonine-protein phosphatase 2A catalytic subunit alpha isoform
958	BV898_08836.p01	0.963	1.465	1.43	1.698	1.509	1.392	1.214	1.564	1.4505	1.4095	0.178566	0.673	0.866	1.19	1.002	0.309	0.402	0.7695	1.096	0.3555	0.740333	0.371111	0.525245	0.0481059	Significant	0.983	1.055	0.599	0.49	0.6	0.5	1.019	0.5445	0.55	0.7045	0.272379	0.499823	0.0199605	Significant	0.899263	putative Translocon-associated protein subunit alpha
959	BV898_08848.p01	0.965	1.212	0.814	1.192	0.665	0.89	1.0885	1.003	0.7775	0.956333	0.160666	0.842	1.173	0.966	0.815	0.831	1.107	1.0075	0.8905	0.969	0.955667	0.0596287	0.999303	0.994947		1.458	0.646	1.004	0.958	1.059	1.078	1.052	0.981	1.0685	1.03383	0.0464928	1.08104	0.467205		0.147852	putative 6-phosphogluconolactonase
960	BV898_08869.p01	1.075	1.057	0.728	0.757	---	1.281	1.066	0.7425	1.281	1.02983	0.271066	0.842	0.719	0.57	---	0.857	---	0.7805	0.57	0.857	0.735833	0.148622	0.714517	0.174853		0.858	0.802	1.287	1.468	1.303	1.397	0.83	1.3775	1.35	1.18583	0.308467	1.15148	0.546486		0.0851312	hypothetical protein
961	BV898_08873.p01	1.105	1.21	1.035	0.921	1.154	1.186	1.1575	0.978	1.17	1.10183	0.107425	0.99	0.908	1.703	1.375	0.24	0.173	0.949	1.539	0.2065	0.898167	0.667703	0.815157	0.629489		1.117	1.355	0.365	0.587	0.465	0.518	1.236	0.476	0.4915	0.7345	0.434381	0.666616	0.228125		0.739908	Plasma membrane calcium-transporting ATPase 3
962	BV898_08889.p01	0.883	1.026	0.945	1.056	0.927	1.059	0.9545	1.0005	0.993	0.982667	0.0246796	0.787	1.023	0.97	0.962	1.05	0.935	0.905	0.966	0.9925	0.9545	0.0448693	0.971336	0.394695		0.941	0.961	0.998	1.123	0.986	1.02	0.951	1.0605	1.003	1.00483	0.054773	1.02256	0.55753		0.285665	Phosphoglucomutase-2
963	BV898_08891.p01	1.151	0.942	1.2	1.291	1.242	1.131	1.0465	1.2455	1.1865	1.1595	0.102211	0.833	0.719	0.983	0.774	0.906	0.738	0.776	0.8785	0.822	0.8255	0.0513396	0.711945	0.00719186	Significant	0.68	0.866	1.172	1.388	1.041	0.943	0.773	1.28	0.992	1.015	0.254281	0.875377	0.412776		0.274464	hypothetical protein
964	BV898_08927.p01	1.037	1.035	0.997	1.007	1.028	1.096	1.036	1.002	1.062	1.03333	0.0300888	0.895	0.925	0.906	0.795	0.972	0.968	0.91	0.8505	0.97	0.910167	0.0597502	0.880806	0.033252	Significant	1.117	1.08	1.027	1.173	1.187	1.202	1.0985	1.1	1.1945	1.131	0.0549977	1.09452	0.0541841		0.00923951	putative Hematopoietic prostaglandin D synthase
965	BV898_08941.p01	0.758	0.887	1.105	0.937	0.738	0.526	0.8225	1.021	0.632	0.825167	0.194514	0.952	1.127	1.073	0.974	1.3	1.523	1.0395	1.0235	1.4115	1.15817	0.219539	1.40355	0.120666		0.932	0.997	1.125	0.868	1.025	0.984	0.9645	0.9965	1.0045	0.9885	0.021166	1.19794	0.221743		0.253566	hypothetical protein
966	BV898_08951.p01	0.93	0.881	1.164	1.419	0.983	1.168	0.9055	1.2915	1.0755	1.09083	0.193456	0.915	1.059	1.233	1.085	0.954	0.885	0.987	1.159	0.9195	1.02183	0.123491	0.936746	0.630056		1.058	0.919	0.827	0.634	0.738	1.032	0.9885	0.7305	0.885	0.868	0.129837	0.795722	0.172948		0.211225	putative Spermine oxidase
967	BV898_08952.p01	1.472	1.03	1.115	1.123	0.622	0.83	1.251	1.119	0.726	1.032	0.273099	0.523	0.725	0.989	1.087	---	---	0.624	1.038	#DIV/0!	#DIV/0!	#DIV/0!	#DIV/0!	#DIV/0!	#DIV/0!	1.35	1.134	---	---	---	---	1.242	#DIV/0!	#DIV/0!	#DIV/0!	#DIV/0!	#DIV/0!	#DIV/0!	#DIV/0!	#DIV/0!	putative Transmembrane protein 147
968	BV898_08956.p01	1.027	1.248	0.899	0.925	1.007	0.993	1.1375	0.912	1	1.0165	0.113652	1.029	1.039	0.986	0.913	0.935	1.042	1.034	0.9495	0.9885	0.990667	0.0422916	0.974586	0.730843		1.031	0.956	0.962	1.033	0.936	1.038	0.9935	0.9975	0.987	0.992667	0.00529937	0.976554	0.735095		0.939128	Hydroxyacyl-coenzyme A dehydrogenase, mitochondrial
969	BV898_08958.p01	0.936	1.075	1.039	1.078	1.186	1.147	1.0055	1.0585	1.1665	1.07683	0.0820508	0.964	0.996	0.787	0.934	1.007	0.955	0.98	0.8605	0.981	0.9405	0.0692838	0.873394	0.0927696		0.898	0.933	0.908	1.062	1.032	1.11	0.9155	0.985	1.071	0.9905	0.0778958	0.919827	0.256791		0.452839	Eukaryotic translation initiation factor 3 subunit C
970	BV898_08960.p01	0.803	1.008	0.938	1.078	1.025	0.898	0.9055	1.008	0.9615	0.958333	0.0513233	1.108	0.828	1.221	1.187	0.959	1.243	0.968	1.204	1.101	1.091	0.118317	1.13843	0.149387		0.957	0.889	0.971	1.127	0.847	0.91	0.923	1.049	0.8785	0.950167	0.0884369	0.991478	0.896658		0.174012	putative Malate dehydrogenase
971	BV898_08961.p01	---	0.734	---	0.897	0.909	0.746	0.734	0.897	0.8275	0.8195	0.0817939	0.983	1.186	1.007	0.913	1.063	1.077	1.0845	0.96	1.07	1.03817	0.0680814	1.26683	0.023609	Significant	0.961	0.874	1.387	1.049	1.18	0.988	0.9175	1.218	1.084	1.07317	0.150543	1.30954	0.0623433		0.732271	putative Ganglioside GM2 activator
972	BV898_08969.p01	0.734	1.33	0.694	0.615	0.789	0.936	1.032	0.6545	0.8625	0.849667	0.189077	0.762	0.775	1.275	1.454	0.593	0.604	0.7685	1.3645	0.5985	0.9105	0.402259	1.0716	0.824259		1.859	2.037	0.636	0.628	0.988	0.584	1.948	0.632	0.786	1.122	0.719469	1.32052	0.560476		0.679725	hypothetical protein
973	BV898_08971.p01	0.936	1.28	1.021	1.039	1.042	1.289	1.108	1.03	1.1655	1.10117	0.068008	0.778	0.754	0.716	1.247	0.909	0.857	0.766	0.9815	0.883	0.876833	0.107882	0.796277	0.0381471	Significant	1.004	0.967	1.064	1.034	1.119	1.251	0.9855	1.049	1.185	1.07317	0.101922	0.974572	0.712452		0.0837379	2-oxoglutarate dehydrogenase, mitochondrial
974	BV898_08975.p01	1.039	0.938	0.883	0.947	0.937	0.899	0.9885	0.915	0.918	0.9405	0.0415963	0.876	1.079	0.945	0.892	1.027	0.994	0.9775	0.9185	1.0105	0.968833	0.0466083	1.03013	0.476044		1.101	1.045	1.073	1.151	1.125	1.056	1.073	1.112	1.0905	1.09183	0.0195342	1.16091	0.00467037	Significant	0.0135249	Malate/(S)-sulfolactate dehydrogenase
975	BV898_08987.p01	0.703	1.202	0.889	1.145	0.413	0.914	0.9525	1.017	0.6635	0.877667	0.188257	1.246	1.394	0.361	1.459	0.682	0.985	1.32	0.91	0.8335	1.02117	0.261609	1.1635	0.483635		0.804	1.233	0.966	0.79	1.482	1.332	1.0185	0.878	1.407	1.10117	0.274017	1.25465	0.308972		0.733072	Phosphatidylinositol 5-phosphate 4-kinase type-2 alpha
976	BV898_08991.p01	---	---	---	---	---	---	#DIV/0!	#DIV/0!	#DIV/0!	#DIV/0!	#DIV/0!	---	---	---	---	0.783	1.31	#DIV/0!	#DIV/0!	1.0465	#DIV/0!	#DIV/0!	#DIV/0!	#DIV/0!	#DIV/0!	---	---	---	---	---	0.907	#DIV/0!	#DIV/0!	0.907	#DIV/0!	#DIV/0!	#DIV/0!	#DIV/0!	#DIV/0!	#DIV/0!	Serine/threonine-protein phosphatase PP1-beta
977	BV898_08999.p01	---	---	---	---	---	1	#DIV/0!	#DIV/0!	1	#DIV/0!	#DIV/0!	---	---	---	---	---	---	#DIV/0!	#DIV/0!	#DIV/0!	#DIV/0!	#DIV/0!	#DIV/0!	#DIV/0!	#DIV/0!	---	---	---	---	---	---	#DIV/0!	#DIV/0!	#DIV/0!	#DIV/0!	#DIV/0!	#DIV/0!	#DIV/0!	#DIV/0!	#DIV/0!	Ryanodine receptor
978	BV898_09013.p01	0.869	0.836	0.923	0.892	1.091	0.923	0.8525	0.9075	1.007	0.922333	0.0783108	0.963	1.002	1.356	0.934	0.876	1.046	0.9825	1.145	0.961	1.0295	0.100602	1.11619	0.219114		0.985	0.918	1.065	0.984	1.187	0.789	0.9515	1.0245	0.988	0.988	0.0365	1.0712	0.258396		0.538598	Leukotriene A-4 hydrolase
979	BV898_09016.p01	1.539	1.444	1.328	1.08	1.128	1.002	1.4915	1.204	1.065	1.2535	0.217516	0.993	0.78	1.064	0.808	0.274	---	0.8865	0.936	0.274	0.698833	0.368748	0.557506	0.0882286		1.317	---	0.532	---	0.711	---	1.317	0.532	0.711	0.853333	0.4114	0.680761	0.210624		0.653449	Lanosterol 14-alpha demethylase
980	BV898_09024.p01	1.353	1.158	1.099	1.045	1.299	0.976	1.2555	1.072	1.1375	1.155	0.0929933	1.059	0.927	1.476	1.5	---	---	0.993	1.488	#DIV/0!	#DIV/0!	#DIV/0!	#DIV/0!	#DIV/0!	#DIV/0!	1.72	1.372	0.274	0.362	0.391	0.337	1.546	0.318	0.364	0.742667	0.696087	0.643001	0.366681		#DIV/0!	hypothetical protein
981	BV898_09025.p01	1.327	1.308	0.927	1.155	1.081	1.182	1.3175	1.041	1.1315	1.16333	0.140972	1.042	0.954	1.502	1.684	0.378	0.412	0.998	1.593	0.395	0.995333	0.599004	0.855587	0.660959		1.324	1.345	0.425	0.591	0.76	0.824	1.3345	0.508	0.792	0.878167	0.419933	0.754871	0.327303		0.79521	hypothetical protein
982	BV898_09026.p01	1.509	1.452	0.971	0.98	1.175	1.192	1.4805	0.9755	1.1835	1.21317	0.253804	1.175	1.321	1.339	1.604	0.793	0.569	1.248	1.4715	0.681	1.1335	0.407499	0.934332	0.788061		1.463	1.664	0.794	0.642	0.755	0.812	1.5635	0.718	0.7835	1.02167	0.470383	0.842149	0.568491		0.771162	hypothetical protein
983	BV898_09037.p01	0.754	0.651	0.936	0.807	0.903	0.795	0.7025	0.8715	0.849	0.807667	0.0917692	0.718	0.595	0.725	0.655	0.996	0.933	0.6565	0.69	0.9645	0.770333	0.168985	0.953776	0.753568		1.129	1.131	1.601	1.161	1.21	1.671	1.13	1.381	1.4405	1.31717	0.164799	1.63083	0.0094587	Significant	0.0159615	CAHS
984	BV898_09038.p01	0.74	0.916	0.733	0.887	0.965	1.025	0.828	0.81	0.995	0.877667	0.102011	0.836	1.087	0.797	0.871	0.82	0.905	0.9615	0.834	0.8625	0.886	0.0669197	1.00949	0.911527		1.072	0.984	1.23	1.305	1.391	1.304	1.028	1.2675	1.3475	1.21433	0.166253	1.38359	0.0403566	Significant	0.0337538	CAHS
985	BV898_09058.p01	1.02	1.026	1.119	1.383	1.095	1.137	1.023	1.251	1.116	1.13	0.114643	0.875	1.051	0.978	1.013	0.792	0.883	0.963	0.9955	0.8375	0.932	0.0834371	0.824779	0.0728679		1.083	1.052	0.885	1.013	0.822	0.775	1.0675	0.949	0.7985	0.938333	0.134817	0.830383	0.133917		0.94816	putative small nuclear ribonucleoprotein Sm D1
986	BV898_09110.p01	0.932	1.002	0.809	0.991	0.894	1.1	0.967	0.9	0.997	0.954667	0.0496622	0.915	0.772	---	1.055	0.895	0.976	0.8435	1.055	0.9355	0.944667	0.106048	0.989525	0.889569		0.915	0.897	1.581	1.115	1.277	0.873	0.906	1.348	1.075	1.10967	0.22303	1.16236	0.305181		0.311576	hypothetical protein
987	BV898_09146.p01	0.713	0.871	0.896	1.195	0.917	0.879	0.792	1.0455	0.898	0.911833	0.127315	1.009	0.515	1.194	1.087	0.956	0.873	0.762	1.1405	0.9145	0.939	0.190436	1.02979	0.847282		1.114	0.895	0.858	1.062	0.726	1.023	1.0045	0.96	0.8745	0.946333	0.0660688	1.03784	0.698356		0.952779	Alcohol dehydrogenase [NADP(+)]
988	BV898_09161.p01	1.265	1.189	1.142	1.504	1.191	1.113	1.227	1.323	1.152	1.234	0.0857146	0.915	1.011	0.726	1.204	0.66	0.67	0.963	0.965	0.665	0.864333	0.172631	0.700432	0.0293234	Significant	0.963	0.843	0.815	1.011	0.779	---	0.903	0.913	0.779	0.865	0.0746458	0.700972	0.00491839	Significant	0.995395	Dehydrogenase/reductase SDR family member 11
989	BV898_09188.p01	1.061	0.896	1.087	1.171	1.023	0.931	0.9785	1.129	0.977	1.02817	0.0873274	0.924	---	1.182	---	---	---	0.924	1.182	#DIV/0!	#DIV/0!	#DIV/0!	#DIV/0!	#DIV/0!	#DIV/0!	0.813	---	---	---	---	0.911	0.813	#DIV/0!	0.911	#DIV/0!	#DIV/0!	#DIV/0!	#DIV/0!	#DIV/0!	#DIV/0!	putative DDRGK domain-containing protein 1
990	BV898_09191.p01	0.993	1.233	0.93	1.128	0.926	1.237	1.113	1.029	1.0815	1.0745	0.0424352	0.84	0.998	1.212	1.188	---	---	0.919	1.2	#DIV/0!	#DIV/0!	#DIV/0!	#DIV/0!	#DIV/0!	#DIV/0!	1.171	1.473	0.49	0.529	0.563	0.599	1.322	0.5095	0.581	0.804167	0.44988	0.74841	0.358642		#DIV/0!	putative Transmembrane protein 33
991	BV898_09203.p01	1	1.215	1.029	1.341	1.145	1.279	1.1075	1.185	1.212	1.16817	0.0542456	0.772	0.699	0.56	0.75	0.79	0.864	0.7355	0.655	0.827	0.739167	0.0860586	0.632758	0.00186827	Significant	0.954	1.052	1.07	1.054	0.899	1.021	1.003	1.062	0.96	1.00833	0.0512087	0.863176	0.0206348	Significant	0.00962188	putative 26S proteasome non-ATPase regulatory subunit 8
992	BV898_09204.p01	0.274	1.005	---	---	0.858	---	0.6395	#DIV/0!	0.858	#DIV/0!	#DIV/0!	1.281	0.704	1.217	---	0.855	1.05	0.9925	1.217	0.9525	1.054	0.142572	#DIV/0!	#DIV/0!	#DIV/0!	0.865	1.734	1.191	0.543	1.756	0.726	1.2995	0.867	1.241	1.13583	0.234647	#DIV/0!	#DIV/0!	#DIV/0!	0.632917	Exportin-7
993	BV898_09227.p01	1.216	1.489	1.122	1.3	1.075	1.037	1.3525	1.211	1.056	1.2065	0.148301	0.59	0.57	0.805	0.711	0.361	0.44	0.58	0.758	0.4005	0.5795	0.178751	0.480315	0.00947754	Significant	1.343	1.426	0.708	0.845	0.777	0.715	1.3845	0.7765	0.746	0.969	0.360157	0.80315	0.350469		0.168674	Cytochrome P450 2J6
994	BV898_09249.p01	0.803	0.992	0.866	1.024	1.033	1.013	0.8975	0.945	1.023	0.955167	0.0633647	0.945	1.057	0.984	1.133	1.078	1.123	1.001	1.0585	1.1005	1.05333	0.0499508	1.10277	0.102802		1.015	1.111	0.867	0.991	0.964	0.951	1.063	0.929	0.9575	0.983167	0.070591	1.02931	0.636097		0.232616	putative Adenine phosphoribosyltransferase
995	BV898_09250.p01	1.04	0.866	1.048	1.121	0.954	1.135	0.953	1.0845	1.0445	1.02733	0.0674098	0.884	0.974	1.041	0.866	1.179	1.008	0.929	0.9535	1.0935	0.992	0.0887511	0.965607	0.612135		0.993	0.877	0.936	0.956	1.027	0.973	0.935	0.946	1	0.960333	0.0347898	0.934783	0.200806		0.595856	Eukaryotic translation initiation factor 6
996	BV898_09258.p01	1.144	1.061	1.004	---	0.763	1.016	1.1025	1.004	0.8895	0.998667	0.1066	0.892	1.122	1.144	1.222	0.935	0.908	1.007	1.183	0.9215	1.03717	0.133334	1.03855	0.715984		1.115	0.937	0.892	0.953	0.84	1.015	1.026	0.9225	0.9275	0.958667	0.0583659	0.959947	0.599123		0.403108	putative Eukaryotic translation initiation factor 1A, Y-chromosomal
997	BV898_09261.p01	1.098	---	0.971	---	1.075	1.271	1.098	0.971	1.173	1.08067	0.102109	1.027	---	0.855	---	---	0.937	1.027	0.855	0.937	0.939667	0.086031	0.869525	0.141379		1.427	---	0.676	---	---	0.664	1.427	0.676	0.664	0.922333	0.437095	0.853486	0.574235		0.949503	putative Gamma-soluble NSF attachment protein
998	BV898_09263.p01	1.169	1.168	1.635	1.337	---	1.314	1.1685	1.486	1.314	1.32283	0.158934	0.736	0.805	1.272	1.029	0.715	0.876	0.7705	1.1505	0.7955	0.9055	0.212544	0.684516	0.0527883		0.95	0.839	0.95	0.723	0.862	0.802	0.8945	0.8365	0.832	0.854333	0.034858	0.645836	0.007559	Significant	0.701822	putative Na(+)/H(+) exchange regulatory cofactor NHE-RF2
999	BV898_09287.p01	1.041	1.576	1.206	1.238	1.133	1.257	1.3085	1.222	1.195	1.24183	0.0592924	0.748	0.949	1.443	1.535	0.271	0.222	0.8485	1.489	0.2465	0.861333	0.621349	0.693598	0.350579		1.952	1.705	0.428	0.449	0.398	0.387	1.8285	0.4385	0.3925	0.8865	0.81612	0.713864	0.493805		0.96814	putative Cytochrome b-c1 complex subunit 2, mitochondrial
1000	BV898_09288.p01	1.346	1.093	1.103	1.059	1.091	1.009	1.2195	1.081	1.05	1.11683	0.0902529	0.876	0.859	1.511	1.313	0.2	0.217	0.8675	1.412	0.2085	0.829333	0.602657	0.742576	0.459708		1.855	2.156	0.388	0.356	0.339	0.333	2.0055	0.372	0.336	0.9045	0.953664	0.809879	0.720569		0.913685	putative Cytochrome b-c1 complex subunit 2, mitochondrial
1001	BV898_09291.p01	0.793	0.893	0.879	1.025	0.881	0.922	0.843	0.952	0.9015	0.898833	0.0545489	1.027	1.314	1.045	0.956	0.922	1.048	1.1705	1.0005	0.985	1.052	0.102916	1.17041	0.0850113		0.913	1.147	1.041	1.09	1.189	0.834	1.03	1.0655	1.0115	1.03567	0.0274424	1.15223	0.0178218	Significant	0.803671	26S protease regulatory subunit 7
1002	BV898_09292.p01	1.031	1.275	0.953	1.379	0.888	1.067	1.153	1.166	0.9775	1.09883	0.105279	0.461	---	1.06	---	---	---	0.461	1.06	#DIV/0!	#DIV/0!	#DIV/0!	#DIV/0!	#DIV/0!	#DIV/0!	0.955	0.933	---	---	---	---	0.944	#DIV/0!	#DIV/0!	#DIV/0!	#DIV/0!	#DIV/0!	#DIV/0!	#DIV/0!	#DIV/0!	putative Mitochondrial pyruvate carrier 2
1003	BV898_09295.p01	0.716	1.016	0.762	0.928	1.016	1.002	0.866	0.845	1.009	0.906667	0.0892431	1.219	1.06	1.112	1.018	1.105	1.211	1.1395	1.065	1.158	1.12083	0.0492299	1.23621	0.0219733	Significant	1.044	1.183	1.18	1.354	1.559	1.016	1.1135	1.267	1.2875	1.22267	0.0950951	1.34853	0.01373	Significant	0.174873	Bifunctional glutamate/proline--tRNA ligase
1004	BV898_09297.p01	1.192	1.22	1.335	1.183	1.256	1.236	1.206	1.259	1.246	1.237	0.0276225	0.923	0.829	1.004	0.912	0.819	0.883	0.876	0.958	0.851	0.895	0.0559732	0.723525	0.000687955	Significant	0.841	0.892	0.995	0.905	0.798	0.779	0.8665	0.95	0.7885	0.868333	0.0807656	0.701967	0.00170733	Significant	0.662812	putative 60S ribosomal protein L36
1005	BV898_09300.p01	0.859	0.796	0.793	0.805	0.718	1.108	0.8275	0.799	0.913	0.8465	0.0593275	0.948	1.318	0.953	1.047	0.99	0.938	1.133	1	0.964	1.03233	0.0890187	1.21953	0.039597	Significant	0.934	1.287	0.999	1.096	1.205	1.204	1.1105	1.0475	1.2045	1.12083	0.0790084	1.32408	0.00859066	Significant	0.267249	putative U6 snRNA-associated Sm-like protein LSm5
1006	BV898_09307.p01	1.151	1.24	1.004	1.175	1.212	1.093	1.1955	1.0895	1.1525	1.14583	0.0533135	0.878	1.121	1.264	1.095	0.826	0.669	0.9995	1.1795	0.7475	0.9755	0.216998	0.851345	0.257211		1.063	1.174	0.569	0.772	0.897	0.922	1.1185	0.6705	0.9095	0.8995	0.224167	0.785018	0.137723		0.694772	Ras-related protein Rab-2A
1007	BV898_09325.p01	1.77	1.542	1.552	1.763	1.196	1.257	1.656	1.6575	1.2265	1.51333	0.248406	0.818	0.917	0.853	0.944	0.811	0.623	0.8675	0.8985	0.717	0.827667	0.0970854	0.546916	0.0112215	Significant	0.886	0.755	0.628	0.877	0.843	0.61	0.8205	0.7525	0.7265	0.7665	0.0485386	0.506498	0.0069305	Significant	0.384305	Aldose reductase
1008	BV898_09343.p01	0.719	1.045	1.034	1	1.163	0.993	0.882	1.017	1.078	0.992333	0.100301	1.069	0.83	0.913	0.945	0.778	1.007	0.9495	0.929	0.8925	0.923667	0.0288718	0.930803	0.318099		0.947	0.989	0.984	0.926	1.005	0.995	0.968	0.955	1	0.974333	0.0231589	0.981861	0.77709		0.0767353	Glycogen phosphorylase
1009	BV898_09346.p01	0.893	0.764	1.088	1.27	0.934	1.094	0.8285	1.179	1.014	1.00717	0.17535	1.135	0.946	0.744	1.379	1.114	1.015	1.0405	1.0615	1.0645	1.0555	0.0130767	1.04799	0.658842		0.727	1.259	1.434	1.164	1.113	1.038	0.993	1.299	1.0755	1.1225	0.158322	1.11451	0.445411		0.50557	26S proteasome non-ATPase regulatory subunit 1
1010	BV898_09349.p01	1.455	2.012	---	2.216	---	0.906	1.7335	2.216	0.906	1.6185	0.662528	---	---	---	---	---	0.357	#DIV/0!	#DIV/0!	0.357	#DIV/0!	#DIV/0!	#DIV/0!	#DIV/0!	#DIV/0!	0.604	1.772	0.442	0.722	0.426	0.087	1.188	0.582	0.2565	0.6755	0.472736	0.417362	0.115219		#DIV/0!	Serine/threonine-protein kinase TAO3
1011	BV898_09351.p01	0.917	0.895	1.063	1.015	0.873	1.043	0.906	1.039	0.958	0.967667	0.0670249	1.027	1.055	1.003	0.923	1.054	1.126	1.041	0.963	1.09	1.03133	0.0640495	1.06579	0.30003		0.977	0.952	1.05	1.102	1.18	0.86	0.9645	1.076	1.02	1.02017	0.0557502	1.05425	0.355818		0.830991	26S proteasome non-ATPase regulatory subunit 12
1012	BV898_09369.p01	1.385	1.06	1.164	1.382	1.185	1.184	1.2225	1.273	1.1845	1.22667	0.0443969	0.714	0.827	0.808	0.894	0.744	0.933	0.7705	0.851	0.8385	0.82	0.0433215	0.668478	0.000342972	Significant	0.945	0.915	1.098	0.783	1.155	1.073	0.93	0.9405	1.114	0.994833	0.103335	0.811005	0.0233693	Significant	0.0539497	Lysosomal alpha-mannosidase
1013	BV898_09373.p01	0.689	0.762	0.69	0.728	0.723	1.026	0.7255	0.709	0.8745	0.769667	0.0911624	1.117	1.147	0.888	1.004	1.124	1.232	1.132	0.946	1.178	1.08533	0.122839	1.41013	0.0232875	Significant	0.961	0.938	1.352	1.103	1.182	1.289	0.9495	1.2275	1.2355	1.1375	0.162862	1.47791	0.0269393	Significant	0.680714	Lysosomal alpha-mannosidase
1014	BV898_09382.p01	0.729	0.593	0.603	0.567	0.562	0.572	0.661	0.585	0.567	0.604333	0.0498932	1.224	1.305	1.069	1.161	1.48	1.388	1.2645	1.115	1.434	1.27117	0.159604	2.10342	0.00230476	Significant	1.22	1.13	1.138	1.021	1.042	1.197	1.175	1.0795	1.1195	1.12467	0.0479592	1.861	0.000200662	Significant	0.202524	Cathepsin L1
1015	BV898_09384.p01	1.315	1.551	1.373	1.301	1.412	1.344	1.433	1.337	1.378	1.38267	0.0481698	0.696	0.768	0.933	0.837	0.756	0.89	0.732	0.885	0.823	0.813333	0.0769567	0.588235	0.00040778	Significant	0.875	0.729	0.922	0.89	0.721	0.683	0.802	0.906	0.702	0.803333	0.102007	0.581003	0.000882716	Significant	0.898725	Cathepsin L1	* up
1016	BV898_09400.p01	1.417	1.206	1.392	1.253	1.18	1.477	1.3115	1.3225	1.3285	1.32083	0.00862168	1.002	1.029	0.475	0.544	0.706	0.425	1.0155	0.5095	0.5655	0.696833	0.27739	0.527571	0.0176243	Significant	0.912	1.101	0.533	0.776	0.718	0.741	1.0065	0.6545	0.7295	0.796833	0.185409	0.603281	0.00810308	Significant	0.631074	Trans-1,2-dihydrobenzene-1,2-diol dehydrogenase
1017	BV898_09401.p01	0.818	0.865	0.942	0.845	0.992	0.873	0.8415	0.8935	0.9325	0.889167	0.0456545	1.158	1.014	1.016	---	1.204	1.278	1.086	1.016	1.241	1.11433	0.115145	1.25323	0.0345613	Significant	---	1.053	0.91	0.993	1.117	0.924	1.053	0.9515	1.0205	1.00833	0.0518323	1.13402	0.0404086	Significant	0.21963	putative Trans-1,2-dihydrobenzene-1,2-diol dehydrogenase
1018	BV898_09402.p01	0.853	1.062	1.01	0.961	1.085	1.281	0.9575	0.9855	1.183	1.042	0.12291	0.775	0.86	0.869	0.886	1.113	1.055	0.8175	0.8775	1.084	0.926333	0.1398	0.888996	0.3424		0.992	0.929	1.063	1.176	1.039	1.049	0.9605	1.1195	1.044	1.04133	0.0795335	0.99936	0.994085		0.283278	Trans-1,2-dihydrobenzene-1,2-diol dehydrogenase
1019	BV898_09416.p01	0.495	1.161	0.5	1.362	---	0.944	0.828	0.931	0.944	0.901	0.0635531	0.977	1.555	1.045	1.523	0.846	0.394	1.266	1.284	0.62	1.05667	0.378272	1.17277	0.52086		0.925	0.916	0.836	0.807	1.29	1.181	0.9205	0.8215	1.2355	0.9925	0.216187	1.10155	0.520638		0.811233	putative 2-oxoglutarate dehydrogenase E1 component DHKTD1, mitochondrial
1020	BV898_09428.p01	0.969	0.895	0.814	0.911	0.852	1.011	0.932	0.8625	0.9315	0.908667	0.0399823	1.044	0.934	0.997	0.916	1.252	1.2	0.989	0.9565	1.226	1.05717	0.147114	1.16343	0.166846		0.85	1.041	1.062	0.972	1.091	1.109	0.9455	1.017	1.1	1.02083	0.0773213	1.12344	0.089424		0.724184	Proteasome subunit beta type-3
1021	BV898_09429.p01	1.087	0.851	0.879	0.951	0.752	0.888	0.969	0.915	0.82	0.901333	0.0754343	0.866	0.746	1.117	0.821	1.045	0.976	0.806	0.969	1.0105	0.9285	0.108098	1.03014	0.739153		1.216	1.117	1.172	1.127	1.246	1.142	1.1665	1.1495	1.194	1.17	0.0224555	1.29808	0.00409715	Significant	0.0192913	hypothetical protein
1022	BV898_09433.p01	1.143	1.023	1.315	1.105	0.856	0.906	1.083	1.21	0.881	1.058	0.165919	1.118	1.117	0.853	0.508	1.027	1.208	1.1175	0.6805	1.1175	0.971833	0.252302	0.918557	0.647049		0.676	---	1.202	1.237	0.9	1.062	0.676	1.2195	0.981	0.958833	0.272427	0.90627	0.618814		0.954554	Plasma alpha-L-fucosidase
1023	BV898_09436.p01	0.849	1.62	1.185	1.246	1.279	0.983	1.2345	1.2155	1.131	1.19367	0.0550961	0.773	0.866	2.959	1.243	0.434	0.319	0.8195	2.101	0.3765	1.099	0.895581	0.920693	0.863891		1.07	1.469	0.357	0.439	0.445	0.464	1.2695	0.398	0.4545	0.707333	0.48767	0.592572	0.161231		0.542287	putative Transmembrane protein 177
1024	BV898_09438.p01	1.413	1.571	1.271	0.687	1.305	1.353	1.492	0.979	1.329	1.26667	0.262119	1.11	1.338	0.769	0.853	0.737	0.68	1.224	0.811	0.7085	0.9145	0.272891	0.721974	0.182248		0.701	0.631	0.774	0.633	1.189	0.661	0.666	0.7035	0.925	0.764833	0.13997	0.603816	0.0430225	Significant	0.445571	40S ribosomal protein S11
1025	BV898_09451.p01	1.026	1.04	0.99	1.164	1.058	0.939	1.033	1.077	0.9985	1.03617	0.0393457	0.978	0.954	0.915	1.026	1.128	1.009	0.966	0.9705	1.0685	1.00167	0.0579231	0.966704	0.441539		0.881	0.968	1.067	1.005	1.019	0.853	0.9245	1.036	0.936	0.9655	0.061325	0.9318	0.168281		0.498965	Alpha-N-acetylgalactosaminidase
1026	BV898_09455.p01	1.108	0.95	1.074	0.981	1.317	0.977	1.029	1.0275	1.147	1.06783	0.0685644	1.219	1.02	1.512	1.147	0.709	0.737	1.1195	1.3295	0.723	1.05733	0.307992	0.990167	0.956802		1.009	1.389	0.534	0.711	0.986	0.772	1.199	0.6225	0.879	0.900167	0.288832	0.842984	0.383333		0.554226	Protein disulfide-isomerase A4
1027	BV898_09465.p01	1.251	1.303	1.103	1.218	0.826	1.339	1.277	1.1605	1.0825	1.17333	0.097883	0.739	0.762	1.17	0.971	0.385	0.361	0.7505	1.0705	0.373	0.731333	0.349145	0.623295	0.102342		1.43	1.385	0.454	0.498	0.559	0.56	1.4075	0.476	0.5595	0.814333	0.515391	0.694034	0.301509		0.828698	putative Translocon-associated protein subunit beta
1028	BV898_09476.p01	0.988	1.01	1.14	1.029	1.172	1.107	0.999	1.0845	1.1395	1.07433	0.0707996	1.015	0.957	1.249	1.33	0.684	0.735	0.986	1.2895	0.7095	0.995	0.290105	0.926156	0.669311		0.925	1.039	0.663	0.677	0.81	0.878	0.982	0.67	0.844	0.832	0.156346	0.774434	0.0707811		0.439906	EH domain-containing protein 1
1029	BV898_09501.p01	0.77	1.089	0.902	1.106	0.873	0.913	0.9295	1.004	0.893	0.942167	0.0565737	1.03	1.163	0.872	1.033	1.131	1.02	1.0965	0.9525	1.0755	1.0415	0.0777882	1.10543	0.148168		0.936	0.838	0.986	1.191	1.052	1.095	0.887	1.0885	1.0735	1.01633	0.112257	1.07872	0.364599		0.765573	putative Protein PBDC1
1030	BV898_09516.p01	1.021	0.935	1.115	1.175	1.002	0.862	0.978	1.145	0.932	1.01833	0.112082	1.115	0.949	1.003	1.065	1.117	0.991	1.032	1.034	1.054	1.04	0.0121655	1.02128	0.755948		0.94	0.947	1.045	0.998	0.909	0.811	0.9435	1.0215	0.86	0.941667	0.0807656	0.924714	0.390881		0.105392	Purine nucleoside phosphorylase
1031	BV898_09522.p01	0.891	0.816	0.84	1.044	1.129	0.92	0.8535	0.942	1.0245	0.94	0.0855175	1.109	0.977	1.523	0.992	0.949	1.035	1.043	1.2575	0.992	1.0975	0.140891	1.16755	0.173228		0.856	0.958	0.98	1.117	0.969	0.895	0.907	1.0485	0.932	0.9625	0.0755199	1.02394	0.749855		0.217363	6-phosphofructo-2-kinase/fructose-2, 6-bisphosphatase
1032	BV898_09527.p01	1.365	1.417	1.259	1.346	1.316	1.263	1.391	1.3025	1.2895	1.32767	0.0552321	0.719	0.628	0.961	0.992	---	0.271	0.6735	0.9765	0.271	0.640333	0.353917	0.4823	0.0292816	Significant	1.587	1.707	0.381	0.446	0.429	0.552	1.647	0.4135	0.4905	0.850333	0.691007	0.640472	0.298913		0.663816	putative WW domain-containing protein
1033	BV898_09539.p01	1.152	0.933	1.105	1.092	1.118	1.36	1.0425	1.0985	1.239	1.12667	0.101233	1.029	1.107	1.262	1.241	0.701	0.77	1.068	1.2515	0.7355	1.01833	0.261561	0.903846	0.540114		1	1.016	0.649	0.771	0.883	0.81	1.008	0.71	0.8465	0.854833	0.149175	0.758728	0.0593175		0.400217	hypothetical protein
1034	BV898_09547.p01	1.257	0.961	1.07	0.934	0.927	0.885	1.109	1.002	0.906	1.00567	0.10155	0.97	1.051	0.966	0.874	1.162	1.118	1.0105	0.92	1.14	1.0235	0.110575	1.01773	0.847039		0.877	1.017	1.122	1.172	0.792	1.152	0.947	1.147	0.972	1.022	0.108972	1.01624	0.858616		0.987449	ATP-binding cassette sub-family E member 1
1035	BV898_09557.p01	1.06	0.958	0.982	0.998	0.905	0.993	1.009	0.99	0.949	0.982667	0.0306649	0.999	0.934	1.016	1.085	1.085	0.867	0.9665	1.0505	0.976	0.997667	0.0460009	1.01526	0.662871		0.964	0.995	1.079	1.15	1.059	1.062	0.9795	1.1145	1.0605	1.0515	0.0679485	1.07005	0.185005		0.319278	Tubulin beta chain
1036	BV898_09563.p01	1.376	1.718	1.219	0.972	1.392	1.144	1.547	1.0955	1.268	1.3035	0.227834	1.051	0.468	1.161	0.905	0.114	0.378	0.7595	1.033	0.246	0.6795	0.399553	0.521289	0.0785291		1.667	1.07	0.51	0.496	0.296	0.594	1.3685	0.503	0.445	0.772167	0.517253	0.592379	0.178804		0.818102	Voltage-dependent anion-selective channel protein 2
1037	BV898_09565.p01	1.273	1.18	1.188	1.167	1.134	1.429	1.2265	1.1775	1.2815	1.2285	0.0520288	0.96	0.923	1.147	1.146	0.435	0.486	0.9415	1.1465	0.4605	0.8495	0.352132	0.691494	0.138923		1.361	1.357	0.699	0.548	0.601	0.719	1.359	0.6235	0.66	0.880833	0.414506	0.716999	0.222906		0.925317	putative Dolichyl-diphosphooligosaccharide--protein glycosyltransferase subunit 2
1038	BV898_09569.p01	0.441	0.84	0.83	0.799	0.964	1.659	0.6405	0.8145	1.3115	0.922167	0.348216	0.622	1.031	1.361	1.272	---	---	0.8265	1.3165	#DIV/0!	#DIV/0!	#DIV/0!	#DIV/0!	#DIV/0!	#DIV/0!	1.102	1.078	---	---	---	---	1.09	#DIV/0!	#DIV/0!	#DIV/0!	#DIV/0!	#DIV/0!	#DIV/0!	#DIV/0!	#DIV/0!	hypothetical protein
1039	BV898_09570.p01	1.023	---	0.871	1.322	1.042	0.869	1.023	1.0965	0.9555	1.025	0.0705213	0.964	0.884	1.087	1.029	1.013	1.007	0.924	1.058	1.01	0.997333	0.0678921	0.973008	0.650101		---	1.032	0.99	1.01	0.931	0.953	1.032	1	0.942	0.991333	0.0456216	0.967154	0.52573		0.905031	Beta-hexosaminidase subunit alpha
1040	BV898_09572.p01	1.137	1.069	1.094	0.911	1.193	1.008	1.103	1.0025	1.1005	1.06867	0.0573156	0.643	0.75	1.156	1.164	---	---	0.6965	1.16	#DIV/0!	#DIV/0!	#DIV/0!	#DIV/0!	#DIV/0!	#DIV/0!	1.305	1.222	---	0.326	0.373	---	1.2635	0.326	0.373	0.654167	0.528221	0.612133	0.247992		#DIV/0!	NADH dehydrogenase [ubiquinone] 1 alpha subcomplex subunit 9, mitochondrial
1041	BV898_09586.p01	0.758	0.972	0.966	0.919	1.127	0.885	0.865	0.9425	1.006	0.937833	0.0706157	1.226	1.103	1.093	1.149	1.109	0.997	1.1645	1.121	1.053	1.11283	0.0561968	1.1866	0.0283409	Significant	0.96	0.888	1.003	0.798	0.965	1.081	0.924	0.9005	1.023	0.949167	0.0650122	1.01208	0.84794		0.0299672	Eukaryotic peptide chain release factor GTP-binding subunit ERF3A
1042	BV898_09600.p01	1.047	0.953	1.045	1.129	0.501	0.963	1	1.087	0.732	0.939667	0.185031	0.423	0.986	1.006	0.938	0.957	0.868	0.7045	0.972	0.9125	0.863	0.140452	0.918411	0.598158		1.124	0.865	0.624	0.555	2.117	0.983	0.9945	0.5895	1.55	1.04467	0.482211	1.11174	0.742519		0.564969	14-3-3 protein zeta
1043	BV898_09620.p01	1.035	0.93	1.015	1.043	1.029	1.053	0.9825	1.029	1.041	1.0175	0.030899	0.762	1.099	1.377	1.22	0.726	0.606	0.9305	1.2985	0.666	0.965	0.317658	0.948403	0.789852		1.068	1.501	0.713	0.592	1.132	1.078	1.2845	0.6525	1.105	1.014	0.325679	0.99656	0.986103		0.861091	High mobility group protein DSP1
1044	BV898_09624.p01	0.976	0.895	0.861	1.008	0.876	1.147	0.9355	0.9345	1.0115	0.9605	0.0441701	0.817	1.023	0.962	1.045	0.927	0.955	0.92	1.0035	0.941	0.954833	0.0434348	0.9941	0.881789		1.007	1.167	0.771	0.804	0.885	1.874	1.087	0.7875	1.3795	1.08467	0.296007	1.12927	0.512131		0.494066	TRPL protein
1045	BV898_09627.p01	0.907	---	0.917	---	1.101	1.109	0.907	0.917	1.105	0.976333	0.111541	0.843	1.022	0.982	1.32	1.318	0.992	0.9325	1.151	1.155	1.0795	0.127321	1.10567	0.350667		0.991	1.025	0.857	1.051	1.059	0.913	1.008	0.954	0.986	0.982667	0.0271539	1.00649	0.928469		0.267104	Zinc-type alcohol dehydrogenase-like protein
1046	BV898_09645.p01	0.637	0.765	0.577	0.529	0.627	0.429	0.701	0.553	0.528	0.594	0.093504	1.001	0.995	0.975	0.874	1.168	1.039	0.998	0.9245	1.1035	1.00867	0.0899755	1.69809	0.00520793	Significant	1.174	1.01	1.204	1.224	1.189	1.398	1.092	1.214	1.2935	1.19983	0.101494	2.01992	0.0016052	Significant	0.0711164	Succinyl-CoA:3-ketoacid coenzyme A transferase 1, mitochondrial
1047	BV898_09679.p01	1.111	1.043	1.342	1.037	1.471	1.027	1.077	1.1895	1.249	1.17183	0.0873503	1.188	1.133	0.943	0.942	1.201	0.929	1.1605	0.9425	1.065	1.056	0.109278	0.901152	0.224851		1.018	1.021	1.032	0.939	0.86	1.086	1.0195	0.9855	0.973	0.992667	0.0240642	0.847106	0.0266561	Significant	0.382425	Cytoplasmic aconitate hydratase
1048	BV898_09687.p01	1.102	0.985	0.807	1.087	1.118	1.261	1.0435	0.947	1.1895	1.06	0.122089	0.876	1.01	0.969	0.906	0.874	0.971	0.943	0.9375	0.9225	0.934333	0.0106105	0.881447	0.150365		0.795	0.955	1.085	0.907	1.032	1.154	0.875	0.996	1.093	0.988	0.10922	0.932075	0.488899		0.444658	Phosphoethanolamine N-methyltransferase 1
1049	BV898_09692.p01	0.896	0.846	0.617	0.759	0.893	0.781	0.871	0.688	0.837	0.798667	0.0973362	1.06	1.023	1.162	0.838	1.176	1.283	1.0415	1	1.2295	1.09033	0.122295	1.36519	0.0319126	Significant	1.154	0.572	1.155	1.09	1.376	1.535	0.863	1.1225	1.4555	1.147	0.297009	1.43614	0.125766		0.775174	hypothetical protein
1050	BV898_09693.p01	0.901	0.952	1	1.272	1.044	1.162	0.9265	1.136	1.103	1.05517	0.112644	0.852	0.97	0.901	1.095	0.86	1.022	0.911	0.998	0.941	0.95	0.0441928	0.900332	0.206683		0.897	0.948	0.89	0.987	1.063	1.095	0.9225	0.9385	1.079	0.98	0.0861089	0.928763	0.410456		0.619831	Diphthamide biosynthesis protein 2
1051	BV898_09705.p01	1.252	1.267	1.351	1.284	1.16	0.718	1.2595	1.3175	0.939	1.172	0.203857	0.739	0.883	0.435	0.72	0.817	0.831	0.811	0.5775	0.824	0.7375	0.138716	0.629266	0.0379503	Significant	1.093	0.959	1.145	1.161	0.866	0.906	1.026	1.153	0.886	1.02167	0.133553	0.871729	0.345519		0.0628996	Cullin-4A
1052	BV898_09723.p01	0.435	0.599	0.532	0.542	0.406	0.484	0.517	0.537	0.445	0.499667	0.0483873	0.301	0.333	0.447	0.517	---	---	0.317	0.482	#DIV/0!	#DIV/0!	#DIV/0!	#DIV/0!	#DIV/0!	#DIV/0!	2.381	1.909	1.278	1.21	1.767	1.544	2.145	1.244	1.6555	1.6815	0.451062	3.36524	0.0107214	Significant	#DIV/0!	Cytochrome P450 2J6
1053	BV898_09726.p01	0.571	0.929	0.772	0.942	1.111	0.965	0.75	0.857	1.038	0.881667	0.145576	0.953	1.124	0.993	0.902	1.163	1.128	1.0385	0.9475	1.1455	1.04383	0.0991077	1.18393	0.185959		0.921	1.046	1.075	0.948	1.025	1.043	0.9835	1.0115	1.034	1.00967	0.0252999	1.14518	0.207891		0.593901	26S proteasome non-ATPase regulatory subunit 2
1054	BV898_09735.p01	0.94	0.891	1.149	0.953	1.268	1.164	0.9155	1.051	1.216	1.06083	0.150491	0.636	0.629	0.926	0.941	---	---	0.6325	0.9335	#DIV/0!	#DIV/0!	#DIV/0!	#DIV/0!	#DIV/0!	#DIV/0!	1.165	1.339	---	---	---	---	1.252	#DIV/0!	#DIV/0!	#DIV/0!	#DIV/0!	#DIV/0!	#DIV/0!	#DIV/0!	#DIV/0!	hypothetical protein
1055	BV898_09748.p01	0.951	1.004	1.022	0.889	1.19	1.091	0.9775	0.9555	1.1405	1.0245	0.101059	1.045	1.045	1.306	0.928	0.956	0.982	1.045	1.117	0.969	1.04367	0.074009	1.01871	0.804085		1.047	1.069	0.806	0.824	1.067	1.037	1.058	0.815	1.052	0.975	0.138597	0.951684	0.643434		0.491208	Electron transfer flavoprotein subunit beta
1056	BV898_09753.p01	0.835	0.784	0.776	0.849	0.742	0.918	0.8095	0.8125	0.83	0.817333	0.0110717	0.9	0.982	0.85	0.952	0.975	1.248	0.941	0.901	1.1115	0.9845	0.111789	1.20453	0.0614921		1.137	1.062	1.235	1.298	1.23	1.327	1.0995	1.2665	1.2785	1.21483	0.100062	1.48634	0.00239166	Significant	0.0564419	hypothetical protein
1057	BV898_09755.p01	0.982	0.77	0.706	0.609	0.665	0.639	0.876	0.6575	0.652	0.7285	0.127768	1.339	1.1	1.181	1.114	1.022	1.098	1.2195	1.1475	1.06	1.14233	0.0798754	1.56806	0.00892529	Significant	1.026	1.141	1.287	1.193	1.023	1.016	1.0835	1.24	1.0195	1.11433	0.113438	1.52963	0.0173746	Significant	0.744295	putative 60S ribosomal protein L37-A
1058	BV898_09756.p01	0.74	0.908	0.905	1.059	0.952	1.117	0.824	0.982	1.0345	0.946833	0.109568	0.94	1.099	0.573	0.859	1.003	1.138	1.0195	0.716	1.0705	0.935333	0.191652	0.987854	0.932445		0.862	0.824	1.06	1.351	1.406	1.173	0.843	1.2055	1.2895	1.11267	0.237285	1.17515	0.333476		0.370907	hypothetical protein
1059	BV898_09760.p01	0.979	1.006	0.698	0.956	0.91	1.007	0.9925	0.827	0.9585	0.926	0.0874057	1.011	1.146	0.995	1.345	0.954	1.178	1.0785	1.17	1.066	1.10483	0.056781	1.19312	0.0410715	Significant	1.026	0.884	0.877	0.828	0.997	1.143	0.955	0.8525	1.07	0.959167	0.10881	1.03582	0.701732		0.108985	putative ATP-dependent RNA helicase DDX23
1060	BV898_09775.p01	0.695	0.903	1.121	0.916	0.923	1.041	0.799	1.0185	0.982	0.933167	0.117616	1.037	0.92	1.049	0.942	0.989	1.149	0.9785	0.9955	1.069	1.01433	0.0480997	1.08698	0.330634		1.012	1.18	1.093	1.045	1.139	1.073	1.096	1.069	1.106	1.09033	0.0191398	1.16842	0.0843732		0.0637904	putative Transmembrane protease serine 6
1061	BV898_09819.p01	0.991	0.953	0.998	1.137	0.922	0.756	0.972	1.0675	0.839	0.9595	0.114762	0.858	---	1.038	0.905	---	---	0.858	0.9715	#DIV/0!	#DIV/0!	#DIV/0!	#DIV/0!	#DIV/0!	#DIV/0!	1.166	1.276	---	---	---	---	1.221	#DIV/0!	#DIV/0!	#DIV/0!	#DIV/0!	#DIV/0!	#DIV/0!	#DIV/0!	#DIV/0!	NADH dehydrogenase [ubiquinone] iron-sulfur protein 3, mitochondrial
1062	BV898_09825.p01	1.033	1.067	1.065	1.043	1.142	1.112	1.05	1.054	1.127	1.077	0.0433474	0.901	1.129	0.985	1.316	1.011	1.036	1.015	1.1505	1.0235	1.063	0.0758963	0.987001	0.795193		0.718	0.877	1.016	0.97	1.005	0.883	0.7975	0.993	0.944	0.9115	0.101721	0.846332	0.0605268		0.107526	40S ribosomal protein S7
1063	BV898_09829.p01	0.869	0.986	0.985	1.033	0.968	0.999	0.9275	1.009	0.9835	0.973333	0.0416903	1.172	1.084	1.011	0.953	1.059	1.016	1.128	0.982	1.0375	1.04917	0.0736959	1.07791	0.195782		0.885	0.898	1.012	1.213	1.084	0.951	0.8915	1.1125	1.0175	1.00717	0.110862	1.03476	0.646708		0.6138	Serine--tRNA ligase, cytoplasmic
1064	BV898_09831.p01	0.887	0.922	0.885	1.135	0.902	0.952	0.9045	1.01	0.927	0.947167	0.055566	1.141	1.182	0.943	1.072	0.99	1.192	1.1615	1.0075	1.091	1.08667	0.0770914	1.14728	0.0638057		0.863	0.859	1.007	0.96	1.106	1.027	0.861	0.9835	1.0665	0.970333	0.103381	1.02446	0.749647		0.193212	putative Density-regulated protein
1065	BV898_09851.p01	---	0.346	0.098	0.168	---	---	0.346	0.133	#DIV/0!	#DIV/0!	#DIV/0!	2.602	1.345	---	0.602	0.128	---	1.9735	0.602	0.128	0.901167	0.958433	#DIV/0!	#DIV/0!	#DIV/0!	0.173	2.497	1.82	0.133	2.832	0.255	1.335	0.9765	1.5435	1.285	0.286788	#DIV/0!	#DIV/0!	#DIV/0!	0.542697	hypothetical protein
1066	BV898_09852.p01	0.998	0.984	0.849	0.888	0.827	0.95	0.991	0.8685	0.8885	0.916	0.0657172	1.047	1.101	1	1.07	0.929	0.968	1.074	1.035	0.9485	1.01917	0.0642307	1.11263	0.12373		1.175	1.11	0.96	1.112	0.983	1.031	1.1425	1.036	1.007	1.06183	0.0713483	1.15921	0.0597971		0.484363	hypothetical protein
1067	BV898_09870.p01	1.063	0.8	0.813	1.165	1.05	1.217	0.9315	0.989	1.1335	1.018	0.104076	0.778	0.752	0.918	1.051	1.001	0.96	0.765	0.9845	0.9805	0.91	0.12559	0.89391	0.31538		0.767	1.12	1.057	1.046	0.526	0.853	0.9435	1.0515	0.6895	0.894833	0.185842	0.879011	0.373235		0.912412	60S ribosomal protein L10a-2
1068	BV898_09879.p01	0.968	1.071	0.974	0.881	0.931	0.853	1.0195	0.9275	0.892	0.946333	0.0658034	1.097	1.079	0.944	0.981	1.121	1.272	1.088	0.9625	1.1965	1.08233	0.117103	1.14371	0.154357		0.89	0.975	0.975	1.005	1.003	0.981	0.9325	0.99	0.992	0.9715	0.0337898	1.02659	0.587348		0.190363	putative Clathrin light chain A
1069	BV898_09897.p01	0.875	0.907	0.868	0.871	0.979	0.853	0.891	0.8695	0.916	0.892167	0.0232719	1.107	1.069	1.086	1.051	1.146	1.081	1.088	1.0685	1.1135	1.09	0.0225666	1.22174	0.000453211	Significant	0.853	0.909	1.101	1.263	1.008	0.893	0.881	1.182	0.9505	1.0045	0.157598	1.12591	0.289021		0.404931	26S proteasome non-ATPase regulatory subunit 14
1070	BV898_09901.p01	1.101	0.978	0.827	0.928	0.88	1.045	1.0395	0.8775	0.9625	0.959833	0.0810329	0.972	0.998	0.894	0.831	1.188	1.051	0.985	0.8625	1.1195	0.989	0.128547	1.03039	0.75624		0.883	1.011	0.948	1.052	1.049	1.07	0.947	1	1.0595	1.00217	0.0562813	1.0441	0.498646		0.87878	Methionine--tRNA ligase, cytoplasmic
1071	BV898_09926.p01	0.901	1.006	0.814	0.847	---	0.895	0.9535	0.8305	0.895	0.893	0.0615244	---	---	0.992	0.892	---	---	#DIV/0!	0.942	#DIV/0!	#DIV/0!	#DIV/0!	#DIV/0!	#DIV/0!	#DIV/0!	1.021	1.632	---	---	---	---	1.3265	#DIV/0!	#DIV/0!	#DIV/0!	#DIV/0!	#DIV/0!	#DIV/0!	#DIV/0!	#DIV/0!	hypothetical protein
1072	BV898_09936.p01	1.374	1.405	1.533	1.293	1.159	1.364	1.3895	1.413	1.2615	1.35467	0.0815358	0.935	1.04	1.347	0.978	0.256	0.298	0.9875	1.1625	0.277	0.809	0.468961	0.597195	0.118047		1.267	1.225	0.339	0.37	0.553	0.419	1.246	0.3545	0.486	0.6955	0.48126	0.51341	0.0794647		0.784409	putative Cytochrome b561
1073	BV898_09937.p01	0.819	1.38	0.848	1.325	0.063	1.148	1.0995	1.0865	0.6055	0.9305	0.281533	1.243	1.26	0.025	1.551	0.316	0.07	1.2515	0.788	0.193	0.744167	0.53061	0.799749	0.619559		1.743	2.119	0.515	0.434	0.752	0.97	1.931	0.4745	0.861	1.08883	0.754506	1.17016	0.750585		0.55277	putative Cytochrome b561
1074	BV898_09939.p01	---	---	---	---	---	---	#DIV/0!	#DIV/0!	#DIV/0!	#DIV/0!	#DIV/0!	---	---	---	---	---	---	#DIV/0!	#DIV/0!	#DIV/0!	#DIV/0!	#DIV/0!	#DIV/0!	#DIV/0!	#DIV/0!	---	---	---	---	---	---	#DIV/0!	#DIV/0!	#DIV/0!	#DIV/0!	#DIV/0!	#DIV/0!	#DIV/0!	#DIV/0!	#DIV/0!	hypothetical protein
1075	BV898_09962.p01	1.323	1.245	1.053	1.028	1.126	1.135	1.284	1.0405	1.1305	1.15167	0.123122	0.724	0.557	1.08	1.303	0.157	0.177	0.6405	1.1915	0.167	0.666333	0.512738	0.578582	0.186125		1.722	1.895	0.272	0.187	0.312	0.31	1.8085	0.2295	0.311	0.783	0.889043	0.679884	0.516094		0.85351	putative ATP synthase subunit g, mitochondrial
1076	BV898_09964.p01	1.042	1.112	1.066	1.011	1.063	1.117	1.077	1.0385	1.09	1.0685	0.0267815	0.984	0.984	1.112	1.036	1.03	0.941	0.984	1.074	0.9855	1.0145	0.051534	0.949462	0.182589		1.009	0.939	0.875	0.827	0.963	0.759	0.974	0.851	0.861	0.895333	0.0683106	0.837935	0.0150022	Significant	0.0733865	putative THO complex subunit 4
1077	BV898_09984.p01	0.909	1.096	1.217	1.179	1.392	1.007	1.0025	1.198	1.1995	1.13333	0.113307	0.749	0.859	0.515	0.75	0.883	0.844	0.804	0.6325	0.8635	0.766667	0.11994	0.676471	0.0183173	Significant	1.075	0.82	1.007	1.183	1.062	0.813	0.9475	1.095	0.9375	0.993333	0.0881878	0.876471	0.166518		0.0577514	Eukaryotic translation initiation factor 3 subunit D
1078	BV898_09986.p01	1.152	0.87	1.156	1.064	0.915	1.055	1.011	1.11	0.985	1.03533	0.0659571	1.026	0.94	0.897	0.984	0.893	1.082	0.983	0.9405	0.9875	0.970333	0.0259342	0.937218	0.187364		0.866	1.01	1.019	0.969	1.021	1.015	0.938	0.994	1.018	0.983333	0.0410528	0.949775	0.310818		0.66697	Ubiquitin carboxyl-terminal hydrolase isozyme L5
1079	BV898_10007.p01	---	---	---	---	---	---	#DIV/0!	#DIV/0!	#DIV/0!	#DIV/0!	#DIV/0!	1.123	0.821	0.84	0.757	1.397	1.44	0.972	0.7985	1.4185	1.063	0.319861	#DIV/0!	#DIV/0!	#DIV/0!	0.926	0.769	0.98	0.907	0.884	0.911	0.8475	0.9435	0.8975	0.896167	0.0480139	#DIV/0!	#DIV/0!	#DIV/0!	0.422139	hypothetical protein
1080	BV898_10030.p01	0.962	0.928	0.929	0.925	0.921	1.129	0.945	0.927	1.025	0.965667	0.0521664	1.008	1.047	0.814	0.959	0.862	1.047	1.0275	0.8865	0.9545	0.956167	0.0705148	0.990162	0.860327		0.877	---	1.004	1.194	1.094	0.855	0.877	1.099	0.9745	0.9835	0.111273	1.01847	0.813936		0.737481	putative Anthocyanidin 3-O-glucosyltransferase
1081	BV898_10039.p01	---	---	---	---	---	---	#DIV/0!	#DIV/0!	#DIV/0!	#DIV/0!	#DIV/0!	---	---	---	---	---	---	#DIV/0!	#DIV/0!	#DIV/0!	#DIV/0!	#DIV/0!	#DIV/0!	#DIV/0!	#DIV/0!	---	---	---	---	---	---	#DIV/0!	#DIV/0!	#DIV/0!	#DIV/0!	#DIV/0!	#DIV/0!	#DIV/0!	#DIV/0!	#DIV/0!	putative UDP-glycosyltransferase 84A1
1082	BV898_10040.p01	---	1.047	---	---	---	1.146	1.047	#DIV/0!	1.146	#DIV/0!	#DIV/0!	0.74	0.983	---	0.845	0.942	0.867	0.8615	0.845	0.9045	0.870333	0.0307178	#DIV/0!	#DIV/0!	#DIV/0!	0.847	0.933	1.351	1.188	1.047	1.065	0.89	1.2695	1.056	1.07183	0.190245	#DIV/0!	#DIV/0!	#DIV/0!	0.144368	putative Cinnamate beta-D-glucosyltransferase
1083	BV898_10043.p01	0.863	0.884	0.866	0.859	0.859	0.922	0.8735	0.8625	0.8905	0.8755	0.0141067	1.172	1.009	0.646	1.02	1.094	1.166	1.0905	0.833	1.13	1.01783	0.161284	1.16257	0.202491		0.858	1.205	1.271	1.117	0.974	1.214	1.0315	1.194	1.094	1.1065	0.081968	1.26385	0.00858219	Significant	0.443771	Threonine synthase-like 2
1084	BV898_10055.p01	0.982	0.897	1.066	1.013	0.817	0.855	0.9395	1.0395	0.836	0.938333	0.101755	0.89	1.009	0.76	0.88	1.069	0.954	0.9495	0.82	1.0115	0.927	0.0977126	0.987922	0.896059		1.064	1.079	1.082	1.037	1.068	1.107	1.0715	1.0595	1.0875	1.07283	0.0140475	1.14334	0.085925		0.0627223	hypothetical protein
1085	BV898_10056.p01	0.911	0.999	0.942	0.931	1.024	1.061	0.955	0.9365	1.0425	0.978	0.0566193	1.059	1.031	0.94	1.085	1.035	1.033	1.045	1.0125	1.034	1.0305	0.0165303	1.05368	0.198011		0.81	0.97	0.984	1.107	1.002	1.079	0.89	1.0455	1.0405	0.992	0.08837	1.01431	0.828617		0.499436	hypothetical protein
1086	BV898_10058.p01	0.91	0.934	1.009	1.263	0.993	1.14	0.922	1.136	1.0665	1.0415	0.109168	1.025	1	1.072	1.364	0.876	0.86	1.0125	1.218	0.868	1.03283	0.175884	0.991679	0.945674		0.781	0.849	0.884	1	1.1	0.94	0.815	0.942	1.02	0.925667	0.103471	0.888782	0.253132		0.414478	hypothetical protein
1087	BV898_10068.p01	1.098	0.99	1.095	1.202	0.934	1.134	1.044	1.1485	1.034	1.0755	0.0634173	0.938	0.934	0.818	1.093	1.114	0.902	0.936	0.9555	1.008	0.9665	0.0372391	0.898652	0.0621669		1.112	0.92	1.046	1.017	0.975	0.873	1.016	1.0315	0.924	0.9905	0.0581098	0.920967	0.162133		0.579455	putative Macrophage migration inhibitory factor-like protein
1088	BV898_10073.p01	0.939	1.245	1.143	1.096	0.854	0.982	1.092	1.1195	0.918	1.04317	0.109266	1.133	0.993	0.991	0.878	1.092	0.797	1.063	0.9345	0.9445	0.980667	0.0714779	0.940086	0.453662		1.005	1.041	0.812	1.041	1.116	0.843	1.023	0.9265	0.9795	0.976333	0.0483279	0.935932	0.38747		0.934862	putative Myophilin
1089	BV898_10074.p01	0.588	0.902	0.707	---	0.638	---	0.745	0.707	0.638	0.696667	0.0542433	1.169	0.878	1.325	0.778	1.192	0.953	1.0235	1.0515	1.0725	1.04917	0.0245832	1.50598	0.000510336	Significant	0.952	0.824	1.289	1.251	1.548	1.006	0.888	1.27	1.277	1.145	0.222596	1.64354	0.0275462	Significant	0.499734	Serine/threonine-protein phosphatase 2A activator
1090	BV898_10080.p01	1.128	0.938	0.849	1.039	0.975	0.921	1.033	0.944	0.948	0.975	0.0502693	1.127	1.121	1.095	0.944	0.93	1.017	1.124	1.0195	0.9735	1.039	0.0771217	1.06564	0.294915		1.079	1.11	1.026	1.039	1.013	0.981	1.0945	1.0325	0.997	1.04133	0.0493466	1.06803	0.17822		0.966908	Kynurenine--oxoglutarate transaminase 3
1091	BV898_10086.p01	0.996	0.881	1.141	1.055	1.146	0.949	0.9385	1.098	1.0475	1.028	0.0815184	0.733	0.789	1.409	1.035	0.625	0.722	0.761	1.222	0.6735	0.8855	0.294683	0.861381	0.464787		1.487	1.169	0.778	0.787	0.862	0.946	1.328	0.7825	0.904	1.00483	0.286388	0.977464	0.899313		0.641401	putative ergosterol biosynthetic protein 28
1092	BV898_10087.p01	1.061	1.344	0.558	0.63	0.817	0.768	1.2025	0.594	0.7925	0.863	0.310316	1.047	0.83	0.829	0.92	0.729	0.944	0.9385	0.8745	0.8365	0.883167	0.0515493	1.02337	0.916933		1.571	1.575	0.961	1.038	1.005	1.154	1.573	0.9995	1.0795	1.21733	0.310603	1.41058	0.234703		0.139873	putative Muscle LIM protein Mlp84B
1093	BV898_10098.p01	1.09	1.121	1.495	1.27	0.989	1.06	1.1055	1.3825	1.0245	1.17083	0.187729	0.929	0.78	0.998	0.961	0.742	---	0.8545	0.9795	0.742	0.858667	0.118805	0.733381	0.0716914		0.889	1.107	---	0.737	---	0.973	0.998	0.737	0.973	0.902667	0.144015	0.770961	0.121126		0.704027	Beta-galactosidase-1-like protein 2
1094	BV898_10120.p01	1.227	1.179	1.104	1.329	0.996	1.09	1.203	1.2165	1.043	1.15417	0.0965095	1.059	1.025	0.932	0.93	0.793	0.744	1.042	0.931	0.7685	0.913833	0.137556	0.791769	0.0684101		0.898	1.182	0.782	0.793	0.824	0.909	1.04	0.7875	0.8665	0.898	0.129164	0.778051	0.0512788		0.891474	putative Peflin
1095	BV898_10129.p01	1.086	1.267	0.886	1.027	1.335	1.348	1.1765	0.9565	1.3415	1.15817	0.193154	0.541	0.621	0.497	0.811	0.806	0.78	0.581	0.654	0.793	0.676	0.107699	0.583681	0.0194974	Significant	0.968	1.142	0.978	0.984	1.025	1.093	1.055	0.981	1.059	1.03167	0.0439242	0.890776	0.330723		0.00610196	UMP-CMP kinase 2
1096	BV898_10135.p01	1.254	1.434	1.142	1.257	1.434	1.494	1.344	1.1995	1.464	1.33583	0.132439	0.43	0.61	0.616	0.666	0.756	0.55	0.52	0.641	0.653	0.604667	0.0735686	0.452651	0.00111985	Significant	0.603	0.799	1.209	1.484	0.934	0.944	0.701	1.3465	0.939	0.9955	0.326438	0.745228	0.169581		0.113112	Calbindin-32
1097	BV898_10140.p01	0.845	1.12	1.284	1.297	0.789	0.887	0.9825	1.2905	0.838	1.037	0.231121	0.967	1.097	0.996	0.624	1.037	0.918	1.032	0.81	0.9775	0.939833	0.115694	0.9063	0.550462		0.838	0.977	0.945	0.952	1.357	1.095	0.9075	0.9485	1.226	1.02733	0.173267	0.990678	0.956558		0.507255	Alanine--glyoxylate aminotransferase 2, mitochondrial
1098	BV898_10157.p01	1.017	1.061	0.868	0.626	0.796	0.895	1.039	0.747	0.8455	0.877167	0.148553	0.928	0.988	1.007	1.011	1.402	1.009	0.958	1.009	1.2055	1.0575	0.130684	1.20559	0.189555		0.942	1.12	1.013	1.003	1.035	0.966	1.031	1.008	1.0005	1.01317	0.0158929	1.15504	0.189998		0.591005	CUGBP Elav-like family member 1
1099	BV898_10162.p01	---	1.359	---	1.312	---	1.064	1.359	1.312	1.064	1.245	0.158502	0.926	0.839	---	0.73	1.079	1.04	0.8825	0.73	1.0595	0.890667	0.164902	0.715395	0.0550438		0.92	1.147	0.991	0.862	0.883	0.847	1.0335	0.9265	0.865	0.941667	0.0852677	0.756359	0.0432817	Significant	0.659017	Synaptojanin-1
1100	BV898_10183.p01	1.258	1.089	1.34	1.359	1.107	1.211	1.1735	1.3495	1.159	1.22733	0.106048	1.023	0.691	1.033	0.796	0.668	0.943	0.857	0.9145	0.8055	0.859	0.0545275	0.699891	0.00588524	Significant	0.702	0.794	0.696	0.886	0.7	0.678	0.748	0.791	0.689	0.742667	0.0512087	0.605106	0.00204765	Significant	0.0544512	hypothetical protein
1101	BV898_10184.p01	0.863	0.76	1.082	0.866	0.989	0.734	0.8115	0.974	0.8615	0.882333	0.0832291	1.19	1.006	0.996	1.012	1.241	0.972	1.098	1.004	1.1065	1.0695	0.0568837	1.21213	0.0324113	Significant	0.875	0.784	0.968	1.246	0.974	1.443	0.8295	1.107	1.2085	1.04833	0.196193	1.18814	0.248608		0.86629	Leucine carboxyl methyltransferase 1
1102	BV898_10202.p01	1.176	1.143	1.112	1.143	0.883	1.065	1.1595	1.1275	0.974	1.087	0.0991602	0.849	0.928	0.761	0.895	1.082	0.947	0.8885	0.828	1.0145	0.910333	0.0951477	0.837473	0.0899474		0.788	0.891	1.083	1.023	1.046	1.011	0.8395	1.053	1.0285	0.973667	0.116836	0.895738	0.269431		0.506929	hypothetical protein
1103	BV898_10212.p01	1.078	0.867	1.075	0.986	1.052	1.143	0.9725	1.0305	1.0975	1.0335	0.062554	0.877	0.955	1.277	1.307	---	---	0.916	1.292	#DIV/0!	#DIV/0!	#DIV/0!	#DIV/0!	#DIV/0!	#DIV/0!	1.285	1.252	0.517	0.577	0.567	0.492	1.2685	0.547	0.5295	0.781667	0.421701	0.75633	0.364073		#DIV/0!	putative Histone H2A
1104	BV898_10213.p01	---	---	---	---	---	0.709	#DIV/0!	#DIV/0!	0.709	#DIV/0!	#DIV/0!	---	---	---	---	---	1.057	#DIV/0!	#DIV/0!	1.057	#DIV/0!	#DIV/0!	#DIV/0!	#DIV/0!	#DIV/0!	---	---	---	1.234	---	---	#DIV/0!	1.234	#DIV/0!	#DIV/0!	#DIV/0!	#DIV/0!	#DIV/0!	#DIV/0!	#DIV/0!	Carbonyl reductase [NADPH] 1
1105	BV898_10233.p01	1.136	1.087	1.191	1.122	1.221	1.247	1.1115	1.1565	1.234	1.16733	0.0619644	1.377	1.268	1.168	1.154	0.552	0.593	1.3225	1.161	0.5725	1.01867	0.394739	0.872644	0.55439		1.212	1.135	0.689	0.649	0.657	0.544	1.1735	0.669	0.6005	0.814333	0.312927	0.697601	0.127765		0.521045	hypothetical protein
1106	BV898_10243.p01	1.522	1.172	1.237	1.159	1.308	1.063	1.347	1.198	1.1855	1.2435	0.0898513	0.817	0.982	1.195	1.16	0.639	0.645	0.8995	1.1775	0.642	0.906333	0.267815	0.728857	0.107556		1.099	1.076	0.716	0.484	0.701	0.947	1.0875	0.6	0.824	0.837167	0.244017	0.673234	0.0537294		0.757499	hypothetical protein
1107	BV898_10244.p01	1.009	1.298	0.763	1.601	0.613	0.874	1.1535	1.182	0.7435	1.02633	0.245355	0.86	0.653	0.9	0.863	0.942	0.874	0.7565	0.8815	0.908	0.848667	0.080911	0.826892	0.299455		0.788	1.343	1.051	1.167	1.402	---	1.0655	1.109	1.402	1.19217	0.183018	1.16158	0.401181		0.0410128	putative Glutathione S-transferase 1
1108	BV898_10247.p01	0.973	1.098	0.997	1.045	1.065	0.938	1.0355	1.021	1.0015	1.01933	0.0170612	1.259	1.465	0.882	0.814	0.99	0.937	1.362	0.848	0.9635	1.05783	0.269672	1.03777	0.817223		0.44	1.069	1.096	1.107	1.198	1.519	0.7545	1.1015	1.3585	1.0715	0.303115	1.05118	0.780812		0.956272	Nucleoside diphosphate kinase
1109	BV898_10259.p01	1.064	0.598	0.81	---	---	0.427	0.831	0.81	0.427	0.689333	0.22743	1.57	0.663	---	0.626	0.742	---	1.1165	0.626	0.742	0.828167	0.256351	1.2014	0.521551		1.546	1.85	1.3	---	1.291	0.512	1.698	1.3	0.9015	1.29983	0.39825	1.88564	0.082423		0.159633	putative Troponin T
1110	BV898_10291.p01	1.077	1.034	0.973	0.885	1.119	1.103	1.0555	0.929	1.111	1.03183	0.0932796	1.021	1.053	1.156	0.937	1.057	0.869	1.037	1.0465	0.963	1.0155	0.0457138	0.984171	0.798842		1.072	0.998	0.817	0.908	0.959	1.044	1.035	0.8625	1.0015	0.966333	0.091469	0.936521	0.434178		0.451792	putative Cofilin/actin-depolymerizing factor-like protein
1111	BV898_10304.p01	1.003	1.155	0.994	1.039	1.135	1.141	1.079	1.0165	1.138	1.07783	0.0607584	1.011	0.806	0.692	1.187	1.038	0.923	0.9085	0.9395	0.9805	0.942833	0.0361156	0.874749	0.0297055	Significant	0.857	1.028	1.129	0.832	0.733	0.925	0.9425	0.9805	0.829	0.917333	0.0788231	0.85109	0.0491468	Significant	0.637283	putative Glutathione S-transferase 1
1112	BV898_10309.p01	---	---	---	---	---	---	#DIV/0!	#DIV/0!	#DIV/0!	#DIV/0!	#DIV/0!	---	---	---	---	---	---	#DIV/0!	#DIV/0!	#DIV/0!	#DIV/0!	#DIV/0!	#DIV/0!	#DIV/0!	#DIV/0!	---	---	---	---	---	---	#DIV/0!	#DIV/0!	#DIV/0!	#DIV/0!	#DIV/0!	#DIV/0!	#DIV/0!	#DIV/0!	#DIV/0!	CAHS
1113	BV898_10335.p01	1.233	1.108	1.509	1.317	1.118	1.229	1.1705	1.413	1.1735	1.25233	0.139149	0.575	0.76	0.494	0.523	0.872	0.719	0.6675	0.5085	0.7955	0.657167	0.143779	0.524754	0.00673492	Significant	0.833	1.447	1.088	1.071	1.072	1.034	1.14	1.0795	1.053	1.09083	0.0445935	0.871041	0.128102		0.00754504	putative Dynactin subunit 2
1114	BV898_10345.p01	0.95	1.138	1.003	1.041	0.989	1.093	1.044	1.022	1.041	1.03567	0.0119304	1.076	0.925	1.207	1.199	0.645	0.671	1.0005	1.203	0.658	0.953833	0.275481	0.920985	0.634321		0.901	1.355	0.666	0.584	0.805	0.648	1.128	0.625	0.7265	0.8265	0.265993	0.798037	0.245246		0.595511	Guanine nucleotide-binding protein G(q) subunit alpha
1115	BV898_10358.p01	1	0.972	1.346	0.789	1.053	1.142	0.986	1.0675	1.0975	1.05033	0.0576982	1.041	1.005	1.091	1.193	1.175	0.87	1.023	1.142	1.0225	1.0625	0.0688495	1.01158	0.826044		0.925	0.858	0.907	0.868	1.002	0.896	0.8915	0.8875	0.949	0.909333	0.0344105	0.865757	0.0220564	Significant	0.0261328	Alpha-actinin, sarcomeric
1116	BV898_10367.p01	1.129	0.79	1.158	0.974	1.083	0.651	0.9595	1.066	0.867	0.964167	0.099582	1.39	1.279	1.248	0.835	0.868	1.166	1.3345	1.0415	1.017	1.131	0.176661	1.17303	0.227308		0.835	1.262	0.973	0.522	1.054	0.971	1.0485	0.7475	1.0125	0.936167	0.164379	0.970959	0.813213		0.234525	hypothetical protein
1117	BV898_10369.p01	0.934	1.096	0.993	1.168	1.141	1.021	1.015	1.0805	1.081	1.05883	0.0379616	0.573	1.046	1.064	1.48	0.958	0.816	0.8095	1.272	0.887	0.9895	0.247702	0.934519	0.656806		1.099	1.139	1.049	0.685	1.177	0.997	1.119	0.867	1.087	1.02433	0.137191	0.967417	0.696204		0.841689	AP-1 complex subunit mu-1
1118	BV898_10386.p01	1.266	1.095	1.089	0.839	1.034	0.938	1.1805	0.964	0.986	1.0435	0.119154	0.907	0.794	0.882	0.758	1.106	0.862	0.8505	0.82	0.984	0.884833	0.0872243	0.847948	0.136233		1.155	0.673	1.198	1.092	1.008	1.208	0.914	1.145	1.108	1.05567	0.124074	1.01166	0.908409		0.122823	V-type proton ATPase subunit B
1119	BV898_10389.p01	0.788	1.234	0.927	1.06	0.905	1.055	1.011	0.9935	0.98	0.994833	0.015543	0.99	1.178	1.057	1.141	0.799	1.091	1.084	1.099	0.945	1.04267	0.0849137	1.04808	0.391532		0.947	0.926	0.842	1.048	0.953	1.062	0.9365	0.945	1.0075	0.963	0.0387718	0.968001	0.257314		0.213423	putative Microsomal triglyceride transfer protein large subunit
1120	BV898_10408.p01	0.951	1.125	1.029	1.011	0.956	0.997	1.038	1.02	0.9765	1.0115	0.0316188	0.863	1.021	0.76	0.94	0.959	1.238	0.942	0.85	1.0985	0.9635	0.125637	0.952546	0.555979		0.893	1.022	1.017	1.029	1.103	1.087	0.9575	1.023	1.095	1.02517	0.0687756	1.01351	0.770121		0.497272	Glycylpeptide N-tetradecanoyltransferase 2
1121	BV898_10479.p01	0.929	1.155	1.113	1.17	1.107	1.309	1.042	1.1415	1.208	1.1305	0.0835449	0.649	0.945	1.252	0.88	0.621	0.684	0.797	1.066	0.6525	0.8385	0.209851	0.741707	0.0887041		0.855	0.938	1.103	1.059	0.992	0.984	0.8965	1.081	0.988	0.9885	0.092251	0.874392	0.119324		0.32038	Mitochondrial import inner membrane translocase subunit TIM44
1122	BV898_10498.p01	0.668	1.174	---	1.444	0.945	0.699	0.921	1.444	0.822	1.06233	0.334219	0.805	0.819	0.98	1.684	0.773	0.903	0.812	1.332	0.838	0.994	0.293005	0.935676	0.803181		0.868	1.046	0.942	---	1.131	1.121	0.957	0.942	1.126	1.00833	0.102178	0.949168	0.802224		0.940077	putative Protein phosphatase 1 regulatory subunit 7
1123	BV898_10502.p01	0.965	0.987	0.93	0.885	1.122	1.154	0.976	0.9075	1.138	1.00717	0.118368	0.984	0.958	1.076	1.107	1.13	0.909	0.971	1.0915	1.0195	1.02733	0.0606307	1.02002	0.805798		0.91	0.885	1.075	0.964	0.99	0.902	0.8975	1.0195	0.946	0.954333	0.0614254	0.947543	0.530294		0.216791	Protein phosphatase 1 regulatory subunit 7
1124	BV898_10547.p01	0.923	1.16	0.941	1.2	0.934	1.052	1.0415	1.0705	0.993	1.035	0.0391567	0.605	0.728	1.095	1.31	0.291	---	0.6665	1.2025	0.291	0.72	0.458099	0.695652	0.301019		1.063	1.114	0.39	0.478	0.501	0.504	1.0885	0.434	0.5025	0.675	0.359736	0.652174	0.15996		0.900012	ADP,ATP carrier protein 1
1125	BV898_10551.p01	1.024	1.125	1.581	1.273	1.22	1.14	1.0745	1.427	1.18	1.22717	0.180921	1.012	0.906	1.039	0.89	0.923	0.861	0.959	0.9645	0.892	0.9385	0.040364	0.76477	0.0542494		0.81	0.899	0.821	0.855	0.861	0.76	0.8545	0.838	0.8105	0.834333	0.022228	0.679886	0.0202489	Significant	0.0173142	Mandelamide hydrolase
1126	BV898_10556.p01	1.342	1.468	---	---	---	---	1.405	#DIV/0!	#DIV/0!	#DIV/0!	#DIV/0!	0.947	1.023	0.876	0.822	1.188	1.159	0.985	0.849	1.1735	1.0025	0.162956	#DIV/0!	#DIV/0!	#DIV/0!	0.984	0.958	0.785	0.898	0.743	0.806	0.971	0.8415	0.7745	0.862333	0.0998929	#DIV/0!	#DIV/0!	#DIV/0!	0.272882	hypothetical protein
1127	BV898_10585.p01	1.047	1.052	0.738	1.191	0.876	0.827	1.0495	0.9645	0.8515	0.955167	0.0993294	0.957	1.1	0.97	1.42	0.996	1.021	1.0285	1.195	1.0085	1.07733	0.102392	1.1279	0.212148		1.067	1.013	1.03	0.959	1.003	0.966	1.04	0.9945	0.9845	1.00633	0.0295818	1.05357	0.44069		0.312814	N-acetylneuraminate lyase
1128	BV898_10586.p01	---	---	---	---	---	---	#DIV/0!	#DIV/0!	#DIV/0!	#DIV/0!	#DIV/0!	---	---	1.159	---	0.989	0.94	#DIV/0!	1.159	0.9645	#DIV/0!	#DIV/0!	#DIV/0!	#DIV/0!	#DIV/0!	---	---	0.962	1.053	0.755	1.142	#DIV/0!	1.0075	0.9485	#DIV/0!	#DIV/0!	#DIV/0!	#DIV/0!	#DIV/0!	#DIV/0!	N-acetylneuraminate lyase
1129	BV898_10615.p01	0.909	0.952	0.946	1.068	1.026	0.933	0.9305	1.007	0.9795	0.972333	0.0387503	1.111	1.137	1.027	1.056	0.98	1.003	1.124	1.0415	0.9915	1.05233	0.066911	1.08228	0.147599		0.938	0.992	1.039	1.02	1.047	0.973	0.965	1.0295	1.01	1.0015	0.0330794	1.03	0.37755		0.30353	40S ribosomal protein S2
1130	BV898_10623.p01	0.822	1.065	0.878	0.972	1.347	1.092	0.9435	0.925	1.2195	1.02933	0.164949	1.086	0.874	0.936	0.937	1.05	0.839	0.98	0.9365	0.9445	0.953667	0.0231535	0.92649	0.475383		1.13	0.914	0.79	1.257	1.015	1.059	1.022	1.0235	1.037	1.0275	0.00826136	0.998219	0.985581		0.00650697	Glutamine--fructose-6-phosphate aminotransferase [isomerizing] 2
1131	BV898_10635.p01	0.888	0.85	1.667	1.55	0.836	0.793	0.869	1.6085	0.8145	1.09733	0.443521	0.926	0.909	0.859	0.919	1.195	1.28	0.9175	0.889	1.2375	1.01467	0.193505	0.924666	0.782035		0.971	1.43	1.097	1.004	0.925	0.96	1.2005	1.0505	0.9425	1.0645	0.129569	0.970079	0.907982		0.729699	Ubiquitin-40S ribosomal protein S27a
1132	BV898_10641.p01	0.859	1.227	0.625	---	1.054	0.862	1.043	0.625	0.958	0.875333	0.220922	1.031	1.116	1.025	---	1.409	1.066	1.0735	1.025	1.2375	1.112	0.111359	1.27037	0.17288		1.026	1.046	0.786	0.768	1.015	0.978	1.036	0.777	0.9965	0.9365	0.139536	1.06988	0.705895		0.163834	Exportin-2
1133	BV898_10651.p01	0.88	1.302	1.164	0.857	1.082	1.054	1.091	1.0105	1.068	1.0565	0.0414638	1.005	1.049	0.842	1.084	0.865	1.042	1.027	0.963	0.9535	0.981167	0.039976	0.928695	0.0861603		1.038	0.962	0.964	1.013	1.204	0.996	1	0.9885	1.1	1.0295	0.061325	0.974444	0.561865		0.316582	Cystathionine gamma-lyase
1134	BV898_10655.p01	0.897	0.825	0.943	1.004	0.875	0.9	0.861	0.9735	0.8875	0.907333	0.058814	0.908	0.985	1.329	0.851	1.033	1.083	0.9465	1.09	1.058	1.0315	0.0753309	1.13685	0.0876167		1.037	0.924	1.055	1.161	1.167	1.079	0.9805	1.108	1.123	1.0705	0.0783023	1.17983	0.0447487	Significant	0.567825	putative UDP-glycosyltransferase 72B1
1135	BV898_10667.p01	0.965	1.101	0.885	0.948	0.73	0.778	1.033	0.9165	0.754	0.901167	0.140131	1.143	0.871	0.885	0.903	1.006	1.132	1.007	0.894	1.069	0.99	0.0887299	1.09858	0.406086		1	1.006	1.237	1.265	1.145	1.001	1.003	1.251	1.073	1.109	0.127859	1.23063	0.130591		0.255981	hypothetical protein
1136	BV898_10669.p01	1.01	0.958	0.95	0.925	0.796	0.82	0.984	0.9375	0.808	0.909833	0.0912035	1.155	1.083	0.934	0.956	1.007	1.199	1.119	0.945	1.103	1.05567	0.0961735	1.16029	0.12938		1.032	0.871	1.177	0.981	1.176	0.972	0.9515	1.079	1.074	1.03483	0.0722121	1.13739	0.136221		0.779094	putative Phenylethanolamine N-methyltransferase
1137	BV898_10677.p01	0.916	1.036	1.137	0.925	0.939	1.048	0.976	1.031	0.9935	1.00017	0.0280995	0.953	1.19	1.029	1.111	1.323	0.97	1.0715	1.07	1.1465	1.096	0.0437407	1.09582	0.0331285	Significant	1.226	1.035	0.814	0.891	0.923	0.975	1.1305	0.8525	0.949	0.977333	0.141149	0.97717	0.797082		0.236629	Arginase-1
1138	BV898_10687.p01	0.833	1.134	0.999	1.19	1.086	1.247	0.9835	1.0945	1.1665	1.0815	0.09219	0.919	0.763	1.2	0.962	0.925	1.038	0.841	1.081	0.9815	0.967833	0.120582	0.894899	0.264366		0.698	0.92	1.008	0.915	0.962	0.839	0.809	0.9615	0.9005	0.890333	0.0767567	0.823239	0.0508415		0.40085	Moesin/ezrin/radixin-like protein 1
1139	BV898_10688.p01	1.022	1.17	0.97	1.149	0.995	1.079	1.096	1.0595	1.037	1.06417	0.0297755	0.936	1.051	0.947	1.103	1.346	0.977	0.9935	1.025	1.1615	1.06	0.0893015	0.996085	0.942571		1.099	1.189	0.921	0.851	0.9	0.888	1.144	0.886	0.894	0.974667	0.146702	0.915897	0.358897		0.43799	Formimidoyltransferase-cyclodeaminase
1140	BV898_10708.p01	1.112	1.497	1.111	1.275	1.257	1.417	1.3045	1.193	1.337	1.27817	0.0755254	0.87	0.883	1.049	1.216	0.473	0.473	0.8765	1.1325	0.473	0.827333	0.332488	0.647281	0.0838373		1.29	1.387	---	0.463	0.713	0.514	1.3385	0.463	0.6135	0.805	0.468112	0.629808	0.15898		0.94952	Acetyl-CoA carboxylase
1141	BV898_10720.p01	1.046	0.849	0.975	0.851	0.841	0.891	0.9475	0.913	0.866	0.908833	0.0409095	0.759	1.003	0.825	1.071	1.524	1.281	0.881	0.948	1.4025	1.07717	0.283732	1.18522	0.366631		1.248	1.058	1.108	1.069	0.998	0.817	1.153	1.0885	0.9075	1.04967	0.127274	1.15496	0.142109		0.88568	Elongation factor 1-gamma
1142	BV898_10726.p01	0.585	1.147	0.74	0.894	0.583	0.972	0.866	0.817	0.7775	0.820167	0.0443349	0.783	0.888	1.218	1.167	1.147	1.376	0.8355	1.1925	1.2615	1.0965	0.22865	1.33692	0.109072		0.957	1.078	1.079	1.18	1.03	1.13	1.0175	1.1295	1.08	1.07567	0.0561256	1.31152	0.0034679	Significant	0.88561	Glycine--tRNA ligase
1143	BV898_10733.p01	0.771	1.095	1.145	1.052	0.9	1.184	0.933	1.0985	1.042	1.0245	0.0841264	1.086	0.788	0.886	0.931	0.843	1.068	0.937	0.9085	0.9555	0.933667	0.0236766	0.911339	0.146204		0.641	0.889	1.331	1.099	1.146	1.173	0.765	1.215	1.1595	1.0465	0.24536	1.02147	0.890312		0.472248	L-threonine ammonia-lyase
1144	BV898_10834.p01	1.127	1.177	0.928	1.25	1.164	1.238	1.152	1.089	1.201	1.14733	0.0561456	0.9	1.059	1.303	1.008	0.555	0.503	0.9795	1.1555	0.529	0.888	0.323117	0.773969	0.24266		1.188	1.325	0.611	0.594	0.801	0.717	1.2565	0.6025	0.759	0.872667	0.341495	0.760604	0.241224		0.95766	Protein ERGIC-53
1145	BV898_10846.p01	1.228	1.55	1.04	1.18	0.889	1.152	1.389	1.11	1.0205	1.17317	0.192199	0.794	0.713	0.979	0.947	1.038	0.935	0.7535	0.963	0.9865	0.901	0.128278	0.768007	0.110937		1.035	0.859	0.905	1.101	1.099	0.966	0.947	1.003	1.0325	0.994167	0.0434291	0.847422	0.190728		0.29931	Galactokinase
1146	BV898_10853.p01	0.851	0.58	0.564	0.477	0.852	0.765	0.7155	0.5205	0.8085	0.6815	0.14698	1.281	1.249	1.064	0.717	1.287	1.129	1.265	0.8905	1.208	1.12117	0.201786	1.64515	0.0380103	Significant	1.178	1.304	1.224	1.155	1.348	1.133	1.241	1.1895	1.2405	1.22367	0.0295903	1.79555	0.00331508	Significant	0.433147	Ribokinase
1147	BV898_10871.p01	1.516	1.054	1.272	1.055	1.744	1.508	1.285	1.1635	1.626	1.35817	0.239774	1.085	0.822	0.932	1.056	0.911	0.516	0.9535	0.994	0.7135	0.887	0.151614	0.653086	0.0451625	Significant	1.319	1.309	0.757	0.449	0.683	0.836	1.314	0.603	0.7595	0.892167	0.373605	0.65689	0.143182		0.983355	Tropomyosin
1148	BV898_10873.p01	1.323	1.136	1.465	1.082	1.695	1.076	1.2295	1.2735	1.3855	1.29617	0.0804322	0.999	0.939	0.957	1.155	0.758	0.665	0.969	1.056	0.7115	0.912167	0.179144	0.703742	0.0276069	Significant	1.091	1.195	0.539	0.569	0.615	0.741	1.143	0.554	0.678	0.791667	0.310516	0.610775	0.0527587		0.591668	hypothetical protein
1149	BV898_10876.p01	0.955	1.018	1.014	1.052	0.712	0.855	0.9865	1.033	0.7835	0.934333	0.132678	1.146	1.237	1.209	1.169	1.013	1.094	1.1915	1.189	1.0535	1.14467	0.0789625	1.22512	0.0777017		1.07	0.947	0.748	0.828	0.769	0.91	1.0085	0.788	0.8395	0.878667	0.11535	0.940421	0.612576		0.030049	hypothetical protein
1150	BV898_10881.p01	0.497	0.508	0.6	0.547	0.65	0.836	0.5025	0.5735	0.743	0.606333	0.123566	0.972	0.981	1.871	2.008	---	---	0.9765	1.9395	#DIV/0!	#DIV/0!	#DIV/0!	#DIV/0!	#DIV/0!	#DIV/0!	1.277	1.253	---	---	---	---	1.265	#DIV/0!	#DIV/0!	#DIV/0!	#DIV/0!	#DIV/0!	#DIV/0!	#DIV/0!	#DIV/0!	Collagen alpha-2(IV) chain
1151	BV898_10884.p01	0.929	1.37	1.134	1.061	1.326	1.113	1.1495	1.0975	1.2195	1.1555	0.0612209	1.251	1.245	0.858	0.536	1.015	0.909	1.248	0.697	0.962	0.969	0.275567	0.838598	0.31631		1.025	0.911	1.244	1.033	0.951	0.8	0.968	1.1385	0.8755	0.994	0.133414	0.860234	0.129397		0.894366	Succinate-semialdehyde dehydrogenase, mitochondrial
1152	BV898_10897.p01	1.187	1.314	1.215	1.02	1.187	1.2	1.2505	1.1175	1.1935	1.18717	0.0667258	0.74	0.864	0.974	1.087	0.999	1.008	0.802	1.0305	1.0035	0.945333	0.124862	0.796294	0.0416094	Significant	1.138	1.029	0.992	0.637	0.878	0.737	1.0835	0.8145	0.8075	0.901833	0.157367	0.759652	0.0445034	Significant	0.726655	Aspartate aminotransferase, mitochondrial
1153	BV898_10898.p01	1.169	1.12	1.145	1.172	1.001	1.001	1.1445	1.1585	1.001	1.10133	0.0871727	0.96	0.665	0.69	0.75	0.7	0.903	0.8125	0.72	0.8015	0.778	0.0505297	0.706416	0.00512959	Significant	1.15	1.107	0.976	1.2	1.141	1.114	1.1285	1.088	1.1275	1.11467	0.0230994	1.01211	0.810516		0.000465905	Guanine nucleotide-binding protein G(s) subunit alpha
1154	BV898_10919.p01	1.292	0.176	1.408	1.792	1.278	1.351	0.734	1.6	1.3145	1.21617	0.441295	1.001	1.483	0.093	1.228	1.178	0.104	1.242	0.6605	0.641	0.847833	0.341498	0.697136	0.316682		0.093	1.083	1.195	1.242	1.079	0.923	0.588	1.2185	1.001	0.935833	0.320262	0.769494	0.423521		0.761074	hypothetical protein
1155	BV898_10930.p01	0.843	1.018	0.929	1.252	1.154	1.258	0.9305	1.0905	1.206	1.07567	0.138348	0.62	0.826	0.602	0.715	0.751	0.992	0.723	0.6585	0.8715	0.751	0.109226	0.698172	0.0332081	Significant	0.879	1.264	1.378	1.165	0.927	1.425	1.0715	1.2715	1.176	1.173	0.100034	1.09049	0.379312		0.00784492	hypothetical protein
1156	BV898_10960.p01	0.888	---	1.279	1.222	1.348	0.995	0.888	1.2505	1.1715	1.10333	0.190622	1.008	0.785	0.929	0.865	1.204	1.049	0.8965	0.897	1.1265	0.973333	0.132646	0.882175	0.387162		1.111	0.953	1.018	0.803	0.886	0.656	1.032	0.9105	0.771	0.9045	0.130603	0.819789	0.210372		0.55672	hypothetical protein
1157	BV898_10966.p01	1.099	1.042	1.19	1.211	1.245	1.153	1.0705	1.2005	1.199	1.15667	0.0746263	0.841	1.038	1.119	1.034	0.651	---	0.9395	1.0765	0.651	0.889	0.217199	0.768588	0.113669		0.635	0.664	---	---	---	---	0.6495	#DIV/0!	#DIV/0!	#DIV/0!	#DIV/0!	#DIV/0!	#DIV/0!	#DIV/0!	#DIV/0!	Apolipophorins
1158	BV898_10974.p01	---	0.145	---	---	---	---	0.145	#DIV/0!	#DIV/0!	#DIV/0!	#DIV/0!	1.14	1.58	0.857	1.225	1.441	2.215	1.36	1.041	1.828	1.40967	0.395844	#DIV/0!	#DIV/0!	#DIV/0!	0.624	0.831	0.735	0.766	---	0.442	0.7275	0.7505	0.442	0.64	0.171858	#DIV/0!	#DIV/0!	#DIV/0!	0.036604	hypothetical protein
1159	BV898_10987.p01	---	---	---	---	---	---	#DIV/0!	#DIV/0!	#DIV/0!	#DIV/0!	#DIV/0!	---	---	---	---	---	---	#DIV/0!	#DIV/0!	#DIV/0!	#DIV/0!	#DIV/0!	#DIV/0!	#DIV/0!	#DIV/0!	---	---	---	---	---	---	#DIV/0!	#DIV/0!	#DIV/0!	#DIV/0!	#DIV/0!	#DIV/0!	#DIV/0!	#DIV/0!	#DIV/0!	Lipoamide acyltransferase component of branched-chain alpha-keto acid dehydrogenase complex, mitochondrial
1160	BV898_11018.p01	0.825	1.081	0.867	1.002	1.254	0.96	0.953	0.9345	1.107	0.998167	0.0947052	0.964	1.093	1.053	1.068	1.059	0.912	1.0285	1.0605	0.9855	1.02483	0.0376342	1.02672	0.673882		0.999	1.142	1.051	0.953	0.933	0.909	1.0705	1.002	0.921	0.997833	0.074837	0.999666	0.996413		0.606426	Glycerol-3-phosphate dehydrogenase [NAD(+)], cytoplasmic
1161	BV898_11030.p01	0.736	0.714	0.969	0.887	0.72	0.991	0.725	0.928	0.8555	0.836167	0.102872	1.033	1.086	0.955	0.933	1.413	1.199	1.0595	0.944	1.306	1.10317	0.184908	1.31931	0.0941589		0.964	0.973	1.528	1.659	1.208	1.203	0.9685	1.5935	1.2055	1.25583	0.315525	1.50189	0.0936654		0.509673	Heat shock protein 105 kDa
1162	BV898_11045.p01	---	---	---	---	---	---	#DIV/0!	#DIV/0!	#DIV/0!	#DIV/0!	#DIV/0!	---	---	---	---	---	---	#DIV/0!	#DIV/0!	#DIV/0!	#DIV/0!	#DIV/0!	#DIV/0!	#DIV/0!	#DIV/0!	---	---	---	---	---	---	#DIV/0!	#DIV/0!	#DIV/0!	#DIV/0!	#DIV/0!	#DIV/0!	#DIV/0!	#DIV/0!	#DIV/0!	Cdc42-like protein
1163	BV898_11075.p01	0.919	1.012	0.898	1.067	1.169	0.918	0.9655	0.9825	1.0435	0.997167	0.0410163	0.989	1.05	1.085	1.069	1.08	1.071	1.0195	1.077	1.0755	1.05733	0.0327732	1.06034	0.118134		0.98	0.988	1.022	0.958	1.02	1.038	0.984	0.99	1.029	1.001	0.0244336	1.00384	0.896116		0.0754246	putative isocitrate dehydrogenase [NAD] subunit alpha, mitochondrial
1164	BV898_11086.p01	1.293	1.325	1.368	1.327	1.234	1.72	1.309	1.3475	1.477	1.37783	0.0880118	0.765	0.617	1.123	1.079	0.464	0.39	0.691	1.101	0.427	0.739667	0.339625	0.536833	0.0344971	Significant	1.204	1.256	0.611	0.596	0.676	0.703	1.23	0.6035	0.6895	0.841	0.339617	0.610379	0.0569636		0.733295	Histone H2A.V
1165	BV898_11087.p01	1.035	1.01	0.6	0.984	0.823	0.686	1.0225	0.792	0.7545	0.856333	0.145121	0.982	1.24	1.148	1.115	1.064	0.907	1.111	1.1315	0.9855	1.076	0.0790427	1.25652	0.0827202		1.105	1.132	1.111	1.093	1.225	1.122	1.1185	1.102	1.1735	1.13133	0.0374377	1.32114	0.0335951	Significant	0.33471	2-oxoglutarate dehydrogenase, mitochondrial
1166	BV898_11115.p01	0.65	0.747	0.748	1.103	0.827	0.735	0.6985	0.9255	0.781	0.801667	0.114902	1.092	0.975	0.785	1.265	1.133	1.137	1.0335	1.025	1.135	1.0645	0.0612025	1.32786	0.0249672	Significant	1.139	0.662	1.391	1.382	1.363	1.016	0.9005	1.3865	1.1895	1.15883	0.244447	1.44553	0.0838265		0.552073	putative Myophilin
1167	BV898_11122.p01	0.655	1.049	0.561	0.895	0.304	0.836	0.852	0.728	0.57	0.716667	0.141341	1.19	1.184	0.542	1.173	1.274	0.245	1.187	0.8575	0.7595	0.934667	0.223953	1.30419	0.227068		1.254	1.249	1.226	1.245	1.318	1.3	1.2515	1.2355	1.309	1.26533	0.0386534	1.76558	0.00291417	Significant	0.0653492	Eukaryotic translation initiation factor 5A
1168	BV898_11123.p01	0.835	0.879	0.774	0.798	0.927	0.918	0.857	0.786	0.9225	0.855167	0.0682685	1.058	1.051	1.026	1.008	1.051	1.243	1.0545	1.017	1.147	1.07283	0.066911	1.25453	0.0169032	Significant	1.018	0.988	1.124	1.134	1.12	1.05	1.003	1.129	1.085	1.07233	0.0639479	1.25395	0.0158491	Significant	0.992982	putative 40S ribosomal protein S21
1169	BV898_11124.p01	1.065	0.963	1.131	1.094	0.95	0.982	1.014	1.1125	0.966	1.03083	0.0746866	0.858	0.986	1.011	0.936	1.004	1.038	0.922	0.9735	1.021	0.972167	0.0495135	0.943088	0.320158		0.925	0.89	1.122	1.197	1.008	1.101	0.9075	1.1595	1.0545	1.0405	0.126582	1.00938	0.91479		0.433018	Proteasome subunit beta type-4
1170	BV898_11126.p01	0.926	0.906	0.966	0.948	1.022	0.932	0.916	0.957	0.977	0.95	0.0310966	1.162	0.965	0.929	1.054	1.059	1.161	1.0635	0.9915	1.11	1.055	0.0597055	1.11053	0.0540062		0.934	1.073	1.037	0.992	1.014	1.112	1.0035	1.0145	1.063	1.027	0.0316583	1.08105	0.0397303	Significant	0.512661	putative Proteasome subunit beta type-2
1171	BV898_11146.p01	0.756	0.837	0.621	0.681	0.748	0.826	0.7965	0.651	0.787	0.744833	0.0814008	1.205	1.109	0.924	0.915	1.022	1.311	1.157	0.9195	1.1665	1.081	0.139944	1.45133	0.0228294	Significant	0.948	0.995	1.104	0.992	1.471	1.408	0.9715	1.048	1.4395	1.153	0.251047	1.548	0.0552994		0.686745	Acyl-CoA synthetase family member 2, mitochondrial
1172	BV898_11147.p01	0.662	1.01	0.777	0.78	0.828	0.964	0.836	0.7785	0.896	0.836833	0.0587544	1.384	1.051	0.996	0.809	1.089	1.14	1.2175	0.9025	1.1145	1.07817	0.160612	1.28839	0.0708911		0.968	1.008	1.237	1.143	1.172	1.395	0.988	1.19	1.2835	1.15383	0.151033	1.37881	0.0275803	Significant	0.584204	hypothetical protein
1173	BV898_11178.p01	1.023	1.063	1.138	1.113	0.986	0.974	1.043	1.1255	0.98	1.0495	0.0729675	0.673	0.939	1.045	0.865	1	1.109	0.806	0.955	1.0545	0.9385	0.125069	0.894235	0.25496		0.971	0.893	1.121	1.131	1.055	1.018	0.932	1.126	1.0365	1.0315	0.0970966	0.982849	0.810081		0.366521	Eukaryotic translation initiation factor 3 subunit H
1174	BV898_11189.p01	0.947	0.984	0.962	0.937	0.951	0.917	0.9655	0.9495	0.934	0.949667	0.0157507	0.919	0.996	0.938	1.019	0.905	1.054	0.9575	0.9785	0.9795	0.971833	0.0124231	1.02334	0.128166		1.07	0.953	1.062	1.051	1.063	1.042	1.0115	1.0565	1.0525	1.04017	0.0249065	1.0953	0.00600886	Significant	0.0131327	UDP-glucose 4-epimerase
1175	BV898_11190.p01	0.777	0.911	1.059	0.98	1.162	1.14	0.844	1.0195	1.151	1.00483	0.154025	1.402	1.19	1.587	1.382	0.514	0.563	1.296	1.4845	0.5385	1.10633	0.500709	1.10101	0.754044		1.342	1.301	0.514	0.656	0.59	0.649	1.3215	0.585	0.6195	0.842	0.415617	0.83795	0.559166		0.520492	Laminin subunit alpha
1176	BV898_11225.p01	0.947	1.544	1.093	0.927	0.895	1.585	1.2455	1.01	1.24	1.16517	0.134406	0.738	0.649	0.414	1.22	0.992	0.984	0.6935	0.817	0.988	0.832833	0.147887	0.714776	0.0449946	Significant	1.076	1.076	1.403	1.379	0.628	1.147	1.076	1.391	0.8875	1.11817	0.254385	0.959662	0.791257		0.168339	Serine hydroxymethyltransferase, cytosolic
1177	BV898_11227.p01	---	---	---	---	---	---	#DIV/0!	#DIV/0!	#DIV/0!	#DIV/0!	#DIV/0!	---	---	---	---	---	---	#DIV/0!	#DIV/0!	#DIV/0!	#DIV/0!	#DIV/0!	#DIV/0!	#DIV/0!	#DIV/0!	---	---	---	---	---	---	#DIV/0!	#DIV/0!	#DIV/0!	#DIV/0!	#DIV/0!	#DIV/0!	#DIV/0!	#DIV/0!	#DIV/0!	putative Endochitinase
1178	BV898_11261.p01	0.85	0.898	0.966	0.704	1.01	0.918	0.874	0.835	0.964	0.891	0.0661589	1.055	1.081	0.925	1.026	1.1	1.291	1.068	0.9755	1.1955	1.07967	0.110463	1.21175	0.0641234		1.031	1.084	1.173	1.201	1.086	1.056	1.0575	1.187	1.071	1.10517	0.0711905	1.24037	0.0188285	Significant	0.753695	putative Neuroligin-4, X-linked
1179	BV898_11267.p01	1.101	1.025	1.262	1.219	0.917	0.947	1.063	1.2405	0.932	1.0785	0.154833	1.039	1.134	1.02	0.74	1.193	0.781	1.0865	0.88	0.987	0.9845	0.103273	0.912842	0.431065		0.871	0.94	1.043	0.948	1.008	0.979	0.9055	0.9955	0.9935	0.964833	0.0513939	0.894607	0.293997		0.782461	Glycogen debranching enzyme
1180	BV898_11275.p01	0.983	1.09	0.95	0.947	0.819	0.887	1.0365	0.9485	0.853	0.946	0.0917755	1.521	0.968	1.046	1.236	0.453	1.168	1.2445	1.141	0.8105	1.06533	0.226678	1.12615	0.4456		1.034	0.901	0.798	1.255	1.066	1.087	0.9675	1.0265	1.0765	1.0235	0.0545619	1.08192	0.277072		0.771494	Glucosamine-6-phosphate isomerase 2
1181	BV898_11289.p01	1.476	0.897	1.259	1.343	1.426	1.464	1.1865	1.301	1.445	1.31083	0.12953	0.656	0.455	1.251	1.329	0.258	---	0.5555	1.29	0.258	0.701167	0.531197	0.534901	0.125624		1.226	0.993	0.795	0.439	0.446	0.704	1.1095	0.617	0.575	0.767167	0.297212	0.585251	0.0439214	Significant	0.860172	hypothetical protein
1182	BV898_11311.p01	1.428	1.336	1.255	1.483	1.028	1.413	1.382	1.369	1.2205	1.32383	0.089725	0.922	1.005	0.86	1.255	0.657	0.609	0.9635	1.0575	0.633	0.884667	0.22296	0.668261	0.0340213	Significant	1.026	1.05	0.642	0.633	0.815	0.584	1.038	0.6375	0.6995	0.791667	0.215572	0.598011	0.0168531	Significant	0.630902	hypothetical protein
1183	BV898_11315.p01	1.197	1.035	0.94	0.859	0.948	1.342	1.116	0.8995	1.145	1.0535	0.134154	1.291	0.985	0.994	1.265	0.931	0.653	1.138	1.1295	0.792	1.01983	0.197355	0.968043	0.818976		1.025	0.878	1.001	0.86	1.026	0.772	0.9515	0.9305	0.899	0.927	0.0264244	0.879924	0.184318		0.464644	putative Interferon-inducible GTPase 1
1184	BV898_11319.p01	0.955	1.045	1.278	1.141	0.885	1.033	1	1.2095	0.959	1.05617	0.134364	0.796	0.795	1.098	1.293	---	---	0.7955	1.1955	#DIV/0!	#DIV/0!	#DIV/0!	#DIV/0!	#DIV/0!	#DIV/0!	1.963	1.521	0.529	0.409	0.466	0.411	1.742	0.469	0.4385	0.883167	0.743928	0.8362	0.712065		#DIV/0!	Cytochrome b-c1 complex subunit Rieske, mitochondrial
1185	BV898_11321.p01	1.595	1.049	1.369	0.693	1.27	0.807	1.322	1.031	1.0385	1.1305	0.165886	0.712	0.817	0.891	0.954	0.939	0.977	0.7645	0.9225	0.958	0.881667	0.10301	0.779891	0.0919134		1.065	1.261	0.873	0.795	0.85	1.017	1.163	0.834	0.9335	0.976833	0.168726	0.864072	0.323581		0.451282	hypothetical protein
1186	BV898_11330.p01	1.394	1.553	1.159	1.359	1.126	1.296	1.4735	1.259	1.211	1.3145	0.139774	0.791	0.801	1.663	1.35	0.212	0.233	0.796	1.5065	0.2225	0.841667	0.643217	0.640294	0.281352		1.833	1.698	0.405	0.399	0.441	0.41	1.7655	0.402	0.4255	0.864333	0.780522	0.657538	0.381122		0.970896	hypothetical protein
1187	BV898_11353.p01	1.049	1.146	0.928	1.279	1.363	1.187	1.0975	1.1035	1.275	1.15867	0.100792	0.675	0.777	0.861	1.102	0.528	0.621	0.726	0.9815	0.5745	0.760667	0.205703	0.656502	0.0395745	Significant	1	1.316	0.715	0.699	1.121	0.988	1.158	0.707	1.0545	0.973167	0.236245	0.839902	0.279138		0.305173	Protein NipSnap
1188	BV898_11354.p01	0.964	1.017	0.739	0.746	0.851	1.015	0.9905	0.7425	0.933	0.888667	0.129808	1.031	1.293	1.102	1.23	0.971	1.024	1.162	1.166	0.9975	1.1085	0.0961496	1.24737	0.0779095		0.985	1.107	0.858	0.998	1.055	1.015	1.046	0.928	1.035	1.003	0.0651844	1.12866	0.24447		0.190811	putative 60S acidic ribosomal protein P1
1189	BV898_11372.p01	0.985	---	0.932	1.169	---	1.032	0.985	1.0505	1.032	1.0225	0.0337676	1.03	1.042	---	1.597	---	---	1.036	1.597	#DIV/0!	#DIV/0!	#DIV/0!	#DIV/0!	#DIV/0!	#DIV/0!	1.068	1.417	0.594	0.363	0.772	---	1.2425	0.4785	0.772	0.831	0.385402	0.812714	0.439585		#DIV/0!	ADAM 17-like protease
1190	BV898_11396.p01	1.402	1.14	1.272	1.125	1.306	1.297	1.271	1.1985	1.3015	1.257	0.0529079	0.83	0.871	0.942	0.925	0.84	0.978	0.8505	0.9335	0.909	0.897667	0.0426449	0.714134	0.000788941	Significant	0.98	1.139	0.967	0.896	0.814	0.802	1.0595	0.9315	0.808	0.933	0.125757	0.742243	0.014693	Significant	0.668836	Leucine-rich PPR motif-containing protein, mitochondrial
1191	BV898_11397.p01	1.41	1.248	1.273	1.323	1.153	1.28	1.329	1.298	1.2165	1.28117	0.0581084	0.694	0.855	1.114	1.51	0.318	0.354	0.7745	1.312	0.336	0.8075	0.488836	0.630285	0.170928		1.841	1.529	0.427	0.544	0.608	0.457	1.685	0.4855	0.5325	0.901	0.67937	0.703265	0.388878		0.856001	Trifunctional enzyme subunit beta, mitochondrial
1192	BV898_11402.p01	1.07	1.09	0.969	0.998	1.569	1.004	1.08	0.9835	1.2865	1.11667	0.154792	1.018	1.226	1.059	0.914	1.027	1.417	1.122	0.9865	1.222	1.11017	0.118195	0.994179	0.956675		0.813	0.926	0.527	1.253	1.032	0.768	0.8695	0.89	0.9	0.8865	0.0155483	0.793881	0.0624684		0.0313861	Arginine kinase
1193	BV898_11407.p01	1.146	1.164	1.067	0.894	1.33	1.109	1.155	0.9805	1.2195	1.11833	0.123647	0.889	0.907	1.306	0.955	0.75	0.68	0.898	1.1305	0.715	0.9145	0.208241	0.817735	0.218643		1.195	1.312	0.764	0.483	0.675	0.884	1.2535	0.6235	0.7795	0.8855	0.328104	0.791803	0.314163		0.903395	putative Histone H1-delta
1194	BV898_11409.p01	0.997	1.254	0.854	0.937	0.714	0.905	1.1255	0.8955	0.8095	0.9435	0.163377	0.983	1.906	0.895	0.861	1.221	0.84	1.4445	0.878	1.0305	1.11767	0.293137	1.1846	0.419522		1.205	0.895	0.881	0.899	1.021	0.865	1.05	0.89	0.943	0.961	0.0815046	1.01855	0.876198		0.42287	26S protease regulatory subunit 4
1195	BV898_11410.p01	0.74	0.783	0.906	0.942	1.033	0.87	0.7615	0.924	0.9515	0.879	0.102683	1.078	1.077	1.134	1.125	0.925	0.905	1.0775	1.1295	0.915	1.04067	0.111893	1.18392	0.138984		0.986	1.041	0.823	1.011	0.951	0.872	1.0135	0.917	0.9115	0.947333	0.057368	1.07774	0.371226		0.267955	V-type proton ATPase subunit H
1196	BV898_11411.p01	1.349	1.253	1.206	1.277	1.336	1.448	1.301	1.2415	1.392	1.3115	0.0757974	0.734	0.666	0.659	0.728	0.741	0.793	0.7	0.6935	0.767	0.720167	0.0406889	0.549117	0.000285092	Significant	0.897	1.065	0.913	0.911	0.926	1.098	0.981	0.912	1.012	0.968333	0.0511892	0.73834	0.00289237	Significant	0.00277199	putative 60S ribosomal protein L30
1197	BV898_11413.p01	---	---	---	---	---	---	#DIV/0!	#DIV/0!	#DIV/0!	#DIV/0!	#DIV/0!	---	---	---	---	---	---	#DIV/0!	#DIV/0!	#DIV/0!	#DIV/0!	#DIV/0!	#DIV/0!	#DIV/0!	#DIV/0!	---	---	---	1	---	---	#DIV/0!	1	#DIV/0!	#DIV/0!	#DIV/0!	#DIV/0!	#DIV/0!	#DIV/0!	#DIV/0!	putative Phosphomevalonate kinase
1198	BV898_11415.p01	0.925	0.928	0.962	0.888	0.851	0.839	0.9265	0.925	0.845	0.898833	0.0466271	1.037	1.09	0.903	0.944	1.115	1.108	1.0635	0.9235	1.1115	1.03283	0.0976797	1.14908	0.0986099		0.99	1.035	1.144	1.235	0.986	1.02	1.0125	1.1895	1.003	1.06833	0.105041	1.18858	0.0629996		0.690242	Acylpyruvase FAHD1, mitochondrial
1199	BV898_11431.p01	0.996	1.029	1.106	1.173	0.964	1.108	1.0125	1.1395	1.036	1.06267	0.0675691	0.93	0.933	0.941	0.864	0.956	1.031	0.9315	0.9025	0.9935	0.9425	0.0464866	0.88692	0.0641346		1.066	1.011	1.064	0.964	0.992	0.953	1.0385	1.014	0.9725	1.00833	0.0333629	0.948871	0.279824		0.117077	putative Peptidyl-prolyl cis-trans isomerase FKBP7
1200	BV898_11432.p01	0.755	0.789	---	0.638	0.825	---	0.772	0.638	0.825	0.745	0.0963795	0.963	0.958	1.33	1.805	---	0.525	0.9605	1.5675	0.525	1.01767	0.523596	1.366	0.425155		1.022	1.391	---	---	---	---	1.2065	#DIV/0!	#DIV/0!	#DIV/0!	#DIV/0!	#DIV/0!	#DIV/0!	#DIV/0!	#DIV/0!	Transmembrane 9 superfamily member 2
1201	BV898_11473.p01	1.075	1.003	1.029	0.959	1.013	1.032	1.039	0.994	1.0225	1.0185	0.0227651	1.166	1.163	1.23	1.202	1.027	0.813	1.1645	1.216	0.92	1.10017	0.158139	1.08018	0.425986		0.895	0.757	0.941	1.077	1.058	0.751	0.826	1.009	0.9045	0.913167	0.0918073	0.89658	0.125986		0.151211	40S ribosomal protein S13
1202	BV898_11477.p01	1.14	1.157	1.035	1.241	0.925	1.005	1.1485	1.138	0.965	1.08383	0.103047	0.639	0.758	0.92	1.294	0.532	0.603	0.6985	1.107	0.5675	0.791	0.281393	0.729817	0.165797		0.994	0.893	0.605	0.783	0.722	0.725	0.9435	0.694	0.7235	0.787	0.136333	0.726126	0.0396109	Significant	0.983384	Trehalase
1203	BV898_11491.p01	1.427	1.079	1.52	1.349	1.745	1.154	1.253	1.4345	1.4495	1.379	0.109377	0.751	0.51	1.218	1.096	0.967	0.839	0.6305	1.157	0.903	0.896833	0.263304	0.65035	0.0428526	Significant	0.718	0.707	0.757	0.807	0.586	0.769	0.7125	0.782	0.6775	0.724	0.0531907	0.525018	0.000735296	Significant	0.327544	hypothetical protein
1204	BV898_11525.p01	1.019	1.038	0.958	0.882	1.007	0.965	1.0285	0.92	0.986	0.978167	0.0546725	1.057	1.035	1.28	1.286	0.78	0.839	1.046	1.283	0.8095	1.04617	0.23675	1.06952	0.653217		1.107	1.147	0.908	0.885	0.94	0.869	1.127	0.8965	0.9045	0.976	0.130831	0.997785	0.980153		0.676487	putative Serine/arginine-rich splicing factor 1A
1205	BV898_11543.p01	0.873	0.817	0.905	0.945	0.894	0.915	0.845	0.925	0.9045	0.8915	0.0415542	1.018	1.055	1.09	0.978	1.09	0.97	1.0365	1.034	1.03	1.0335	0.00327872	1.15928	0.00412767	Significant	0.764	0.922	1.093	1.403	1.009	1.115	0.843	1.248	1.062	1.051	0.202724	1.17891	0.252792		0.888395	26S protease regulatory subunit 10B
1206	BV898_11571.p01	1.346	1.098	1.054	1.255	0.851	1.21	1.222	1.1545	1.0305	1.13567	0.0971292	---	---	0.735	---	---	---	#DIV/0!	0.735	#DIV/0!	#DIV/0!	#DIV/0!	#DIV/0!	#DIV/0!	#DIV/0!	0.7	0.751	---	---	---	---	0.7255	#DIV/0!	#DIV/0!	#DIV/0!	#DIV/0!	#DIV/0!	#DIV/0!	#DIV/0!	#DIV/0!	2-acylglycerol O-acyltransferase 2-A
1207	BV898_11584.p01	1.352	1.209	1.2	1.44	1.067	1.215	1.2805	1.32	1.141	1.24717	0.0940403	---	0.491	---	---	---	---	0.491	#DIV/0!	#DIV/0!	#DIV/0!	#DIV/0!	#DIV/0!	#DIV/0!	#DIV/0!	1.101	0.987	0.654	0.642	0.641	---	1.044	0.648	0.641	0.777667	0.230678	0.623547	0.0309518	Significant	#DIV/0!	2-acylglycerol O-acyltransferase 2-A
1208	BV898_11585.p01	0.701	1.309	0.962	1.451	0.994	1.441	1.005	1.2065	1.2175	1.143	0.119638	0.973	1.195	0.968	1.635	0.342	0.419	1.084	1.3015	0.3805	0.922	0.481397	0.806649	0.483363		1.368	0.914	---	0.516	0.635	0.842	1.141	0.516	0.7385	0.7985	0.316791	0.6986	0.152845		0.729322	putative glycerol kinase 3
1209	BV898_11587.p01	0.886	---	0.747	---	0.939	---	0.886	0.747	0.939	0.857333	0.0991581	0.923	1.028	1.088	1.282	---	---	0.9755	1.185	#DIV/0!	#DIV/0!	#DIV/0!	#DIV/0!	#DIV/0!	#DIV/0!	0.983	1.121	---	---	---	1.003	1.052	#DIV/0!	1.003	#DIV/0!	#DIV/0!	#DIV/0!	#DIV/0!	#DIV/0!	#DIV/0!	Dynamin-1
1210	BV898_11609.p01	1.244	1.171	1.172	1.441	1.075	1.336	1.2075	1.3065	1.2055	1.23983	0.0577437	0.704	1.036	0.648	1.119	0.871	1.103	0.87	0.8835	0.987	0.9135	0.0640098	0.736793	0.00279839	Significant	0.911	0.787	0.805	0.765	1.061	1.343	0.849	0.785	1.202	0.945333	0.224571	0.762468	0.0926701		0.82494	putative Fragile X mental retardation syndrome-related protein 1
1211	BV898_11612.p01	0.911	0.844	1.079	1.03	0.993	0.988	0.8775	1.0545	0.9905	0.974167	0.0896233	0.766	0.858	0.858	0.837	1.152	1.176	0.812	0.8475	1.164	0.941167	0.193794	0.966125	0.802168		1.074	0.952	1.025	0.984	1.128	1.397	1.013	1.0045	1.2625	1.09333	0.146564	1.12233	0.295848		0.339051	hypothetical protein
1212	BV898_11615.p01	1.109	0.823	0.93	1.002	0.998	0.923	0.966	0.966	0.9605	0.964167	0.00317543	1.152	0.973	1.324	1.337	1.044	1.024	1.0625	1.3305	1.034	1.14233	0.163579	1.18479	0.132337		0.975	1.119	0.828	0.952	0.95	1.025	1.047	0.89	0.9875	0.974833	0.0792627	1.01106	0.82727		0.185708	putative ATP-dependent RNA helicase DDX6
1213	BV898_11621.p01	1.082	1.131	0.999	0.964	0.876	1.028	1.1065	0.9815	0.952	1.01333	0.0820218	0.994	1.055	0.992	0.956	0.953	0.837	1.0245	0.974	0.895	0.9645	0.0652706	0.951809	0.464966		0.967	1.439	0.882	0.914	0.804	0.895	1.203	0.898	0.8495	0.9835	0.191633	0.970559	0.816423		0.878748	Calbindin-32
1214	BV898_11656.p01	0.966	---	0.845	---	1.057	---	0.966	0.845	1.057	0.956	0.106353	---	---	---	1.149	---	---	#DIV/0!	1.149	#DIV/0!	#DIV/0!	#DIV/0!	#DIV/0!	#DIV/0!	#DIV/0!	---	---	---	0.982	1	---	#DIV/0!	0.982	1	#DIV/0!	#DIV/0!	#DIV/0!	#DIV/0!	#DIV/0!	#DIV/0!	Deoxyhypusine hydroxylase
1215	BV898_11657.p01	0.605	0.968	0.511	0.919	0.701	0.794	0.7865	0.715	0.7475	0.749667	0.0357992	0.955	1.131	0.969	1.027	1.217	0.96	1.043	0.998	1.0885	1.04317	0.0452502	1.39151	0.000915672	Significant	1.149	1.077	1.478	1.211	1.055	1.426	1.113	1.3445	1.2405	1.23267	0.115949	1.64429	0.00232103	Significant	0.0577575	putative 60S ribosomal protein L24
1216	BV898_11662.p01	0.732	1.154	0.617	0.867	1.079	1.035	0.943	0.742	1.057	0.914	0.15949	0.762	1.36	0.974	1.224	0.904	1.269	1.061	1.099	1.0865	1.08217	0.0193671	1.18399	0.14405		1.005	1.201	0.955	0.844	1.114	0.905	1.103	0.8995	1.0095	1.004	0.101861	1.09847	0.456373		0.26167	putative DNA repair protein XRCC1
1217	BV898_11671.p01	0.947	0.947	1.154	1.001	1.113	1.029	0.947	1.0775	1.071	1.03183	0.0735397	0.881	1.112	0.911	0.966	0.706	0.961	0.9965	0.9385	0.8335	0.922833	0.0826216	0.894363	0.163041		0.942	0.926	1.09	1.042	1.126	0.859	0.934	1.066	0.9925	0.9975	0.0661419	0.966726	0.580095		0.288807	putative Interferon-related developmental regulator 1
1218	BV898_11681.p01	0.885	0.974	0.959	1.015	1.095	0.678	0.9295	0.987	0.8865	0.934333	0.050424	0.78	0.999	1.233	1.396	---	---	0.8895	1.3145	#DIV/0!	#DIV/0!	#DIV/0!	#DIV/0!	#DIV/0!	#DIV/0!	1.615	1.226	0.609	0.58	0.468	0.56	1.4205	0.5945	0.514	0.843	0.501747	0.902248	0.769423		#DIV/0!	Protein mesh
1219	BV898_11684.p01	0.667	0.914	0.794	0.825	1.025	0.845	0.7905	0.8095	0.935	0.845	0.0785191	1	1.039	1.09	1.026	1.148	1.109	1.0195	1.058	1.1285	1.06867	0.0552773	1.26469	0.0156767	Significant	1.004	0.878	1.13	1.237	1.193	0.762	0.941	1.1835	0.9775	1.034	0.130751	1.22367	0.0983796		0.694059	putative Heterochromatin-associated protein MENT
1220	BV898_11686.p01	0.804	0.919	0.93	1.012	0.926	1	0.8615	0.971	0.963	0.931833	0.0610417	1.003	1.109	1.313	1.123	0.978	0.916	1.056	1.218	0.947	1.07367	0.136361	1.15221	0.175454		1.01	1.132	0.812	0.87	0.973	0.959	1.071	0.841	0.966	0.959333	0.115145	1.02951	0.733257		0.32939	putative Heterochromatin-associated protein MENT
1221	BV898_11691.p01	---	1.088	---	---	0.912	---	1.088	#DIV/0!	0.912	#DIV/0!	#DIV/0!	---	---	---	---	---	---	#DIV/0!	#DIV/0!	#DIV/0!	#DIV/0!	#DIV/0!	#DIV/0!	#DIV/0!	#DIV/0!	---	---	---	---	---	---	#DIV/0!	#DIV/0!	#DIV/0!	#DIV/0!	#DIV/0!	#DIV/0!	#DIV/0!	#DIV/0!	#DIV/0!	putative Heterochromatin-associated protein MENT
1222	BV898_11743.p01	1.16	1.329	1.155	1.303	1.002	1.287	1.2445	1.229	1.1445	1.206	0.0538215	0.823	0.574	0.68	0.925	0.873	0.933	0.6985	0.8025	0.903	0.801333	0.102255	0.664456	0.00373078	Significant	0.739	0.855	0.875	1.071	0.475	0.679	0.797	0.973	0.577	0.782333	0.198407	0.648701	0.0233858	Significant	0.88992	putative proline iminopeptidase
1223	BV898_11754.p01	---	0.421	---	---	---	---	0.421	#DIV/0!	#DIV/0!	#DIV/0!	#DIV/0!	1.265	1.126	1.362	1.044	0.957	0.817	1.1955	1.203	0.887	1.09517	0.180317	#DIV/0!	#DIV/0!	#DIV/0!	1.992	1.659	0.623	0.581	0.57	0.583	1.8255	0.602	0.5765	1.00133	0.713863	#DIV/0!	#DIV/0!	#DIV/0!	0.836108	hypothetical protein
1224	BV898_11786.p01	1.022	1.199	---	1.289	1.045	1.163	1.1105	1.289	1.104	1.16783	0.104984	---	1.12	0.292	0.962	---	---	1.12	0.627	#DIV/0!	#DIV/0!	#DIV/0!	#DIV/0!	#DIV/0!	#DIV/0!	1.029	1.054	---	0.825	---	---	1.0415	0.825	#DIV/0!	#DIV/0!	#DIV/0!	#DIV/0!	#DIV/0!	#DIV/0!	#DIV/0!	Cytochrome P450 3A29
1225	BV898_11789.p01	0.727	0.904	1.206	1.082	0.743	1.194	0.8155	1.144	0.9685	0.976	0.164378	1.163	1.196	1.057	0.723	1.028	0.558	1.1795	0.89	0.793	0.954167	0.201081	0.97763	0.891276		1.125	1.297	1.068	0.788	1.108	1.089	1.211	0.928	1.0985	1.07917	0.142487	1.1057	0.457545		0.429272	hypothetical protein
1226	BV898_11803.p01	1.449	1.017	1.388	1.234	1.434	1.163	1.233	1.311	1.2985	1.28083	0.0418937	0.618	0.851	0.666	0.681	0.855	0.98	0.7345	0.6735	0.9175	0.775167	0.126982	0.605205	0.00280878	Significant	0.651	1.174	0.964	0.615	1.069	0.863	0.9125	0.7895	0.966	0.889333	0.0905018	0.69434	0.0024439	Significant	0.273538	Histidine ammonia-lyase
1227	BV898_11869.p01	1.204	1.133	1.148	0.876	1.016	1.148	1.1685	1.012	1.082	1.0875	0.0783948	0.739	0.917	1.245	1.208	0.263	0.363	0.828	1.2265	0.313	0.789167	0.457986	0.72567	0.328431		1.757	1.709	0.284	0.383	0.342	0.481	1.733	0.3335	0.4115	0.826	0.786453	0.75954	0.59727		0.947479	Prohibitin-2
1228	BV898_11870.p01	0.775	1.482	1.308	1.433	1.113	1.148	1.1285	1.3705	1.1305	1.20983	0.139145	0.678	0.978	1.042	0.966	0.788	0.833	0.828	1.004	0.8105	0.880833	0.107024	0.728062	0.0314893	Significant	0.894	0.932	0.767	1.082	0.902	0.881	0.913	0.9245	0.8915	0.909667	0.0167506	0.751894	0.0206606	Significant	0.668737	putative Protein LZIC
1229	BV898_11892.p01	0.994	0.885	0.978	0.938	0.975	0.904	0.9395	0.958	0.9395	0.945667	0.010681	1.076	0.962	1.039	0.927	1.028	0.872	1.019	0.983	0.95	0.984	0.0345109	1.04054	0.139941		0.891	0.921	1.075	0.999	1.022	0.978	0.906	1.037	1	0.981	0.0675352	1.03736	0.421349		0.948666	putative Elongation factor 1-delta
1230	BV898_11893.p01	1.337	1.145	1.047	0.891	0.94	0.959	1.241	0.969	0.9495	1.05317	0.16296	1.092	1.151	0.847	0.907	1.117	1.061	1.1215	0.877	1.089	1.02917	0.132778	0.977212	0.852879		1.316	0.735	0.874	0.567	0.901	0.805	1.0255	0.7205	0.853	0.866333	0.152937	0.822599	0.221187		0.236174	putative Troponin T, skeletal muscle
1231	BV898_11898.p01	0.936	0.937	1.185	0.861	0.789	1.019	0.9365	1.023	0.904	0.9545	0.0615081	1.045	1.099	1.139	1.195	0.88	0.991	1.072	1.167	0.9355	1.05817	0.116368	1.10861	0.244231		1.03	0.986	0.945	0.795	0.975	1.026	1.008	0.87	1.0005	0.9595	0.0775999	1.00524	0.93451		0.288853	Importin-8
1232	BV898_11902.p01	1.185	1.534	1.089	1.214	1.033	1.148	1.3595	1.1515	1.0905	1.2005	0.141035	0.739	0.801	0.783	0.616	1.01	1.012	0.77	0.6995	1.011	0.826833	0.163342	0.688741	0.0399792	Significant	1.005	1.038	1.192	1.05	0.976	1.114	1.0215	1.121	1.045	1.0625	0.0520072	0.885048	0.187016		0.0758912	Cathepsin B
1233	BV898_11919.p01	0.788	0.873	0.883	0.974	1.014	0.98	0.8305	0.9285	0.997	0.918667	0.0836844	0.911	0.936	1.25	1.089	1.128	1.083	0.9235	1.1695	1.1055	1.06617	0.12763	1.16056	0.169451		0.981	0.835	1.011	0.996	1.439	1.022	0.908	1.0035	1.2305	1.04733	0.165658	1.14006	0.296084		0.883599	putative Fatty acid-binding protein, adipocyte
1234	BV898_11934.p01	1.045	1.099	0.899	1.033	0.889	0.978	1.072	0.966	0.9335	0.9905	0.0724276	0.805	---	1.058	1.113	0.835	1.066	0.805	1.0855	0.9505	0.947	0.140283	0.956083	0.6581		0.949	---	---	---	1.423	0.808	0.949	#DIV/0!	1.1155	#DIV/0!	#DIV/0!	#DIV/0!	#DIV/0!	#DIV/0!	#DIV/0!	Ubiquitin carboxyl-terminal hydrolase 5
1235	BV898_11944.p01	0.524	1.078	0.501	1.209	0.562	1.114	0.801	0.855	0.838	0.831333	0.0276104	0.886	1.142	1.051	1.187	0.903	1.432	1.014	1.119	1.1675	1.10017	0.0784639	1.32338	0.00499895	Significant	0.837	0.872	1.456	1.16	0.996	1.09	0.8545	1.308	1.043	1.0685	0.227823	1.28528	0.147952		0.831097	Nuclear migration protein nudC
1236	BV898_11946.p01	1.111	1.024	1.046	1.045	1.111	1.131	1.0675	1.0455	1.121	1.078	0.0388298	0.956	0.918	0.996	0.8	0.947	1.021	0.937	0.898	0.984	0.939667	0.043062	0.871676	0.0144678	Significant	0.882	0.799	1.043	0.925	1.068	1.055	0.8405	0.984	1.0615	0.962	0.112131	0.892393	0.165675		0.763546	Coatomer subunit beta'
1237	BV898_11952.p01	1.074	1.045	1.135	0.962	0.934	1.045	1.0595	1.0485	0.9895	1.0325	0.0376431	1.268	0.808	1.231	0.984	0.891	0.884	1.038	1.1075	0.8875	1.011	0.112458	0.979177	0.769206		1.136	0.885	0.797	0.78	0.968	0.886	1.0105	0.7885	0.927	0.908667	0.11213	0.880065	0.143981		0.326896	Eukaryotic
1238	BV898_11954.p01	1.104	1.163	1.241	1.062	1.389	1.252	1.1335	1.1515	1.3205	1.20183	0.103162	0.957	0.887	1.68	1.369	0.397	0.411	0.922	1.5245	0.404	0.950167	0.560781	0.790598	0.48719		1.367	1.523	0.502	0.458	0.685	0.614	1.445	0.48	0.6495	0.858167	0.515231	0.714048	0.320589		0.844481	Guanine nucleotide-binding protein G(I)/G(S)/G(T) subunit beta-1
1239	BV898_11961.p01	1.064	---	1.239	---	1.333	---	1.064	1.239	1.333	1.212	0.136517	1.024	1.099	0.943	---	1.008	---	1.0615	0.943	1.008	1.00417	0.0593429	0.82852	0.0728993		0.688	---	---	---	0.943	0.659	0.688	#DIV/0!	0.801	#DIV/0!	#DIV/0!	#DIV/0!	#DIV/0!	#DIV/0!	#DIV/0!	Procollagen-lysine,2-oxoglutarate 5-dioxygenase 3
1240	BV898_11975.p01	0.662	0.637	0.68	1.01	0.82	0.779	0.6495	0.845	0.7995	0.764667	0.102299	0.932	0.824	0.771	0.886	0.988	1.049	0.878	0.8285	1.0185	0.908333	0.0985651	1.18788	0.154713		1.307	1.239	1.487	1.566	1.12	1.358	1.273	1.5265	1.239	1.34617	0.157096	1.76046	0.00579727	Significant	0.0149863	putative Carbonyl reductase [NADPH] 3
1241	BV898_11976.p01	0.793	---	0.897	0.844	---	0.821	0.793	0.8705	0.821	0.828167	0.0392439	0.8	0.743	0.745	0.826	0.774	0.857	0.7715	0.7855	0.8155	0.790833	0.0224796	0.954921	0.226004		1.486	1.209	1.245	1.314	1.344	1.301	1.3475	1.2795	1.3225	1.3165	0.0343948	1.58966	8.47665e-05	Significant	2.45533e-05	Carbonyl reductase [NADPH] 1
1242	BV898_12005.p01	1.321	1.306	1.411	1.229	1.207	1.345	1.3135	1.32	1.276	1.30317	0.0237504	0.724	0.785	1.391	1.396	0.158	0.19	0.7545	1.3935	0.174	0.774	0.609984	0.593938	0.207648		2.022	2.04	0.318	0.302	0.356	0.387	2.031	0.31	0.3715	0.904167	0.976351	0.693823	0.518233		0.854283	hypothetical protein
1243	BV898_12033.p01	1.417	0.327	1.365	1.157	1.178	1.09	0.872	1.261	1.134	1.089	0.198366	1.001	0.865	1.376	1.284	0.452	0.506	0.933	1.33	0.479	0.914	0.425818	0.839302	0.553912		1.254	---	0.94	---	0.787	---	1.254	0.94	0.787	0.993667	0.238081	0.912458	0.622369		0.79133	hypothetical protein
1244	BV898_12053.p01	0.864	0.798	1.002	---	1.128	0.913	0.831	1.002	1.0205	0.951167	0.104478	1.283	0.978	0.993	---	1.121	1.111	1.1305	0.993	1.116	1.07983	0.0755485	1.13527	0.158961		---	---	0.692	0.918	1.009	1.06	#DIV/0!	0.805	1.0345	#DIV/0!	#DIV/0!	#DIV/0!	#DIV/0!	#DIV/0!	#DIV/0!	hypothetical protein
[truncated: 584 more rows]

## Sheet: Sheet3
Table S1. Ptoteome of tardigrades treated with D942. Untreated: tardigrades without chemical treatment; DMSO: those treated with 1% DMSO for 24 h; D942: those treated with D942 for 24 h.
[truncated: 1,531 more rows]
